# Supplementary material for: Longitudinal fundus imaging and its genome-wide association analysis provide evidence for a human retinal aging clock
Source: eLife. 2023 Apr 17;12:e82364. doi: 10.7554/eLife.82364 (PMC10110236; doi:10.7554/eLife.82364)
Supplement: Figure 2—source data 3. [file elife-82364-fig2-data3.zip › Figure2Panel B.csv]

Individual	EyeAge Error Visit 1	EyeAge Error Visit 2
Random	9.231511499999996	5.9423022
Random	6.5730122999999985	17.2342233
Random	2.480808600000003	5.9423022
Random	16.903737899999996	3.7726416
Random	4.9819365	17.441882099999997
Random	4.090348800000005	3.7726416
Random	1.1098503000000015	-5.315949900000003
Random	4.998371400000007	1.2057974999999956
Random	2.1367467000000033	-0.20572290000000493
Random	5.9005422	1.8743003999999956
Random	4.4909324999999995	4.195190699999994
Random	1.7189450999999991	0.6785378999999985
Random	4.165875	0.6785378999999985
Random	0.12349619999999817	4.195190699999994
Random	7.157625299999999	2.1526047000000013
Random	0.7951464000000001	2.0822624999999952
Random	-0.46546289999999857	3.7601397
Random	2.3040522000000045	3.7601397
Random	3.3247152000000035	-0.16594919999999647
Random	1.3448790000000024	1.5262389000000027
Random	0.9417285	-0.22092119999999937
Random	0.5553540000000048	3.552599700000002
Random	0.8658837000000048	-0.7569170999999955
Random	1.748544299999999	-1.5446088000000024
Random	-2.7828242999999944	-0.7569170999999955
Random	7.3726281	-0.7569170999999955
Random	4.756613400000006	7.286687999999998
Random	1.905066000000005	-1.2613283999999965
Random	4.397784299999998	1.1174778000000032
Random	1.6318179000000015	6.783408000000001
Random	9.5102811	-1.2613283999999965
Random	4.949131500000007	-1.2613283999999965
Random	2.5741277999999994	0.5526216000000019
Random	-0.5542011000000002	3.4394066999999993
Random	2.466639899999997	3.4394066999999993
Random	0.8532792000000029	0.5526216000000019
Random	1.8990135000000024	0.5526216000000019
Random	4.5254897999999955	1.5348150000000018
Random	3.188494800000001	1.5348150000000018
Random	2.1817511999999937	4.449841200000002
Random	2.1066147000000015	4.449841200000002
Random	2.7042497999999995	4.449841200000002
Random	1.4643729000000008	3.621969
Random	1.5633522000000042	2.4943256999999974
Random	-0.13453739999999925	-0.29517479999999807
Random	2.3171256000000042	-0.29517479999999807
Random	2.023828200000004	2.171537999999998
Random	1.2717585000000042	-2.463684300000004
Random	-0.6000155999999919	1.6634123999999986
Random	1.3574789999999979	2.171537999999998
Random	1.246095000000004	11.849728499999998
Random	2.659536899999999	11.849728499999998
Random	1.591395299999995	-1.2184218000000016
Random	5.551875000000003	5.902539299999994
Random	1.884587400000001	5.902539299999994
Random	4.524714899999999	5.902539299999994
Random	2.893674599999997	0.1556567999999956
Random	5.550170399999999	0.1556567999999956
Random	-0.7063757999999964	0.4683194999999998
Random	2.2594184999999953	0.18736289999999656
Random	4.570172999999997	1.3872473999999997
Random	-3.6912347999999966	1.3872473999999997
Random	-7.5986631	2.113406099999999
Random	-0.7988445000000013	2.344661099999996
Random	-2.7891243000000046	2.113406099999999
Random	-1.1222343000000023	-6.802655400000003
Random	-5.126455800000002	-3.3865002000000004
Random	-1.930796100000002	-8.304593400000002
Random	0.17419319999999772	0.10032569999999907
Random	-3.2105141999999987	-8.304593400000002
Random	0.48487229999999926	3.4665138000000013
Random	3.3134984999999944	3.4665138000000013
Random	4.795403399999998	-1.7621361000000064
Random	2.4808166999999983	-4.9315950000000015
Random	0.2559950999999998	-1.7621361000000064
Random	3.9377447999999973	2.6779526999999987
Random	4.778362800000004	2.6779526999999987
Random	-0.07306650000000303	-1.7621361000000064
Random	-0.46715400000000074	-0.013929300000000922
Random	1.8102491999999941	7.528818599999994
Random	3.3318458999999976	7.528818599999994
Random	1.6448589000000027	1.5878654999999995
Random	-3.1658759999999972	2.7424601999999965
Random	1.6282080000000008	1.5878654999999995
Random	4.957411499999999	0.7490231999999963
Random	-1.2168360000000007	1.5878654999999995
Random	0.0686268000000041	-1.3077269999999999
Random	1.2210777000000022	-1.3077269999999999
Random	-0.6498566999999937	-1.3077269999999999
Random	2.517921000000001	1.8501417000000018
Random	2.1812022000000013	-2.0669022000000012
Random	-1.5183026999999996	2.1251709000000005
Random	-1.9580318999999946	2.1251709000000005
Random	3.925338300000007	-2.5089083999999957
Random	-1.6509023999999926	0.6880337999999995
Random	-0.6330177000000035	-4.645913399999998
Random	1.3940703000000028	-4.645913399999998
Random	-5.3375696999999995	-6.811948799999996
Random	0.34478730000000013	-5.7710159999999995
Random	2.322369000000002	1.3681736999999998
Random	2.716495199999997	1.8653795999999971
Random	-2.5757577000000005	-5.7710159999999995
Random	1.1155005000000031	0.09889290000000273
Random	9.348094799999998	0.09889290000000273
Random	-2.685782699999997	2.7163260000000022
Random	2.5961985	1.0901789999999991
Random	1.359254700000001	-1.0475081999999958
Random	5.815284300000002	-2.0249945999999994
Random	1.1892752999999985	4.337837100000009
Random	5.143947300000001	-2.0249945999999994
Random	2.213976599999995	13.037441400000006
Random	0.9131021999999973	2.7882180000000005
Random	12.527184599999998	2.7882180000000005
Random	-2.5057358999999977	4.071451499999995
Random	0.7592534999999927	13.037441400000006
Random	-1.8243792000000099	1.3778162999999992
Random	3.4365761999999975	0.943540199999994
Random	4.972316399999997	1.745748000000006
Random	3.364471799999997	4.7384469
Random	12.796011900000003	4.7384469
Random	-1.9029734999999945	-0.4431411000000054
Random	2.340479699999996	4.7384469
Random	-0.39072060000000164	2.6499609000000035
Random	1.952671500000001	-4.766405400000004
Random	4.975684200000003	0.6271415999999945
Random	5.0044392	0.6271415999999945
Random	1.042304399999999	-0.06943050000000284
Random	3.396610800000005	4.813157699999998
Random	2.3883597000000023	2.240801100000006
Random	0.9237950999999995	-1.630303199999993
Random	-4.522156200000005	0.05340869999999853
Random	-0.1722411000000008	0.05340869999999853
Random	-1.8470115000000007	-0.06943050000000284
Random	5.742187200000004	2.853975599999991
Random	5.095413899999997	0.5898554999999988
Random	1.1404539000000042	3.642083999999997
Random	4.661282700000008	0.5898554999999988
Random	0.07648290000000202	1.6545059999999978
Random	-0.8967780000000047	0.5898554999999988
Random	-2.489254200000005	3.642083999999997
Random	0.9304470000000009	1.3261743000000052
Random	7.156235700000003	0.5898554999999988
Random	3.488956199999997	0.10444499999999834
Random	1.568204999999999	0.10444499999999834
Random	-0.6401753999999968	0.6501617999999993
Random	-0.9579689999999985	0.6501617999999993
Random	-1.2757094999999978	-0.34753949999999634
Random	-1.955346299999995	2.3515739999999994
Random	0.016622999999995614	-0.34753949999999634
Random	2.5790210999999985	0.17081909999999567
Random	-2.825741700000009	-1.2268350000000012
Random	2.3544702000000015	2.957318100000002
Random	-1.3820903999999956	2.957318100000002
Random	-0.8245575000000045	2.406387599999995
Random	-0.18297450000000026	0.02182950000000261
Random	-0.10780559999999184	-1.2268350000000012
Random	3.1743504000000016	0.8733059999999995
Random	3.1277960999999976	2.957318100000002
Random	-1.5214968000000013	4.200527700000002
Random	3.5812242000000083	-1.7343944999999934
Random	0.9316889999999987	-4.0554603
Random	4.854281400000005	-4.0554603
Random	0.7060626000000028	-0.8914752000000021
Random	-0.31485150000000317	3.636801900000002
Random	0.9309014999999974	3.636801900000002
Random	4.300018199999997	0.8173980000000043
Random	6.046668000000004	-0.8914752000000021
Random	-0.1796003999999911	1.110002399999999
Random	-0.5695946999999961	-1.535664599999997
Random	2.404520099999999	-1.535664599999997
Random	5.493255299999994	1.110002399999999
Random	3.385318500000004	1.110002399999999
Random	-0.1013183999999967	0.6219828000000049
Random	1.4224356	1.7712035999999998
Random	-2.3123384999999956	1.7712035999999998
Random	2.279415600000007	-0.05955029999999084
Random	-2.528649899999998	1.3026906000000054
Random	1.7889786000000072	1.3026906000000054
Random	1.7088785999999985	-0.8064567000000054
Random	-0.962950499999998	1.632284999999996
Random	1.6601706000000007	-0.15709950000000816
Random	0.44393670000000185	1.5921990000000008
Random	-0.6216264000000038	1.571803199999998
Random	2.745987300000003	2.262580200000002
Random	-0.044818200000001696	2.5744338000000013
Random	3.5749476000000016	0.39698549999999955
Random	2.764936800000001	6.6313188000000025
Random	1.4671305000000032	6.6313188000000025
Random	1.4870348999999976	6.6313188000000025
Random	4.609424699999998	0.46874520000000075
Random	-3.854627999999991	0.9404360999999994
Random	2.3937263999999985	2.7450990000000033
Random	2.4675597000000025	5.796656999999996
Random	-3.1772889000000006	5.796656999999996
Random	5.992954200000007	0.9404360999999994
Random	0.13079340000000172	3.745218600000001
Random	4.900845600000004	-1.542347999999997
Random	0.19823219999999964	6.067202399999999
Random	2.4128253000000015	6.0488486999999935
Random	-2.2140872999999957	5.728583700000009
Random	3.4567478999999963	6.067202399999999
Random	4.912294500000002	6.0488486999999935
Random	-1.9155078000000003	6.0488486999999935
Random	4.063680900000001	3.745218600000001
Random	3.1319585999999973	2.601228599999999
Random	3.6737334000000033	-0.9698580000000021
Random	1.1836151999999984	-3.3378615000000025
Random	0.1559412000000009	-0.9698580000000021
Random	-4.047160500000004	-2.2987466999999953
Random	3.5271288	-3.3378615000000025
Random	3.096997200000004	2.601228599999999
Random	4.8709665000000015	-1.6482177000000036
Random	2.1146796000000023	2.601228599999999
Random	1.0084652999999975	-2.2987466999999953
Random	0.5297120999999976	-0.3623364000000038
Random	1.410732000000003	4.268244600000003
Random	5.626123200000002	-3.3378615000000025
Random	-0.45428309999999783	-2.2987466999999953
Random	4.2294537000000005	2.3754393000000036
Random	1.9745747999999992	2.0115513000000007
Random	-2.1479526000000035	0.7035839999999993
Random	-0.26109180000000265	0.351360899999996
Random	-2.947148999999996	0.7035839999999993
Random	1.7731062000000009	5.455964700000003
Random	4.403991600000005	2.3754393000000036
Random	2.795186700000002	1.2117888000000008
Random	3.0586626000000052	0.351360899999996
Random	6.128161200000001	2.3487002999999973
Random	-0.016675200000001666	1.2117888000000008
Random	3.1142924999999977	-0.626051700000005
Random	1.6936695000000057	2.3487002999999973
Random	0.35802990000000534	2.183308199999999
Random	1.3295232000000041	-3.3659289
Random	-1.009773899999999	-3.3659289
Random	-2.530956600000003	-6.554944800000001
Random	-1.8288342000000029	-3.3659289
Random	0.44331840000000255	1.7516403000000054
Random	-1.942542000000003	1.7516403000000054
Random	-0.8008379999999988	1.7516403000000054
Random	1.7156141999999974	-6.554944800000001
Random	0.885062700000006	-3.567222000000001
Random	-1.1843991000000003	-0.919251899999999
Random	-1.3016952000000046	4.766697000000001
Random	-0.9630900000000011	-0.9162827999999976
Random	-0.01083600000000473	4.766697000000001
Random	-3.9250647	-0.919251899999999
Random	1.2771963	-0.9631458000000066
Random	2.1655422000000044	-0.9162827999999976
Random	2.1535668	2.7363177000000007
Random	0.12359160000000458	-1.0568762999999919
Random	4.9110767999999965	-1.0568762999999919
Random	-0.30646260000000325	-1.0568762999999919
Random	-0.04983299999999957	2.1205116000000004
Random	1.7774262000000078	2.745967499999999
Random	2.975175	0.9466398000000069
Random	5.983383600000003	1.3859460000000041
Random	2.067198299999994	0.9466398000000069
Random	-0.9280818000000011	2.745967499999999
Random	3.425889599999998	-1.2205889999999968
Random	0.057876300000003766	2.9410488000000043
Random	-0.31627799999999695	2.1410793000000012
Random	-7.322545800000007	-1.2205889999999968
Random	0.6274170000000012	-0.30618720000000366
Random	-1.020902399999997	3.1404482999999956
Random	4.210955999999996	3.1404482999999956
Random	-3.7897947000000016	-0.30618720000000366
Random	-1.556325000000001	-0.28157759999999854
Random	5.836165199999996	-0.28157759999999854
Random	1.4629877999999934	5.353520400000001
Random	-1.3879358999999951	5.353520400000001
Random	-1.8995462999999972	2.5451261999999986
Random	5.133238199999994	-2.3811678
Random	4.7999321999999935	-1.5996257999999983
Random	-4.763970899999997	-2.3811678
Random	-0.10730070000000325	-1.9847168999999951
Random	2.4182243999999997	-1.9847168999999951
Random	-0.8463734999999986	1.8338211000000015
Random	3.6505493999999956	3.0934674000000015
Random	5.001988500000003	2.6544779999999975
Random	3.0806775	3.0934674000000015
Random	2.8264500000000012	0.30387420000000276
Random	-4.887079200000002	2.118231899999998
Random	-0.1852811999999986	0.30387420000000276
Random	3.3798572999999976	0.7027982999999978
Random	0.8296938000000011	0.7027982999999978
Random	-0.10188449999999705	6.731889299999999
Random	-5.034311100000004	6.731889299999999
Random	-1.0222595999999982	6.731889299999999
Random	2.7750726000000014	-2.180713500000003
Random	-0.6235829999999964	-2.180713500000003
Random	-1.4077601999999985	-1.6368498000000002
Random	-0.4730507999999958	1.2269223000000054
Random	2.7725696999999982	1.2271778999999938
Random	-0.19510920000000453	-0.24594479999999663
Random	-1.9188791999999992	-1.6258707000000001
Random	4.8250169999999954	-0.011368800000006729
Random	0.5031899999999965	-0.2886939000000055
Random	-4.260482099999997	-1.6368498000000002
Random	2.0725002000000003	-1.3638176999999985
Random	-5.049323999999999	2.8932021000000034
Random	1.1795868000000027	1.2269223000000054
Random	5.266144799999999	2.588029199999994
Random	1.8023382000000012	0.16581959999999896
Random	1.2778452000000016	2.2945283999999972
Random	-2.5118559000000005	2.2945283999999972
Random	0.4742334000000028	1.327899600000002
Random	0.006761699999998427	0.04748310000000089
Random	3.4988255999999964	1.3059377999999953
Random	-5.201122500000004	1.3059377999999953
Random	1.460521799999995	1.327899600000002
Random	-3.904466399999997	-0.36950130000000314
Random	1.979437500000003	2.2945283999999972
Random	0.758755800000003	-0.5199506999999954
Random	1.756711800000005	4.8423528000000005
Random	1.6639920000000004	2.7254646000000022
Random	-0.23173200000000094	2.876574600000005
Random	3.4430130000000077	2.7254646000000022
Random	6.52831470000001	-2.9178846000000007
Random	-0.6303887999999986	3.7163223000000016
Random	-0.886948199999992	-1.9071125999999978
Random	0.9951714000000038	3.7163223000000016
Random	-0.21376080000000286	-1.1896613999999985
Random	2.4373530000000017	0.1630908000000062
Random	5.057978400000003	-1.1896613999999985
Random	7.591952699999993	-0.04806360000000609
Random	-0.15840000000000032	1.7090460000000007
Random	2.584456199999998	3.374763300000005
Random	-0.3213089999999994	8.809342200000003
Random	2.5972353000000012	1.7090460000000007
Random	-0.6035327999999964	0.4214394000000041
Random	1.9293237000000047	1.7090460000000007
Random	-1.8201222000000072	0.4214394000000041
Random	-2.6456264999999988	-0.07078320000000815
Random	9.355352400000001	2.5969877999999937
Random	6.0588792	-0.12822299999999842
Random	1.440406799999998	-0.12822299999999842
Random	-2.2306698000000083	1.2635316000000003
Random	0.9128916000000018	2.4837605999999965
Random	-1.168262999999996	1.2635316000000003
Random	2.287548000000001	1.7292645000000064
Random	2.809720800000008	1.7292645000000064
Random	-3.8838402000000087	-1.257626700000003
Random	-1.2745188000000027	-0.15304140000000643
Random	8.855514000000007	-0.12822299999999842
Random	-2.692346399999998	-3.621924
Random	2.8013580000000005	1.2801240000000007
Random	-0.9200592000000043	-3.621924
Random	-0.9110681999999954	-1.1512152000000029
Random	0.5201315999999991	-0.6714485999999908
Random	-2.0139390000000077	-0.6714485999999908
Random	-3.9066075	6.9265979999999985
Random	4.153952699999998	6.9265979999999985
Random	1.8981350999999975	6.9265979999999985
Random	2.688117300000002	-3.222003600000008
Random	-0.11375820000000658	-1.5030522000000062
Random	2.761325999999997	1.9868490000000065
Random	-1.7334053999999952	3.3804674999999946
Random	4.0631283000000025	1.9868490000000065
Random	-1.1053143000000034	-3.1129721999999944
Random	4.307447700000004	-2.9067876000000012
Random	1.8397701000000026	-3.1129721999999944
Random	4.285397699999997	-2.6696574000000055
Random	-0.48309119999999695	-2.3870529000000005
Random	6.369559199999998	-3.1129721999999944
Random	0.6364188000000013	-2.6696574000000055
Random	-0.2586797999999959	4.281677099999996
Random	-1.1591757000000058	-2.7343224000000035
Random	3.943401300000005	-2.6417529
Random	1.5465050999999974	0.28611089999999706
Random	4.467567599999995	-0.18097649999999987
Random	-1.246399199999999	0.912159900000006
Random	4.0135419	-2.6417529
Random	-6.159869999999998	0.28611089999999706
Random	0.5098374000000021	3.022518599999998
Random	0.09814950000000522	0.875033099999996
Random	-1.9059939000000057	-2.7305981999999958
Random	3.7270404	-2.7305981999999958
Random	-1.6906356000000002	-1.8071873999999966
Random	-0.6249626999999975	-2.7305981999999958
Random	3.469464000000002	-2.337239700000005
Random	6.069377700000004	4.5459306000000055
Random	3.099885299999997	3.025130400000002
Random	0.29800980000000266	3.025130400000002
Random	-2.537810999999998	3.025130400000002
Random	-0.8891072999999992	-1.8071873999999966
Random	-2.5472538	-2.3671620000000004
Random	-1.6854660000000052	-2.617479000000003
Random	4.882471199999998	0.4921497000000059
Random	0.49115340000000174	7.388857800000004
Random	5.501564999999999	1.0958570999999964
Random	-0.5827805999999995	5.210553600000004
Random	-2.0751750000000015	-1.7559863999999976
Random	4.731497100000006	0.4921497000000059
Random	3.5428554000000005	0.360531899999998
Random	0.6702677999999977	-0.7164675000000003
Random	1.9654020000000045	-2.8760489999999947
Random	-4.151245500000002	1.892877299999995
Random	-3.6341784000000033	1.892877299999995
Random	-1.3497120000000038	0.4921497000000059
Random	-0.8482923000000042	1.892877299999995
Random	-1.3276700999999989	2.141939700000009
Random	-2.0037024000000017	-0.6419763000000032
Random	1.6844328000000033	2.243420999999998
Random	0.13571550000000343	-4.927950000000003
Random	1.6215587999999954	1.0486476000000025
Random	-0.5639777999999964	6.014889000000004
Random	0.4019697000000022	2.141939700000009
Random	1.257743699999999	-0.6419763000000032
Random	2.7253404000000003	2.1575448000000037
Random	2.8736999999999995	6.014889000000004
Random	4.506141599999999	-0.8448452999999958
Random	-3.688122600000007	1.0486476000000025
Random	6.981557399999993	0.8042228999999992
Random	-0.27739979999999775	-1.9477133999999978
Random	-1.8325889999999987	3.9179682000000042
Random	2.3033565000000067	-1.3187025000000006
Random	2.7520874999999947	2.6043030000000016
Random	-2.4489513000000045	-1.3187025000000006
Random	-2.7981854999999953	2.1351959999999934
Random	0.3007863000000057	0.31118399999999724
Random	0.7906320000000022	3.9179682000000042
Random	4.0337207999999976	-3.4772535000000033
Random	1.9079280000000054	3.358456199999999
Random	2.811357000000001	2.1351959999999934
Random	-2.949120900000004	1.3112676000000008
Random	7.633706399999994	1.3112676000000008
Random	-0.9538983000000059	1.102910399999999
Random	6.884810999999999	-2.741191200000003
Random	2.454772499999997	2.172221999999998
Random	-1.476819000000006	0.4060349999999957
Random	-1.3612499999999983	9.911358
Random	2.9900339999999943	3.886674300000003
Random	6.015337199999998	3.886674300000003
Random	1.7701875000000058	0.9142235999999997
Random	-3.219294600000005	0.9142235999999997
Random	9.458130600000004	1.102910399999999
Random	-0.6236010000000007	-2.741191200000003
Random	-0.20113650000000405	2.2329494999999966
Random	4.232468700000005	2.599254000000002
Random	5.903550000000003	2.938212
Random	1.0196342999999999	-0.337747499999999
Random	1.6383870000000016	1.8386891999999975
Random	5.234345999999995	-0.337747499999999
Random	7.305798600000003	4.921830000000007
Random	3.118840200000001	2.3724755999999942
Random	-3.122291699999998	8.526330000000002
Random	8.493966000000007	2.599254000000002
Random	2.766105000000003	2.599254000000002
Random	1.343527199999997	2.2947435000000027
Random	1.1903454000000053	-1.8367713000000023
Random	-0.20841839999999934	2.2947435000000027
Random	-1.9873178999999936	-1.8367713000000023
Random	-0.19189440000000246	2.313808199999997
Random	2.616244199999997	-3.6078282
Random	3.398025600000004	3.9715829999999954
Random	-0.19344599999999446	3.9715829999999954
Random	2.4861600000000053	2.8905750000000054
Random	-1.154913299999997	2.8905750000000054
Random	1.100669400000001	-3.1645143000000004
Random	3.2391936	-2.7238823999999937
Random	1.4641307999999995	-3.1645143000000004
Random	2.5510122000000024	0.7534016999999977
Random	5.1354063	3.653244000000008
Random	1.1872034999999954	0.7534016999999977
Random	3.967789500000002	0.7534016999999977
Random	2.143304999999998	0.7534016999999977
Random	-3.738940200000002	1.7089560000000006
Random	2.1454668000000012	-3.2899895999999984
Random	-1.9722573000000025	-1.4541479999999893
Random	1.6607582999999977	-2.2304636999999943
Random	3.138160500000005	1.5280533000000034
Random	2.8018034999999983	1.487924999999997
Random	-3.7430054999999953	1.451517299999999
Random	2.691688499999998	-0.4906439999999961
Random	3.2686497000000045	5.855710500000008
Random	0.8622234000000049	5.855710500000008
Random	3.602891700000008	3.476232000000003
Random	-0.5311079999999961	3.6647442000000012
Random	3.6649646999999987	1.9775817000000018
Random	0.9392130000000023	0.46419569999999766
Random	1.6704899999999938	0.46419569999999766
Random	7.675083000000001	-1.903679100000005
Random	1.0289880000000053	0.46419569999999766
Random	5.020419600000004	3.2780952000000028
Random	5.213583000000007	6.679004399999997
Random	1.3563270000000003	3.2780952000000028
Random	5.561388000000001	0.21855779999999925
Random	3.237952500000006	0.36635940000000033
Random	2.5830027000000015	-0.2958633000000006
Random	-0.9495720000000034	0.16368390000000232
Random	6.707975400000002	-1.6129214999999988
Random	-5.077723500000005	2.5644509999999983
Random	3.846146400000002	2.5644509999999983
Random	0.072349200000005	-2.4840836999999993
Random	-1.370995200000003	2.513876399999994
Random	0.7487117999999953	2.5644509999999983
Random	1.3901031000000046	-0.2958633000000006
Random	0.1174166999999926	2.2907583000000074
Random	0.10469250000000585	3.101354999999998
Random	-1.1458854000000045	0.4925106000000099
Random	4.702834800000005	0.39483449999999465
Random	-4.903627499999999	2.4642981000000077
Random	5.232263400000008	2.2242060000000023
Random	1.9683378000000076	0.29791440000000335
Random	-2.0124126000000047	0.4925106000000099
Random	0.396735299999996	-8.605933199999996
Random	4.0645178999999985	2.2242060000000023
Random	6.802236000000001	2.4642981000000077
Random	13.463526600000002	2.452827599999999
Random	-0.5001839999999973	2.6945630999999963
Random	1.1257713000000038	-0.13898160000000104
Random	0.9530414999999977	-2.4302286000000066
Random	0.5031657000000038	2.452827599999999
Random	2.9374208999999993	0.8498096999999945
Random	-0.5633576999999974	3.799494000000003
Random	2.2585697999999965	1.4269230000000022
Random	-0.16993080000000305	-2.4302286000000066
Random	3.276270000000004	2.6945630999999963
Random	0.6196770000000029	-2.4302286000000066
Random	2.613447000000008	1.4269230000000022
Random	-1.7178209999999936	3.799494000000003
Random	-0.6379433999999975	0.6436962000000008
Random	4.789809000000005	-0.9471384
Random	1.4911955999999975	-2.2465296000000023
Random	0.8545293000000029	-6.789792599999998
Random	-2.1934844999999967	0.6436962000000008
Random	3.4428240000000017	6.126245999999995
Random	0.751644000000006	-0.9471384
Random	-0.6576048000000014	3.6777753000000004
Random	2.3664851999999996	-1.0423476000000065
Random	2.8467675000000057	-1.0423476000000065
Random	0.1393965000000037	0.6436962000000008
Random	0.5655663000000004	-0.6720731999999927
Random	-1.5835967999999951	-0.6720731999999927
Random	-1.6779338999999993	0.9854594999999975
Random	12.048178499999992	-3.6538848
Random	-0.407482200000004	-1.2082500000000067
Random	5.088488399999996	4.104542700000003
Random	2.4353459999999956	1.5020297999999954
Random	2.1543498000000056	1.5020297999999954
Random	4.827278700000008	-1.7871984000000012
Random	0.668497500000008	-1.2082500000000067
Random	0.7417520999999923	4.964693399999987
Random	4.236866100000007	0.4899429000000026
Random	3.4306245000000004	4.780079999999998
Random	3.1209785999999937	-3.6538848
Random	-1.2159548999999927	4.0313205
Random	2.6043074999999973	5.405951700000003
Random	3.9250241999999957	0.4899429000000026
Random	1.4388318000000027	8.053469999999997
Random	9.336779999999997	8.053469999999997
Random	2.471248799999998	1.4555591999999962
Random	4.007845799999998	5.369422499999992
Random	2.851221599999988	3.425589000000002
Random	6.102829799999995	3.6376649999999984
Random	5.174152200000002	3.425589000000002
Random	2.365519500000005	3.2581646999999947
Random	1.9607435999999936	3.425589000000002
Random	5.5247427000000044	3.425589000000002
Random	1.9250153999999995	1.263891600000001
Random	2.148446700000001	-0.029561399999998628
Random	-2.023860599999992	2.8316826000000077
Random	1.0747034999999983	2.8316826000000077
Random	3.7250352000000007	1.4555591999999962
Random	-1.8058022999999963	2.166776999999996
Random	-0.0850680000000068	11.564219699999995
Random	-0.9726812999999979	0.5567399999999978
Random	-0.8234171999999944	11.564219699999995
Random	-0.6114266999999955	0.5567399999999978
Random	-1.4479073999999983	4.398344999999992
Random	6.080886	4.398344999999992
Random	-4.402279799999995	0.6103404000000054
Random	-1.5144570000000073	7.104533400000001
Random	-3.354145199999998	7.104533400000001
Random	1.1905892999999992	7.104533400000001
Random	-0.5359797000000057	0.04137930000000267
Random	2.8801719000000006	-1.6173107999999985
Random	8.4690504	0.6103404000000054
Random	1.7444339999999912	-2.893278600000002
Random	1.9170719999999974	-1.027082699999994
Random	0.6313050000000047	5.861554199999993
Random	-3.2384177999999935	-2.893278600000002
Random	-0.9666324000000017	-1.027082699999994
Random	0.521762399999993	1.9149461999999957
Random	0.2667870000000008	1.4213736000000026
Random	1.0126745999999969	4.568526000000013
Random	-0.6111944999999963	-3.7106496000000035
Random	2.09970899999999	4.568526000000013
Random	-1.610046000000004	-3.0802527000000026
Random	-2.7413747999999956	-3.0802527000000026
Random	-0.24653789999999987	-4.621355099999995
Random	-2.712172500000001	1.5700688999999883
Random	2.734565400000001	0.541844999999995
Random	-2.1981437999999898	-1.428807599999999
Random	0.2646476999999976	-1.428807599999999
Random	-0.4042844999999957	-2.3589305999999937
Random	3.8373479999999986	-0.7868520000000032
Random	1.6933733999999987	-0.7427789999999987
Random	-1.2065219999999997	2.813765400000001
Random	-1.5567867000000106	7.893932399999997
Random	-3.0550446000000093	-0.7868520000000032
Random	3.1032810000000026	11.273675399999995
Random	8.673453899999998	7.622019000000002
Random	1.7614395000000016	11.273675399999995
Random	2.107002599999994	-4.488174000000001
Random	-1.4682285000000093	7.622019000000002
Random	2.652753599999997	-5.323718700000001
Random	0.3312450000000027	0.0010296000000025174
Random	-0.5989895999999959	0.0010296000000025174
Random	-0.21812759999999543	0.0010296000000025174
Random	-0.5091930000000033	-5.323718700000001
Random	6.523807500000004	-0.5776983000000016
Random	-3.749267699999997	-0.8904905999999997
Random	4.845987000000001	0.0010296000000025174
Random	0.6458525999999978	4.018706999999999
Random	2.222909999999999	-1.7211447000000035
Random	-0.5668380000000042	2.091789900000009
Random	1.1193984000000015	-6.382986299999992
Random	0.628263000000004	-1.0522476000000012
Random	5.886319499999999	4.018706999999999
Random	-5.7134789999999995	9.249749999999999
Random	6.463475999999993	-1.0522476000000012
Random	0.06627780000000172	1.1155788000000015
Random	0.3604536000000067	0.9504314999999934
Random	-1.3564350000000047	-2.7621666000000005
Random	-3.1551389999999984	5.6747979000000015
Random	2.2801671	5.6747979000000015
Random	0.5293503000000044	5.6747979000000015
Random	-1.1622635999999957	0.9504314999999934
Random	5.602073400000009	-2.7621666000000005
Random	-0.730777499999995	7.304912999999999
Random	-0.701426699999999	3.5525969999999916
Random	1.377432000000006	4.843614599999995
Random	-0.27218160000000324	3.5525969999999916
Random	-3.841093799999996	5.214203100000006
Random	6.6850200000000015	0.7067249999999916
Random	2.8099565999999996	0.8419508999999934
Random	-0.9942516000000055	4.843614599999995
Random	3.6756630000000072	5.214203100000006
Random	-2.660981399999997	3.5525969999999916
Random	-1.2885506999999947	-2.361779999999996
Random	-3.5603711999999987	-2.361779999999996
Random	-0.5822333999999927	-1.2140010000000032
Random	5.803248599999989	3.6189000000000036
Random	-1.9833651000000003	-2.0427299999999917
Random	2.7516204	-1.2140010000000032
Random	1.0037070000000057	-2.0427299999999917
Random	2.8970541000000054	-2.361779999999996
Random	2.07414	0.035340300000001434
Random	5.996764799999994	-1.2140010000000032
Random	1.4408936999999966	2.7969488999999967
Random	0.06532200000000188	0.035340300000001434
Random	-2.287983600000004	2.732714999999999
Random	-1.2307769999999962	-2.361779999999996
Random	-1.0139264999999966	2.7969488999999967
Random	1.570563000000007	3.6189000000000036
Random	2.7412965000000042	-1.2140010000000032
Random	-0.09811259999999322	0.035340300000001434
Random	-0.04223700000000008	4.533615000000005
Random	0.7814385000000073	0.6345324000000048
Random	-4.544022599999998	3.731435999999995
Random	-0.49816169999999005	2.0594970000000075
Random	-0.46125539999999887	-3.589667999999996
Random	0.7294157999999982	-0.7490610000000046
Random	4.503584700000005	2.0594970000000075
Random	-2.2148666999999946	-0.7490610000000046
Random	-1.1268927000000062	4.5904985999999965
Random	3.0535785000000004	0.6471639000000025
Random	6.947547300000004	-3.589667999999996
Random	2.9851910999999944	4.5904985999999965
Random	3.1355324999999965	-1.769259599999998
Random	-1.5332796000000073	0.351350999999994
Random	-0.6593183999999965	1.539900000000003
Random	0.9320670000000035	-3.589667999999996
Random	3.4847639999999984	-6.157026000000002
Random	-1.5764813999999987	-1.769259599999998
Random	-2.047526999999995	-1.769259599999998
Random	-1.3732784999999978	2.4000209999999953
Random	7.986014100000013	2.2979124000000013
Random	1.3312530000000038	-0.7246620000000092
Random	3.7749140999999966	-0.7246620000000092
Random	6.067615499999995	2.458070999999997
Random	0.05387400000000042	2.458070999999997
Random	4.0912739999999985	2.458070999999997
Random	2.7629234999999994	-0.24791039999999498
Random	1.4600195999999954	0.03778739999999203
Random	2.052526500000006	2.458070999999997
Random	1.010712599999998	0.03778739999999203
Random	6.414652800000013	-0.503694000000003
Random	1.5483329999999995	-0.803754000000005
Random	2.262532499999999	-1.0187910000000073
Random	3.4571564999999964	1.0034774999999954
Random	-1.9336805999999953	-0.803754000000005
Random	-1.2242790000000099	1.3299659999999918
Random	-0.4534064999999856	1.3299659999999918
Random	1.693755000000003	-0.8192996999999949
Random	2.014664400000001	0.3623183999999995
Random	1.267253100000005	-0.503694000000003
Random	-2.091194999999992	1.4332500000000081
Random	0.08241029999999938	1.1640465000000049
Random	1.2144869999999983	3.564238500000002
Random	2.8465883999999875	0.29597400000000107
Random	0.26525339999999886	5.988038400000001
Random	-2.531060999999994	2.525246999999993
Random	1.9886328000000049	2.5738344000000026
Random	4.234864500000008	3.564238500000002
Random	3.2815035000000066	-4.1828292000000005
Random	0.8114975999999956	2.5738344000000026
Random	0.35964090000000226	0.4838489999999993
Random	-3.0886632000000063	3.564238500000002
Random	0.36479070000000036	7.3530558
Random	-1.2276225000000025	-0.90910259999999
Random	-0.09379800000000671	0.5093874000000014
Random	4.2886296	2.148873299999998
Random	4.218215399999991	2.148873299999998
Random	-2.5495802999999952	0.5093874000000014
Random	2.2872806999999966	-0.90910259999999
Random	-1.3641074999999958	6.406542000000002
Random	0.06568199999999536	-1.6177364999999995
Random	-1.0986660000000015	-0.90910259999999
Random	-0.4971375000000009	2.148873299999998
Random	-0.824862600000003	1.5808292999999978
Random	-1.4789195999999976	2.530386
Random	-2.29597110000001	2.530386
Random	-3.871796400000001	0.7196003999999974
Random	4.7213937	2.547218699999995
Random	-0.2887605000000022	5.163096599999996
Random	0.350688599999998	1.0995228000000026
Random	0.40764689999999604	-0.21753629999999902
Random	-1.2919410000000013	-0.011556000000005895
Random	1.164856499999999	0.810796499999995
Random	-0.9716220000000035	0.810796499999995
Random	0.13690440000000592	2.1821093999999945
Random	1.1357010000000045	2.1821093999999945
Random	0.34194149999999723	2.1821093999999945
Random	3.0139415999999883	2.1821093999999945
Random	0.7193340000000035	2.9603745000000004
Random	2.4687324000000004	3.8815956000000043
Random	-3.293644499999999	2.9603745000000004
Random	2.9420855999999986	-2.209113000000002
Random	-2.0338470000000086	5.481822600000001
Random	-1.7398098000000104	5.481822600000001
Random	0.6887430000000023	2.2086305999999922
Random	4.987164600000007	6.227871300000011
Random	4.682285999999998	6.227871300000011
Random	1.5854003999999975	6.227871300000011
Random	7.421475599999994	-0.7041204000000008
Random	-0.2036069999999981	3.629075400000005
Random	4.176736200000001	1.5648965999999973
Random	7.947747	9.118665000000014
Random	3.053903399999996	9.118665000000014
Random	8.800662599999995	1.5648965999999973
Random	4.809533399999999	0.22567769999999143
Random	3.2894496000000046	4.986008999999996
Random	-2.136002399999988	-0.679297499999997
Random	-2.6493930000000034	0.22567769999999143
Random	-1.229959799999996	-1.4406974999999989
Random	0.6422535000000025	6.525175500000003
Random	3.2245830000000097	-0.679297499999997
Random	6.3577485	-0.679297499999997
Random	4.2099389999999985	4.986008999999996
Random	3.7105199999999954	7.75094039999999
Random	2.0121839999999978	4.986008999999996
Random	0.37812600000000174	-1.7947466999999904
Random	0.8253567000000004	2.0993490000000037
Random	8.778644099999994	1.0456919999999954
Random	6.294730500000007	1.0819349999999872
Random	-0.9701603999999904	5.088708000000004
Random	-1.4320314000000138	2.077150499999995
Random	-0.8612513999999933	8.447784299999995
Random	0.0038124000000010483	2.077150499999995
Random	-0.5479271999999895	4.599467999999995
Random	5.340235499999999	-3.864789899999991
Random	-5.2260408	1.0456919999999954
Random	6.444251999999999	5.088708000000004
Random	2.2890959999999936	5.088708000000004
Random	-3.2573672999999985	0.5471369999999993
Random	5.216210099999998	0.5471369999999993
Random	-0.09955800000000892	4.259288699999999
Random	-1.1662262999999982	-3.6465552000000088
Random	-3.037252500000001	5.435318700000003
Random	-1.5100703999999965	-0.715154400000003
Random	-4.852971900000007	4.365138600000009
Random	0.07079400000000646	5.615127000000001
Random	7.714452600000001	0.33577559999999806
Random	6.8172606000000044	-1.4514983999999913
Random	-1.5939180000000022	4.259288699999999
Random	0.4750425000000078	-0.715154400000003
Random	-0.30150359999999665	-1.4514983999999913
Random	-2.741351399999999	4.365138600000009
Random	2.7900234000000026	6.3608607000000035
Random	-5.266930500000001	7.585557299999998
Random	1.1146652999999986	4.259288699999999
Random	5.860111500000002	0.5503635000000031
Random	1.5533973000000074	5.615127000000001
Random	-1.745516699999996	0.5503635000000031
Random	-1.5514920000000032	4.354432200000005
Random	-1.463487299999997	-0.3957327000000035
Random	-0.7876125000000087	3.1239180000000033
Random	-3.4208405999999982	-0.3219750000000019
Random	-2.42165880000001	1.640781000000004
Random	2.6864513999999957	-0.3219750000000019
Random	5.691333599999993	-0.3219750000000019
Random	2.0851254000000026	2.3526180000000068
Random	-2.179062000000002	2.3526180000000068
Random	0.18873089999999593	7.018160400000006
Random	4.501039499999997	-0.3957327000000035
Random	-2.606913899999988	5.409257400000001
Random	4.2188310000000016	-0.9675657000000015
Random	-4.9269932999999995	-0.9675657000000015
Random	3.0496292999999994	-0.3957327000000035
Random	5.518913400000002	3.96477629999999
Random	3.915913500000009	4.354432200000005
Random	0.5051853000000008	0.6740019000000004
Random	-0.5837831999999921	-0.1788569999999936
Random	-2.7267966	2.9234969999999976
Random	-0.03654269999999826	-2.2702833000000027
Random	0.004013999999990858	4.478813999999993
Random	10.110239999999997	1.1181726000000012
Random	2.1582665999999904	-0.11927339999999731
Random	0.5963085000000063	0.4312979999999982
Random	4.862727	-2.2702833000000027
Random	0.07952039999999982	-0.1788569999999936
Random	4.4033625	2.4738569999999953
Random	-2.6602875000000026	-2.2702833000000027
Random	-0.2591820000000027	1.1181726000000012
Random	-2.8345319999999887	1.8007947000000115
Random	-3.192326999999999	1.1253689999999992
Random	1.5053525999999948	3.1782366000000053
Random	-0.48855600000000265	2.264813999999994
Random	3.7441889999999987	1.8007947000000115
Random	2.9406510000000026	0.6049440000000033
Random	0.9581976000000054	1.8007947000000115
Random	1.0400040000000033	-0.7092054000000019
Random	3.8836188000000007	5.413154399999996
Random	2.494665000000005	-0.7092054000000019
Random	0.23893200000000547	1.1253689999999992
Random	4.708454400000001	0.6049440000000033
Random	-0.06290100000000365	-1.1748725999999934
Random	-4.793901300000002	8.017029
Random	0.9826272000000102	3.4290629999999993
Random	-0.5325084000000047	8.017029
Random	-0.5827499999999972	-1.1748725999999934
Random	1.7793089999999978	5.417189999999998
Random	-0.675228599999997	5.417189999999998
Random	4.670707500000006	3.921813
Random	5.09632109999999	3.921813
Random	-0.6846569999999943	3.921813
Random	-6.085028699999995	-0.45161999999999125
Random	-4.750403399999996	0.705806999999993
Random	0.31166999999999945	3.905554500000001
Random	1.6102197000000018	0.8419626000000022
Random	-1.7378882999999945	-3.9712986000000043
Random	0.7122977999999947	0.705806999999993
Random	0.8470484999999996	3.905554500000001
Random	-0.35485200000000106	0.260679599999996
Random	-4.187547899999991	2.175156000000001
Random	2.067195599999998	3.2105609999999984
Random	2.397455100000002	3.2105609999999984
Random	-2.6733032999999935	-2.5934256000000033
Random	3.112637399999997	-2.5934256000000033
Random	2.959775999999998	2.175156000000001
Random	3.610422	2.8649844000000044
Random	6.810223499999992	2.893088700000007
Random	2.908764000000005	6.806910599999995
Random	4.551397200000004	2.8649844000000044
Random	-1.3919534999999996	-7.762080600000004
Random	1.242693899999992	6.273423000000008
Random	1.787193000000002	-7.762080600000004
Random	1.0011825000000059	6.273423000000008
Random	0.832387500000003	-0.5625575999999981
Random	5.68500749999999	-2.4982380000000006
Random	-1.4852556000000021	-0.5625575999999981
Random	-3.7274121000000022	-0.5625575999999981
Random	3.206070000000011	-1.4336279999999988
Random	2.6958914999999877	-1.4336279999999988
Random	-2.012931000000002	-0.013292999999997335
Random	-2.082006	-0.013292999999997335
Random	0.5324976000000063	1.873110600000004
Random	-0.22207859999999613	-0.0008910000000028617
Random	-2.4161129999999957	-0.0008910000000028617
Random	0.4201596000000123	8.105682599999994
Random	5.692113000000006	-0.1334294999999983
Random	-6.334766999999999	8.105682599999994
Random	2.0482919999999964	-0.3016889999999961
Random	-4.648862699999995	2.396747700000006
Random	0.42590789999999146	2.396747700000006
Random	4.913795700000001	6.3162036000000015
Random	-1.076346000000001	5.6734083000000055
Random	4.870714499999991	5.6734083000000055
Random	0.5501385000000099	2.6387315999999927
Random	4.092283799999997	-0.12272399999999806
Random	0.1507050000000021	-0.12272399999999806
Random	-2.761578000000007	-0.12272399999999806
Random	5.758954200000005	2.096456400000008
Random	0.4359149999999943	-0.12272399999999806
Random	1.8468135000000103	1.039985999999999
Random	1.5402375000000035	3.532131000000007
Random	2.132036999999997	-2.6098488000000017
Random	4.221368999999996	0.09594359999999824
Random	-3.261711599999998	-2.6098488000000017
Random	1.6686045000000007	3.532131000000007
Random	6.558503400000006	0.888673500000003
Random	1.1633381999999983	4.2705774000000005
Random	-1.306160999999996	2.0194560000000052
Random	-1.9250486999999978	4.2705774000000005
Random	-0.26767800000000364	-3.510345600000001
Random	-0.18015299999999712	-4.7125746000000035
Random	-0.9003510000000077	-1.1156814000000068
Random	-4.944785400000001	1.7839925999999977
Random	7.251853500000003	-0.35021700000000067
Random	5.5027215	-1.1156814000000068
Random	3.1320630000000023	4.3042230000000075
Random	1.961277299999999	4.3042230000000075
Random	-2.470626000000003	-0.13197600000000165
Random	1.9005344999999991	1.5327269999999942
Random	0.9712440000000058	4.2705774000000005
Random	4.234211999999999	1.3969584000000026
Random	1.286319600000006	-0.529887599999995
Random	-2.596121999999994	-2.4156215999999944
Random	-0.8007867000000033	3.4268193000000053
Random	-1.7365616999999887	-0.42694380000001075
Random	-1.4089049999999972	5.8374369
Random	-3.7607580000000027	-2.4156215999999944
Random	-5.840992800000002	-0.42694380000001075
Random	3.613149000000007	1.109093399999999
Random	4.941027000000005	1.109093399999999
Random	4.246556400000003	1.109093399999999
Random	0.5857704000000012	3.4268193000000053
Random	1.0112669999999966	5.8374369
Random	-5.019564599999995	-1.2230073000000061
Random	-1.7466839999999948	-3.1933350000000047
Random	4.485294000000003	0.5742116999999993
Random	-6.7155084000000045	0.09496799999999439
Random	-2.6485344000000026	4.494078000000002
Random	-2.559126599999999	-2.9446344000000053
Random	4.108060799999997	0.09496799999999439
Random	2.550819599999997	-2.9446344000000053
Random	-4.495775399999999	-1.0384676999999911
Random	0.625807800000004	2.1368889000000024
Random	4.574598299999991	0.09496799999999439
Random	-4.198812299999993	0.5742116999999993
Random	-2.489279400000008	2.692107
Random	-2.421945000000008	-4.0337154000000055
Random	1.5455249999999978	4.517082000000002
Random	0.3698100000000082	2.1368889000000024
Random	4.187551500000012	1.921894199999997
Random	-3.014156700000008	-3.8370447
Random	-4.011659999999999	-3.8370447
Random	-1.9408679999999947	-3.8370447
Random	0.7355474999999956	0.626813999999996
Random	0.04947659999999843	-3.8370447
Random	0.4551281999999972	0.5446979999999897
Random	-0.2716802999999999	0.626813999999996
Random	1.2572846999999925	-3.8370447
Random	-3.3613658999999956	-3.8370447
Random	-0.223664399999997	2.5244631000000126
Random	-0.16418250000000256	0.626813999999996
Random	-0.5968044000000035	1.279457999999991
Random	-1.9956734999999952	2.5244631000000126
Random	-0.15753689999999665	0.8378315999999941
Random	-1.5652259999999956	-3.862007999999996
Random	-4.243797000000001	4.73291729999999
Random	0.7834679999999992	2.4408512999999985
Random	3.2051429999999925	4.73291729999999
Random	8.913087900000008	-3.862007999999996
Random	0.8036945999999929	-3.3813584999999975
Random	-2.4746984999999952	5.952207599999994
Random	4.3176870000000065	3.121629299999995
Random	0.30104640000000416	3.121629299999995
Random	-4.232228399999997	0.8378315999999941
Random	5.872099499999997	4.73291729999999
Random	-0.9974835000000084	-1.958598000000002
Random	-1.5439382999999935	-4.415971499999998
Random	0.4221809999999948	1.250091899999994
Random	1.7345285999999973	-3.857665499999996
Random	1.8900989999999993	-0.4459220999999971
Random	-0.17454150000000368	-3.857665499999996
Random	4.496205599999989	-0.9561654000000033
Random	-5.084392499999993	-0.9561654000000033
Random	3.682868400000004	-1.7022779999999997
Random	-1.459938600000001	1.6646579999999958
Random	-1.4549723999999955	-0.9561654000000033
Random	3.5938970999999924	-0.4459220999999971
Random	2.233968300000001	-3.2204465999999954
Random	1.4133734999999987	9.014651999999998
Random	3.487728600000011	9.014651999999998
Random	8.800419599999998	4.277733300000001
Random	-7.6567950000000025	-3.2204465999999954
Random	-1.2669390000000007	0.527148000000004
Random	2.24723070000001	-3.2204465999999954
Random	3.0915575999999945	0.527148000000004
Random	8.294350500000007	-1.6411256999999964
Random	0.6383979000000011	-3.547725299999996
Random	1.9560285000000022	-4.078769399999999
Random	4.809405600000012	-4.078769399999999
Random	10.490940000000002	0.4621607999999995
Random	-3.339339299999999	1.1591603999999975
Random	0.3315600000000032	1.3301873999999998
Random	1.2100527000000056	4.278748499999999
Random	4.520177999999994	8.117694900000004
Random	-1.468250999999995	1.3301873999999998
Random	-4.007196	1.8794790000000106
Random	4.728046499999998	2.150483400000006
Random	1.8756269999999873	3.1474331999999947
Random	-0.4629357000000027	2.150483400000006
Random	-0.37269269999999466	2.133279000000009
Random	-0.15910739999999635	3.9297150000000087
Random	5.036296499999999	-1.6546490999999932
Random	0.9015425999999991	-3.7630529999999993
Random	-2.5344089999999966	3.9297150000000087
Random	4.1671467000000035	0.07697700000000651
Random	3.8506319999999903	-0.3679469999999938
Random	4.616067600000001	1.8180567000000067
Random	8.028107999999996	-0.3679469999999938
Random	2.526164999999992	-3.1063113000000016
Random	-1.3276755000000122	0.05088689999999474
Random	6.2237195999999955	0.05088689999999474
Random	3.2182829999999996	1.8182636999999957
Random	5.4097064999999915	0.05088689999999474
Random	1.559079000000004	-1.1904974999999993
Random	1.1550717000000006	0.1851119999999966
Random	0.4438385999999994	0.1851119999999966
Random	4.904496000000009	-1.7830259999999925
Random	0.8711666999999963	-1.7830259999999925
Random	-2.2248864000000026	3.299786999999995
Random	7.6679360999999915	0.44438399999999945
Random	1.6019927999999979	0.44438399999999945
Random	6.030535499999992	1.3441859999999934
Random	1.6874369999999956	1.2454740000000015
Random	-4.022473500000004	-0.02852460000000434
Random	4.702097699999996	-0.02852460000000434
Random	-1.594529999999999	2.4168096000000006
Random	5.545055699999999	4.028540399999997
Random	1.267355699999996	-1.2376080000000016
Random	-9.696506399999997	2.6457623999999953
Random	0.18505799999999084	-1.3120712999999924
Random	-0.7307225999999929	-1.2376080000000016
Random	-1.3497039000000015	0.24049349999999947
Random	1.776060000000001	2.6457623999999953
Random	2.7683451000000048	0.2569274999999891
Random	2.175741000000002	-5.377742999999995
Random	0.5832215999999946	1.2588029999999932
Random	-1.3972229999999968	0.2569274999999891
Random	-4.0752054000000015	2.863750500000002
Random	-0.39433949999999385	1.2588029999999932
Random	0.5829246000000055	0.2796686999999949
Random	-1.241675100000002	0.2796686999999949
Random	1.195439399999998	-6.126894900000011
Random	1.3959594000000024	0.2796686999999949
Random	-2.284378200000006	-6.126894900000011
Random	2.7628559999999993	1.5045299999999955
Random	-0.6765767999999994	-1.8273788999999994
Random	-3.2005134000000055	1.2858803999999964
Random	-2.5956899999999976	-4.087490400000007
Random	2.9216672999999957	2.8311569999999904
Random	1.5368993999999958	-1.404668700000002
Random	3.8963754000000037	-4.087490400000007
Random	-0.7090632000000028	-1.404668700000002
Random	-0.8735579999999956	-1.3852440000000072
Random	-2.8029285	-1.404668700000002
Random	-1.735623000000004	-1.3852440000000072
Random	7.7753429999999994	-0.5551911000000018
Random	-0.05672429999999906	1.4950854000000007
Random	1.7077626000000024	0.7970444999999984
Random	-1.3412178000000026	-0.5551911000000018
Random	2.8733040000000045	-0.5551911000000018
Random	-4.977712800000006	3.450474
Random	-2.3542956000000004	-3.449573100000002
Random	5.640149699999995	1.2886290000000002
Random	0.3553703999999982	-0.5551911000000018
Random	-1.6027290000000036	3.9221999999999966
Random	3.3843959999999953	0.9653985000000063
Random	1.0295928000000032	1.2886290000000002
Random	-0.6578441999999924	-1.2515849999999915
Random	0.24873300000000143	1.295423999999997
Random	-5.003810999999999	-4.239293400000008
Random	0.7120620000000031	4.296843000000003
Random	3.8626146000000006	-4.239293400000008
Random	2.2873499999999964	0.3035339999999991
Random	2.314280700000012	3.450474
Random	-1.0944270000000031	-2.1837149999999994
Random	2.1858119999999914	-3.964522499999994
Random	-5.3672094	4.296843000000003
Random	-1.895265000000002	0.5324219999999968
Random	-2.198225700000002	-1.2515849999999915
Random	1.2448142999999945	4.296843000000003
Random	1.1063609999999926	-3.449573100000002
Random	2.1934440000000066	-0.5551911000000018
Random	2.66576400000001	2.9904354000000097
Random	0.4140404999999987	3.450474
Random	1.1782800000000009	-4.070587500000002
Random	-5.160291299999997	6.8328396
Random	1.9152585000000002	5.302736999999993
Random	-2.5812963000000053	2.9638215000000017
Random	6.3270630000000025	3.867391799999993
Random	-4.582859400000004	5.302736999999993
Random	-2.4994709999999998	5.742756
Random	0.9910773000000006	0.11061000000000121
Random	4.175171999999989	-4.070587500000002
Random	0.7233785999999967	-5.826242699999995
Random	2.711915999999995	1.3846500000000006
Random	1.593230400000003	2.2612041000000076
Random	0.9915102000000076	-1.0188495000000017
Random	2.1291795000000064	2.8395630000000054
Random	-3.994124400000004	3.867391799999993
Random	2.277453600000001	5.742756
Random	4.3597025999999985	0.11061000000000121
Random	-0.9084555000000023	1.601447400000005
Random	3.0172077	1.606076999999999
Random	-1.6209477000000092	5.716833299999998
Random	-2.1365280000000055	3.511615500000005
Random	-0.4663980000000052	-4.070587500000002
Random	2.5482959999999935	-4.302270000000007
Random	0.3928986000000023	1.606076999999999
Random	-1.618191000000003	2.9638215000000017
Random	4.078808999999993	5.742756
Random	1.616112000000001	-1.0188495000000017
Random	2.886555600000001	1.3846500000000006
Random	-1.9887362999999993	3.511615500000005
Random	-5.482902600000003	1.1170773000000054
Random	-6.709162500000005	-0.9843119999999956
Random	-0.15361649999999116	-1.6928775000000087
Random	1.9437659999999966	-3.086444699999994
Random	2.1252059999999986	-3.624367499999998
Random	-0.5357817000000011	-0.6868133999999984
Random	1.718235000000007	0.34276229999999686
Random	-1.4945400000000006	-1.6928775000000087
Random	1.1177999999999955	1.1170773000000054
Random	-0.6562187999999978	-1.6928775000000087
Random	-2.007234000000004	0.34276229999999686
Random	-0.13803209999998955	0.6677198999999945
Random	-0.8443944000000059	4.4963379
Random	0.7466220000000021	-3.3768683999999993
Random	1.6694702999999933	-5.0843393999999975
Random	-0.46469880000000785	-2.7555677999999872
Random	-4.017351600000005	-0.5363414999999989
Random	-4.255515000000003	-3.1223456999999897
Random	-6.349940999999994	-0.5057189999999991
Random	1.8123884999999973	-3.1121523000000053
Random	4.462791299999999	-0.5057189999999991
Random	-0.44447130000000357	-2.42551439999999
Random	1.7114535000000046	-0.5057189999999991
Random	-2.3600879999999975	-2.42551439999999
Random	2.4879482999999993	-3.1223456999999897
Random	0.6508430999999959	-3.1121523000000053
Random	-5.873184000000002	4.520880000000005
Random	3.9976344000000026	-3.1121523000000053
Random	3.432338999999999	-0.5363414999999989
Random	-0.05686200000000241	-0.5363414999999989
Random	0.9705825000000061	-2.42551439999999
Random	1.7316179999999974	-0.7842096000000041
Random	-0.826817400000003	6.089913000000003
Random	-1.762797599999999	-2.3205626999999964
Random	1.2719681999999963	6.089913000000003
Random	-6.505955999999998	-2.3205626999999964
Random	3.673670399999992	-0.3617864999999938
Random	-1.4533659000000014	-0.26538389999999623
Random	0.6105276000000046	9.642191400000009
Random	-2.39682779999999	9.642191400000009
Random	-5.085026999999997	9.642191400000009
Random	2.7059084999999925	-3.778049699999997
Random	-2.9824740000000034	-0.004909499999996569
Random	-2.7698040000000006	-5.5488420000000005
Random	-1.6119179999999957	2.2224636000000046
Random	-0.8871723000000031	2.279246399999991
Random	-5.889170699999994	-0.004909499999996569
Random	1.768895999999998	6.138225000000006
Random	-0.9343584000000007	-5.62759830000001
Random	-4.112594999999999	1.1699819999999974
Random	6.389853299999999	-3.216155399999998
Random	1.7285229000000015	-2.3489342999999963
Random	2.6109269999999896	-0.4347180000000037
Random	0.4811166	-0.6625709999999927
Random	0.6370110000000011	1.7320185000000095
Random	4.784292000000008	1.7320185000000095
Random	4.655254499999991	4.721664599999997
Random	1.892802599999996	4.721664599999997
Random	-2.8219410000000025	4.721664599999997
Random	7.196652	4.721664599999997
Random	5.533581600000005	3.4076790000000017
Random	-5.354838000000008	3.4076790000000017
Random	4.944109499999996	0.33088229999999186
Random	2.865768299999999	5.203626300000003
Random	3.727227600000006	6.477381000000008
Random	-4.722120000000011	6.477381000000008
Random	3.7954169999999934	1.590327000000002
Random	0.20997359999999787	1.9318662000000018
Random	3.5024993999999907	-0.6970410000000058
Random	1.6544996999999952	4.6549493999999925
Random	2.6879642999999973	4.6549493999999925
Random	6.6581118	-2.329371000000002
Random	-0.7826894999999965	7.979291999999994
Random	1.1798433000000017	7.979291999999994
Random	0.06158070000000038	-2.124345599999998
Random	1.4646420000000049	0.4914630000000031
Random	-1.3898186999999993	0.4914630000000031
Random	-1.3700906999999987	-0.8803601999999984
Random	1.6618986000000007	-0.8803601999999984
Random	-2.456781299999996	0.24103350000000034
Random	2.9225825999999984	1.9366298999999998
Random	2.8835855999999893	-0.4396886999999978
Random	4.519430999999997	-1.868193000000005
Random	0.000993600000001038	-2.0555379000000045
Random	2.077340400000004	-2.0555379000000045
Random	7.292352600000001	-2.9567969999999946
Random	-2.050452	-1.868193000000005
Random	4.906628999999995	-0.33052950000000436
Random	-1.6521660000000082	-0.33052950000000436
Random	3.005442000000002	-1.2340322999999955
Random	0.05371199999999732	-6.645743999999993
Random	0.7717644000000021	6.181671600000001
Random	4.181156999999999	-0.33052950000000436
Random	-2.587347000000001	-6.645743999999993
Random	-4.275787500000007	-3.4171110000000056
Random	0.20506860000000415	-0.2680379999999971
Random	4.493129399999987	3.3021360000000044
Random	0.21164669999999575	1.0869876000000005
Random	1.256389200000008	-0.722214000000001
Random	-2.351109600000001	-2.1540509999999955
Random	-0.11338199999999432	1.0869876000000005
Random	4.204856700000001	-3.4171110000000056
Random	3.7121463000000006	-3.4171110000000056
Random	-2.381279399999997	-0.722214000000001
Random	-0.6639812999999961	0.2710944000000026
Random	-2.467304999999996	-2.1540509999999955
Random	-2.186595000000004	3.3021360000000044
Random	-0.35774549999999294	1.0869876000000005
Random	-4.733221500000006	4.74853139999999
Random	1.7724906000000047	4.74853139999999
Random	-3.0874266000000077	4.278938400000001
Random	2.0560733999999954	4.646465999999997
Random	-1.0598481000000035	-0.3723930000000024
Random	1.297592999999999	4.74853139999999
Random	-2.5292664000000045	2.0304702000000034
Random	3.1506299999999996	4.646465999999997
Random	2.0377935000000065	-0.18035640000000086
Random	2.9827709999999925	1.2845636999999996
Random	0.13140630000000186	-0.18035640000000086
Random	-1.5843149999999966	1.2455819999999989
Random	-2.521070999999999	4.489789499999993
Random	-0.7765065000000035	4.646465999999997
Random	3.2070870000000014	2.895741000000001
Random	4.036287599999994	0.4825890000000044
Random	-1.5465078000000005	-1.6551000000000045
Random	-0.551879999999997	5.127287400000007
Random	-2.133901800000004	2.3026860000000013
Random	-0.975519900000009	-2.3770323000000033
Random	1.9329660000000004	4.766037300000008
Random	-5.459634000000001	-2.3770323000000033
Random	1.419054299999999	-3.2650686000000064
Random	-3.817809000000004	-2.3770323000000033
Random	-1.706621400000003	-1.0307520000000068
Random	4.091200200000003	2.978145000000005
Random	-0.6964694999999992	-3.910482000000002
Random	2.5600769999999997	6.084099000000002
Random	-0.7934184000000002	-2.3770323000000033
Random	4.0544280000000015	1.6754940000000005
Random	0.662618700000003	6.084099000000002
Random	-0.7396559999999894	0.9735398999999987
Random	-2.530336499999997	-2.3770323000000033
Random	-0.3798719999999989	3.1975109999999987
Random	-1.4505866999999952	1.6754940000000005
Random	-4.067973000000009	-1.0307520000000068
Random	1.4448096000000064	5.127287400000007
Random	6.477385499999997	-1.0307520000000068
Random	2.1864393000000035	-3.910482000000002
Random	4.0573115999999985	1.8286199999999937
Random	5.264225999999994	5.559501599999997
Random	-2.1063015000000007	-1.745046000000002
Random	-3.5651969999999977	-1.745046000000002
Random	-3.4489143000000055	1.819071000000001
Random	-4.65865380000001	0.8201015999999939
Random	-0.28596599999999484	3.0887280000000032
Random	-3.5609130000000064	-1.398441599999991
Random	-3.8286026999999905	-5.5517255999999975
Random	-1.8427950000000095	0.8201015999999939
Random	-2.9226924000000025	5.559501599999997
Random	1.7583696000000018	5.402533499999997
Random	0.032769000000001824	-1.745046000000002
Random	6.817175999999996	-2.278777500000011
Random	0.3001653000000033	1.819071000000001
Random	1.983618000000007	-1.398441599999991
Random	3.7310175	-0.20214
Random	-1.8233936999999898	2.649735000000007
Random	1.5129270000000048	5.559501599999997
Random	-0.1925549999999916	5.402533499999997
Random	-1.8185003999999978	2.649735000000007
Random	-2.9581533000000064	2.1714245999999946
Random	5.085432000000004	-2.7703836000000095
Random	3.133471500000006	3.781088099999998
Random	0.5264522999999954	-1.5733835999999926
Random	1.5416513999999992	1.0423170000000042
Random	-5.581067400000009	0.7509825000000063
Random	1.975378499999998	4.153977000000005
Random	-1.3715639999999993	-0.3946770000000015
Random	-9.507086999999999	1.0141542000000001
Random	-0.6890967000000074	-2.564915400000004
Random	-4.520276999999993	1.0123415999999992
Random	3.8345993999999877	-3.2613930000000053
Random	-0.2805660000000003	-0.3014909999999915
Random	3.311807399999992	-0.9220860000000002
Random	3.825401399999997	1.0123415999999992
Random	3.286510200000002	-0.1241271000000097
Random	0.08172899999999572	2.9992626000000016
Random	-0.009146699999995178	-0.49338000000000193
Random	-4.034150999999994	-3.2613930000000053
Random	-1.6486704000000003	-0.3946770000000015
Random	2.712570300000003	-5.319909000000003
Random	-11.460441600000003	5.088488400000003
Random	0.6494327999999996	-2.945126699999996
Random	3.350915999999991	-0.9220860000000002
Random	-1.707988499999999	5.088488400000003
Random	4.598031600000006	5.088488400000003
Random	4.2618996	0.890613000000009
Random	-4.433639400000004	-2.6488134000000088
Random	-0.16157610000000489	-0.8162226000000032
Random	-4.511147399999999	-0.28103759999999767
Random	-4.3605044999999905	-0.8162226000000032
Random	-0.9147843000000009	3.4589519999999894
Random	-5.308722000000003	3.4589519999999894
Random	4.705088399999994	-4.722824699999997
Random	0.21171600000000268	-1.8308213999999978
Random	1.1363544000000019	1.2916349999999994
Random	3.2691509999999937	3.4589519999999894
Random	3.016397700000013	-4.157046000000001
Random	2.201247000000002	2.6910845999999964
Random	2.6103816000000037	-0.2133377999999979
Random	-2.6241209999999953	-0.8327430000000007
Random	3.8808611999999982	-3.605387400000005
Random	0.54563670000001	1.2916349999999994
Random	-6.624567000000006	-0.8327430000000007
Random	1.4845868999999965	-0.02881800000000112
Random	5.905413899999999	4.13573130000001
Random	1.910267999999995	-3.1535955000000087
Random	-0.35705070000000205	-3.605387400000005
Random	4.323522599999997	-0.11732580000000326
Random	2.8514888999999997	6.941435400000003
Random	-1.006392599999998	1.6192656000000127
Random	3.092931000000007	3.410834400000006
Random	-0.6945065999999969	2.2021739999999923
Random	-1.3200893999999934	6.941435400000003
Random	-3.9947283000000056	-1.0925595000000001
Random	-2.639366999999993	0.2149650000000065
Random	-1.1993453999999986	-1.0925595000000001
Random	-1.4235551999999956	-5.249958299999996
Random	-2.865909599999995	0.31324139999999545
Random	1.1614904999999993	0.31324139999999545
Random	-2.641722300000012	3.410834400000006
Random	3.1621644000000018	3.410834400000006
Random	3.8395439999999965	0.37399500000000074
Random	4.554940500000001	2.192152500000006
Random	-1.953174599999997	13.100589
Random	-3.1032989999999927	-1.7279271000000023
Random	2.207541599999999	2.6342280000000002
Random	0.9647496000000046	-2.456340300000001
Random	-2.5847910000000027	13.100589
Random	-0.2291669999999968	2.6342280000000002
Random	-1.5643071000000006	1.7156015999999994
Random	0.15891840000000457	13.100589
Random	1.867348800000002	1.9262996999999942
Random	1.5876494999999977	2.192152500000006
Random	-3.453729300000006	-6.055350300000001
Random	1.1879100000000022	-3.0780719999999917
Random	0.18317159999999433	2.0768039999999957
Random	-0.3827511000000001	-3.9531842999999967
Random	-4.9158206999999905	0.8380404000000041
Random	-1.5188309999999987	2.0768039999999957
Random	-1.043036100000009	-1.0801403999999977
Random	-0.969452099999998	2.6787384000000074
Random	-4.895779499999989	2.295740700000003
Random	-2.335833000000001	-1.0801403999999977
Random	-1.193238000000001	5.870990700000007
Random	2.7536076000000023	5.870990700000007
Random	0.7171470000000042	0.14333039999999642
Random	0.5724900000000019	6.309531900000003
Random	2.5032951000000025	0.9866430000000008
Random	2.5627950000000013	1.5525503999999941
Random	1.5012845999999982	2.1797082000000003
Random	0.05905349999999743	2.1797082000000003
Random	-0.051900300000006894	6.590474999999998
Random	7.605887399999993	-0.8065709999999982
Random	1.963949399999997	-1.6265582999999921
Random	-0.8084871000000007	7.1512110000000035
Random	1.3789916999999932	-1.4635439999999988
Random	2.7419796000000005	7.1512110000000035
Random	1.4596947	5.700486599999998
Random	5.717058299999998	1.3752629999999897
Random	2.5340579999999946	5.700486599999998
Random	0.9991664999999941	5.700486599999998
Random	7.323219899999991	5.700486599999998
Random	1.968934499999996	6.236099999999993
Random	-1.727712000000004	-0.5408046000000084
Random	2.726108999999994	1.1657609999999963
Random	4.079344499999998	-1.4716710000000077
Random	3.351433499999999	6.492039300000002
Random	1.6105319999999992	1.1657609999999963
Random	4.854230100000002	1.1657609999999963
Random	8.209109699999992	6.492039300000002
Random	-2.5731845999999976	1.4836373999999921
Random	5.150970000000001	-1.3517369999999929
Random	-0.07584839999999815	6.0829947
Random	2.129953499999992	-6.072596999999995
Random	-1.3426595999999975	5.929601400000003
Random	-2.993517000000004	-1.3140503999999993
Random	-2.9734200000000044	-4.247099999999996
Random	-0.6018660000000011	5.929601400000003
Random	-4.8859785	-4.795559999999995
Random	-3.420093599999994	-2.542518000000001
Random	4.072013999999996	-2.1901770000000056
Random	2.304269099999999	-4.247099999999996
Random	-2.103707699999994	1.0122480000000067
Random	-2.651810399999995	-1.3517369999999929
Random	-3.7893959999999893	1.5478649999999874
Random	4.814010000000003	1.0122480000000067
Random	6.013679400000008	1.5478649999999874
Random	2.8752543000000017	1.0214963999999966
Random	1.7810522999999918	5.929601400000003
Random	-2.1629115	6.0829947
Random	-1.7502615000000077	2.121417000000001
Random	3.7241009999999974	-0.8484075000000075
Random	-1.9551330000000036	5.373908999999998
Random	2.6743544999999926	3.282122700000002
Random	-0.5404445999999936	1.2976055999999971
Random	-2.6567441999999986	0.753402599999994
Random	0.0397350000000003	4.390595999999995
Random	-0.6759809999999931	0.753402599999994
Random	-4.460028299999998	3.282122700000002
Random	-0.611778600000001	0.18272340000000753
Random	2.60842499999999	4.390595999999995
Random	2.604090599999992	0.6379604999999984
Random	0.2384010000000103	1.1481344999999905
Random	5.360571000000007	1.1481344999999905
Random	-3.434291999999992	5.373908999999998
Random	0.7383906000000025	-0.12566699999999997
Random	4.037787000000002	4.676867999999999
Random	3.210639299999997	1.2976055999999971
Random	-0.3067641000000023	4.390595999999995
Random	-0.009027000000003227	3.954788999999998
Random	0.677987999999992	-0.27777059999999665
Random	8.212356	-1.167796800000005
Random	-2.028442499999997	-1.167796800000005
Random	0.44939159999999845	2.965166999999994
Random	-3.325098600000004	-0.005732999999999322
Random	-0.679725899999994	2.981411999999999
Random	0.4449240000000074	2.9265786000000062
Random	5.675705999999998	4.2418944
Random	1.672073999999995	-3.7222560000000016
Random	0.47536199999999695	2.199582900000003
Random	1.2650579999999962	1.6984872000000024
Random	2.36645459999999	2.981411999999999
Random	2.424288599999997	-3.0862511999999924
Random	4.562595000000002	5.164821000000003
Random	4.076136000000005	-3.0862511999999924
Random	4.9443839999999994	2.965166999999994
Random	-2.2378050000000087	-1.167796800000005
Random	2.0206035	-1.167796800000005
Random	6.238557	-0.44355689999999726
Random	-4.3640603999999925	5.164821000000003
Random	-1.0150785000000084	-0.44355689999999726
Random	-1.3943195999999887	-1.167796800000005
Random	0.12084750000001065	-0.6200595000000035
Random	3.8131568999999885	2.981411999999999
Random	-4.363005600000001	-0.44355689999999726
Random	6.611231699999998	2.3558400000000006
Random	2.9586915000000005	3.5325215999999955
Random	-3.449343599999999	0.14721660000000014
Random	-4.582119599999999	1.6633719000000013
Random	0.6796646999999965	-0.7257518999999988
Random	1.644366600000005	3.9751955999999993
Random	8.561744999999995	3.5325215999999955
Random	-0.8407530000000065	-2.57053770000001
Random	-2.0317004999999995	1.8970919999999936
Random	4.849736399999998	5.5141379999999955
Random	1.944431999999992	0.6180596999999892
Random	4.959678600000004	2.4433685999999994
Random	0.16729650000000618	1.6633719000000013
Random	5.998800600000003	0.30096000000000345
Random	6.121014300000006	1.8970919999999936
Random	-5.804694000000005	1.8970919999999936
Random	1.6653024000000016	4.735391400000005
Random	6.665868000000003	0.14721660000000014
Random	-2.490216299999993	0.30096000000000345
Random	1.0329974999999934	-0.7257518999999988
Random	1.383440400000005	1.0840265999999943
Random	-3.9940190999999956	2.3558400000000006
Random	0.3150945000000007	2.3558400000000006
Random	-3.4439247000000037	0.14721660000000014
Random	4.642703999999988	-4.375879200000007
Random	-10.324434599999996	-2.815376399999998
Random	-0.032585400000002096	-0.8681543999999946
Random	-5.001629399999999	-2.0333969999999937
Random	1.9569564000000028	-6.1346069999999955
Random	1.9381410000000017	-5.5508067000000025
Random	5.982580799999994	0.17396729999999394
Random	4.1393889	2.308514400000014
Random	-1.5731819999999956	7.657775999999998
Random	-2.365816500000008	-2.0333969999999937
Random	1.3032234000000074	-4.122842399999996
Random	-4.472000999999999	-2.0333969999999937
Random	0.6783075000000025	-1.0440305999999993
Random	-0.46986929999999916	-1.0440305999999993
Random	0.4515839999999969	-4.4599184999999935
Random	-2.0061269999999993	-5.5508067000000025
Random	0.7396254000000013	-6.1346069999999955
Random	4.163444999999996	-8.390294999999995
Random	-3.4960292999999965	1.6420265999999941
Random	-1.3790897999999956	-0.331161299999998
Random	-2.2552775999999923	-2.204546399999998
Random	3.189334499999994	-2.204546399999998
Random	3.275334000000001	-8.390294999999995
Random	3.150347399999994	-8.390294999999995
Random	0.5781230999999991	-0.331161299999998
Random	-0.4436190000000053	3.7010997000000074
Random	-5.252674500000005	-2.456072099999993
Random	1.2131334000000038	-6.14764799999999
Random	-2.984998500000003	-2.204546399999998
Random	1.0027583999999976	0.10812240000000628
Random	1.4157233999999974	0.10812240000000628
Random	0.35258129999999	-2.456072099999993
Random	0.1230984000000035	1.6420265999999941
Random	3.6105030000000014	-0.13825169999999787
Random	2.88890099999999	-4.686059700000001
Random	0.1499939999999924	-2.923995600000005
Random	-4.844907000000006	1.7260649999999984
Random	-0.2722049999999996	0.8929979999999986
Random	5.456969999999991	3.0980196000000078
Random	1.3083606000000003	-4.686059700000001
Random	2.685339000000006	1.7260649999999984
Random	1.132838999999997	-4.473386999999995
Random	-3.212019000000005	0.8929979999999986
Random	-1.4364027000000021	-4.686059700000001
Random	-0.3257459999999952	0.3637071000000063
Random	-0.590169600000003	0.3637071000000063
Random	5.394671999999993	0.8929979999999986
Random	8.299256400000004	-3.1607820000000046
Random	5.635520999999997	5.403410999999998
Random	-1.9933560000000057	0.360711000000002
Random	-6.549227999999999	2.8574945999999954
Random	2.0294370000000015	0.360711000000002
Random	-2.441235600000006	2.8574945999999954
Random	0.4292252999999988	-1.4276429999999962
Random	3.646872000000002	-2.9124036000000046
Random	2.4036569999999955	2.8574945999999954
Random	-2.2912470000000056	0.7552845000000019
Random	-0.6710516999999996	-6.484215599999999
Random	-0.1691730000000078	-2.9124036000000046
Random	-3.3585696000000027	-2.9477159999999927
Random	-2.817066600000004	5.519985300000002
Random	2.326884299999996	-0.2304045000000059
Random	-0.7332246000000069	-0.403254000000004
Random	-2.195559000000003	-0.403254000000004
Random	-6.541686000000006	-0.403254000000004
Random	-4.131966599999998	-0.403254000000004
Random	-4.914157500000002	2.644025400000004
Random	1.1827206000000032	-0.6252767999999946
Random	1.6726256999999976	-0.403254000000004
Random	1.8073656000000042	-2.9585817000000034
Random	0.08985959999999693	-3.5192996999999977
Random	-1.7036010000000061	-5.923624499999995
Random	3.102716699999995	-0.987632099999999
Random	1.6501320000000064	-3.5192996999999977
Random	-1.9636722000000049	-1.884177000000001
Random	3.5955846000000022	2.3450399999999973
Random	-2.1330963000000054	2.3450399999999973
Random	-0.29222100000000495	-1.884177000000001
Random	0.6255809999999968	0.9149724000000035
Random	-1.3738760999999968	1.4198219999999964
Random	3.073557600000001	0.9149724000000035
Random	2.2371524999999934	-0.5151690000000002
Random	1.5887484	-0.5151690000000002
Random	4.982963400000003	0.46500389999999925
Random	-0.3529215000000079	-2.4043797
Random	-1.7144432999999921	-2.4043797
Random	0.705879000000003	-1.971725400000004
Random	2.0298779999999965	3.2426585999999986
Random	3.344755500000005	2.8072890000000044
Random	-0.2321370000000016	2.8072890000000044
Random	-0.33693390000000534	-1.7996400000000037
Random	2.4906779999999955	1.001285100000004
Random	-0.8878653000000014	-1.7996400000000037
Random	-2.5335927	1.001285100000004
Random	4.235106599999995	-1.9409813999999983
Random	4.505766299999998	2.9979035999999937
Random	0.9905939999999944	-1.9409813999999983
Random	0.09557280000000645	2.376157499999998
Random	0.8130924000000022	0.5423219999999986
Random	1.0208700000000022	0.5423219999999986
Random	-0.6903737999999962	0.5423219999999986
Random	-3.4124796000000046	5.024501999999998
Random	0.6994872000000001	5.024501999999998
Random	-0.48071249999999566	2.802810600000008
Random	-1.290102300000001	-1.6144236000000092
Random	4.1396013000000025	0.5113899000000046
Random	0.13607910000000345	4.200961499999998
Random	-0.02282400000000706	0.24624360000000678
Random	-1.2454730999999981	4.200961499999998
Random	0.6031566000000055	2.2020840000000064
Random	4.476978000000003	-3.6191043000000036
Random	7.3424744999999945	-3.6191043000000036
Random	-0.13704030000000245	-1.9339371000000014
Random	-1.906047000000001	2.3790762
Random	-1.9616849999999957	0.883611000000009
Random	-2.005991999999999	-0.13005630000000679
Random	0.25012439999999714	2.674113300000002
Random	-2.021328899999993	-2.641440600000003
Random	2.880198	1.9192590000000038
Random	2.3309243999999936	-4.451077800000007
Random	1.2469653000000065	-5.039520300000007
Random	-1.638233999999997	2.674113300000002
Random	-3.5749484999999908	-3.4523280000000014
Random	-7.0408854000000005	2.470806000000003
Random	-3.566317500000004	-6.849165599999999
Random	-0.8371755000000007	0.883611000000009
Random	-1.2915675000000064	0.883611000000009
Random	-2.4715692000000047	-2.373251399999994
Random	-0.8110862999999924	-2.373251399999994
Random	-0.9965474999999913	-4.451077800000007
Random	2.5896419999999907	-2.641440600000003
Random	-1.8584505000000036	-0.14273099999999772
Random	-0.07818300000000278	4.540088699999998
Random	-2.0478419999999957	4.540088699999998
Random	-1.7867700000000042	0.306474300000005
Random	-0.014885999999997068	1.7446004999999971
Random	1.8119250000000022	1.7790660000000003
Random	-0.0923310000000015	1.7790660000000003
Random	-1.3870890000000031	0.21716099999999727
Random	-4.395294000000007	2.0462354999999945
Random	-3.1682519999999954	-0.5121657000000042
Random	-4.703844600000004	-1.7224920000000026
Random	-0.20133450000000863	-1.7224920000000026
Random	-1.7381132999999949	-3.906408599999999
Random	-0.6991739999999993	4.540088699999998
Random	-2.20942620000001	0.21716099999999727
Random	0.48500550000000686	-0.5121657000000042
Random	-5.635093499999996	3.21032069999999
Random	4.679913599999999	3.6758583000000016
Random	1.648821599999998	1.7790660000000003
Random	6.080296499999996	-3.0442679999999953
Random	-1.7339706000000064	1.7147700000000086
Random	-1.7395344000000037	2.2236885000000015
Random	-1.1956499999999934	-1.0417725000000004
Random	3.778739999999999	3.0945959999999957
Random	-3.1239314999999976	0.40344840000000204
Random	0.7553790000000049	-2.966076000000001
Random	3.2584760999999958	-2.966076000000001
Random	-0.039107699999995305	-2.3343057000000016
Random	-0.6899823000000112	-3.0442679999999953
Random	-2.2206635999999946	0.8255790000000047
Random	3.9062610000000078	-3.1981473000000094
Random	-6.526260000000008	1.2669155999999973
Random	3.5462069999999954	-4.258011600000003
Random	3.145410900000009	-2.3753700000000038
Random	-3.852882000000001	-7.472334599999996
Random	-0.9247464000000036	0.5410764000000015
Random	-3.3140969999999967	1.7147700000000086
Random	1.6956989999999905	-1.0417725000000004
Random	2.234043900000003	-0.8079426000000041
Random	-4.467768300000003	0.40344840000000204
Random	0.1302380999999997	0.5410764000000015
Random	3.3822720000000004	-0.10418760000000304
Random	0.4353245999999942	1.3176944999999876
Random	1.3143257999999989	0.40344840000000204
Random	-5.330987999999998	2.9900790000000015
Random	-4.9136264999999995	-1.0417725000000004
Random	2.7894285000000067	-2.3753700000000038
Random	-1.0627775999999969	-0.8079426000000041
Random	3.195823500000003	1.7147700000000086
Random	-1.1183273999999983	-7.472334599999996
Random	2.938946400000006	2.719132200000004
Random	1.0599236999999917	1.3452677999999878
Random	-1.6262550000000076	3.8426022000000017
Random	-4.542633000000002	-0.600222599999995
Random	1.3349519999999941	-0.41184809999999317
Random	-3.3084314999999975	-3.448317600000003
Random	0.612112499999995	-6.524957700000002
Random	0.8751185999999933	0.40111470000000793
Random	-1.6176203999999998	-1.0315709999999996
Random	7.494021899999993	-0.9931167000000016
Random	-2.155364999999996	3.8426022000000017
Random	2.9451510000000027	-0.1252413000000061
Random	-1.1934486000000035	-2.0751443999999992
Random	1.0601009999999889	-3.448317600000003
Random	3.375995400000008	-3.448317600000003
Random	0.3270419999999987	1.8627984000000026
Random	-2.8176624000000032	-0.9931167000000016
Random	-5.492943000000004	-2.1600540000000024
Random	1.6627437	-3.5369415000000046
Random	0.36695880000000614	1.3452677999999878
Random	-8.439714000000002	2.7712377000000004
Random	-4.009166999999998	-0.22613400000000183
Random	2.4899309999999915	-2.0751443999999992
Random	2.6786519999999925	3.847053599999988
Random	2.9793293999999975	3.847053599999988
Random	-5.209094699999994	-3.448317600000003
Random	-0.9389870999999985	-3.448317600000003
Random	-1.6930043999999924	5.964912000000005
Random	-3.265329600000001	5.964912000000005
Random	3.6154493999999957	0.8377920000000003
Random	0.16824600000000345	5.964912000000005
Random	2.0438243999999983	-0.8380080000000021
Random	-0.1340766000000002	0.8312940000000069
Random	-1.328282999999999	-1.0590210000000013
Random	-1.7100809999999953	-0.8380080000000021
Random	0.5723990999999984	-0.733122900000005
Random	-0.7879004999999992	-0.1938780000000122
Random	-2.022221700000003	5.393061000000003
Random	-3.5693279999999987	-4.893914700000003
Random	-0.8824680000000029	-4.893914700000003
Random	-0.3869100000000074	0.8312940000000069
Random	-1.291203000000003	-8.999096400000006
Random	4.663119599999995	-0.1938780000000122
Random	-1.4958495000000056	-3.268486799999998
Random	6.286307400000005	-0.733122900000005
Random	-3.6509220000000013	-3.3948899999999966
Random	-0.9440639999999973	5.976294299999999
Random	0.0842399999999941	-0.14884200000000192
Random	0.6204186000000007	-3.3948899999999966
Random	-0.7737479999999977	-1.8037808999999996
Random	-0.7799876999999995	-0.14884200000000192
Random	0.15146099999999052	2.575491299999996
Random	-10.1611944	-0.4484438999999938
Random	-5.207778000000005	-1.495277999999999
Random	-0.45363600000000304	-5.817037500000005
Random	0.11716649999999618	-1.534170600000003
Random	2.5153541999999973	-0.08848800000001233
Random	2.4559082999999973	5.976294299999999
Random	6.140222999999999	-3.3948899999999966
Random	3.5884043999999875	1.7478719999999868
Random	2.8149084	-2.262410999999993
Random	3.809970000000007	-2.154879000000001
Random	-4.451219999999999	-2.154879000000001
Random	1.172933999999998	-0.3264210000000105
Random	-0.717141600000005	0.05466870000000057
Random	0.7465365000000048	-0.2789550000000034
Random	-0.036778500000004044	0.05466870000000057
Random	-3.1996448999999956	-2.2127670000000066
Random	-1.8580769999999944	-0.30811049999999796
Random	-0.1240227000000047	1.4911874999999952
Random	-1.6542665999999997	1.4911874999999952
Random	2.741134500000001	1.6622909999999962
Random	-0.6303843000000029	-2.2127670000000066
Random	1.6707915	-2.2127670000000066
Random	-0.7415775000000053	1.6360469999999978
Random	3.9861719999999963	1.8886859999999928
Random	3.7816965000000025	-5.089697999999991
Random	4.290345000000002	-2.2681485000000094
Random	2.527775999999996	-2.4302385000000015
Random	-1.8387485999999953	-2.2681485000000094
Random	2.4221835000000027	0.8112087000000088
Random	2.903936399999999	2.220861599999992
Random	-5.112542699999999	4.921145099999997
Random	-0.05600699999999392	2.906212499999995
Random	1.22254199999999	-2.2681485000000094
Random	-3.818978999999999	0.8112087000000088
Random	2.5272539999999992	3.5247150000000005
Random	-1.5528573000000065	-2.4302385000000015
Random	5.275462499999989	3.5247150000000005
Random	0.37136699999999934	2.830212000000003
Random	2.084102999999999	0.4738635000000002
Random	-3.3709823999999955	0.4738635000000002
Random	-1.0510379999999984	2.9999169000000094
Random	-2.032154999999996	5.254415999999999
Random	-0.7567829999999915	5.254415999999999
Random	0.4831649999999996	-1.838426399999996
Random	11.034661500000006	-1.838426399999996
Random	-2.9700944999999948	1.0204469999999972
Random	1.6645095000000012	0.1071540000000013
Random	0.8571150000000003	10.224720000000012
Random	0.4962024000000014	-2.7733319999999893
Random	-3.675620700000003	-4.846784399999997
Random	-1.2633956999999967	0.6040656000000055
Random	-1.4589387000000045	0.6040656000000055
Random	-5.981645700000001	-4.540137300000005
Random	0.09103229999999485	1.1736972000000065
Random	0.2692080000000132	-6.931256399999995
Random	-1.3413996000000026	-1.6389261000000062
Random	-4.866603300000001	-1.6389261000000062
Random	-0.22503960000000234	2.9438279999999963
Random	0.9191736000000006	2.9438279999999963
Random	1.160891999999997	-5.348372400000002
Random	-2.0065355999999994	-0.26106479999999976
Random	-1.8462717000000026	1.7540334000000044
Random	3.287772000000004	1.7540334000000044
Random	-2.702861999999996	-2.5932149999999936
Random	-0.7491509999999906	-6.888586499999995
Random	-6.572265299999998	-6.888586499999995
Random	3.1010490000000033	0.18287640000000494
Random	-1.4186663999999922	-5.146155900000004
Random	-1.5761313000000001	0.18287640000000494
Random	1.9922885999999949	-2.1936609000000047
Random	-6.096816900000007	-1.1242322999999956
Random	1.4544764999999984	-1.1242322999999956
Random	-0.5815754999999996	-3.424691700000011
Random	-4.7190815999999955	-2.722737599999995
Random	-1.2019994999999994	-3.424691700000011
Random	0.23538239999999888	-9.04086000000001
Random	-2.886216300000008	-9.04086000000001
Random	-40.87103940000001	-1.5357950999999943
Random	3.1361669999999933	1.3321755000000053
Random	-0.7861715999999959	-4.5095247
Random	0.5647986000000031	-4.5095247
Random	-8.143420499999998	-3.541157999999996
Random	-6.293789999999994	3.531698999999996
Random	7.443092700000001	-0.7372709999999927
Random	0.7373753999999977	-1.506573000000003
Random	0.15330419999999378	0.3105134999999919
Random	-38.03234040000001	-5.508918000000001
Random	-2.401236900000008	0.573399000000002
Random	-0.5535665999999964	-1.506573000000003
Random	2.4924725999999993	1.3271580000000043
Random	-3.8086424999999977	1.3271580000000043
Random	0.5573699999999988	-8.571905099999995
Random	7.468460999999998	-8.571905099999995
Random	-5.148918900000005	-5.176316699999994
Random	-0.7285986000000051	-5.8601034
Random	-1.075050900000008	-2.3100803999999897
Random	-5.912340300000004	-2.656068300000001
Random	1.1976362999999992	0.6376103999999998
Random	1.6820280000000096	-1.564146000000001
Random	-2.781602999999997	2.920683600000004
Random	0.2221226999999928	-1.1380769999999956
Random	-1.3708403999999987	-5.176316699999994
Random	-1.9336733999999964	0.004103999999998109
Random	0.5626385999999926	4.436315100000009
Random	-1.9771631999999997	-8.128286999999993
Random	3.55346999999999	-5.8601034
Random	2.0497193999999936	-8.128286999999993
Random	-3.158367300000002	-2.3100803999999897
Random	-0.20045159999999385	0.8889047999999917
Random	-0.41563260000000213	1.1104793999999956
Random	-3.748435200000003	-2.749409099999994
Random	-0.5047560000000075	0.4871610000000075
Random	0.8729342999999972	0.3509073000000029
Random	1.3171815000000038	-2.749409099999994
Random	-8.566996500000002	-1.4481629999999868
Random	0.5329709999999892	-3.0615597000000037
Random	-3.088547999999996	3.563701200000004
Random	-0.6156503999999998	-2.157752699999996
Random	4.322483999999989	-1.297146600000005
Random	-1.3262247000000045	2.435954400000007
Random	-1.1241899999999987	-2.749409099999994
Random	0.44823149999999146	-2.157752699999996
Random	-5.261193000000006	1.0374389999999991
Random	-7.627396500000003	-6.984746999999999
Random	-0.9629423999999958	-4.973703299999997
Random	-0.7782929999999908	3.405520800000005
Random	-4.3386264000000025	-0.6794091000000009
Random	-2.407104000000004	1.830532500000004
Random	-0.4751108999999971	-1.5135840000000016
Random	0.945243000000012	-3.199212000000003
Random	-8.002991700000003	-6.235290000000006
Random	-11.045034000000001	-0.6342929999999996
Random	-0.46325970000000183	-3.044672999999996
Random	-0.5226929999999967	3.1497632999999965
Random	0.3815010000000001	-0.6794091000000009
Random	-5.448201300000001	-4.973703299999997
Random	-6.4165914000000015	3.1497632999999965
Random	-2.9343284999999995	-4.897799999999997
Random	-1.1705400000000026	3.1497632999999965
Random	-2.163834900000005	0.3938228999999964
Random	-1.9433654999999987	0.5845949999999931
Random	-0.7861500000000063	-4.897799999999997
Random	-3.357024299999999	0.5845949999999931
Random	-2.5009614000000013	3.405520800000005
Random	2.3803379999999876	0.9986912999999973
Random	-5.351000399999997	1.4730524999999943
Random	-3.659643899999999	-2.8835729999999984
Random	1.3289633999999992	-2.8835729999999984
Random	-2.048769	-4.023392399999999
Random	-3.2173560000000023	5.7071789999999964
Random	1.4022216000000043	-1.9264769999999984
Random	1.003688100000005	5.7071789999999964
Random	-3.426838199999999	7.690793400000004
Random	-1.0146563999999998	-2.4772886999999955
Random	-0.7920567000000105	-0.335294999999995
Random	1.28319299999999	1.4730524999999943
Random	-1.5285960000000003	2.2888035000000073
Random	-11.372582700000002	-1.9264769999999984
Random	-7.860942900000005	-2.605419000000012
Random	-1.3404555000000045	-0.6956495999999959
Random	2.819573999999996	-2.4772886999999955
Random	-3.7472391000000087	-4.031185499999999
Random	0.3084489000000019	1.4730524999999943
Random	0.5341445999999905	1.9626201000000023
Random	-5.455206000000004	3.7519785
Random	-0.11635739999999117	-2.8835729999999984
Random	2.6508869999999902	-8.492422500000004
Random	-2.1844350000000006	-2.2514399999999952
Random	0.03943439999999754	-4.487836499999993
Random	2.687736600000001	-2.2514399999999952
Random	1.4661720000000074	-3.055191299999997
Random	-0.5250581999999966	-4.487836499999993
Random	4.033799999999992	2.0675547000000023
Random	13.058195400000002	-2.2514399999999952
Random	-4.285224000000007	-4.487836499999993
Random	-0.7136019000000005	-0.590759999999996
Random	2.3576580000000007	5.722064100000004
Random	-2.124026999999998	-3.055191299999997
Random	-2.5294095	5.722064100000004
Random	5.873224499999992	-0.30846960000000934
Random	-0.9212076000000025	-3.055191299999997
Random	1.8148310999999993	-0.590759999999996
Random	1.5133617000000044	-4.713569999999997
Random	-3.0149333999999968	-0.590759999999996
Random	-0.5353289999999973	2.054192399999998
Random	-1.326744000000005	-4.4464320000000015
Random	5.576949000000006	2.054192399999998
Random	2.520674999999997	-4.4464320000000015
Random	-2.218186799999998	2.054192399999998
Random	12.762932400000004	-3.036074400000004
Random	5.3802108	-4.4464320000000015
Random	-4.261369500000008	2.8086786000000004
Random	-1.5840314999999947	2.8086786000000004
Random	1.823809500000003	-1.885297499999993
Random	-0.4852683000000084	-6.39855
Random	-1.0168154999999999	2.8086786000000004
Random	0.7806752999999915	-0.5864012999999986
Random	-0.5093199000000084	-1.885297499999993
Random	0.9431450999999953	-2.5843526999999966
Random	1.6436151000000123	-2.5843526999999966
Random	-1.7146853999999934	-2.5843526999999966
Random	-0.9041309999999996	-7.902704699999994
Random	-3.4660206000000002	-7.902704699999994
Random	-3.6182250000000025	-7.902704699999994
Random	0.27340199999999726	-7.902704699999994
Random	2.8838744999999975	-0.9778275000000036
Random	2.792019599999996	-0.9778275000000036
Random	-1.5975135000000051	-3.2081039999999987
Random	-8.361630000000005	0.36086760000000595
Random	-0.1101042000000021	-7.902704699999994
Random	1.496727	-0.5219909999999999
Random	-2.140478999999999	4.163008499999997
Random	2.3967000000000027	-2.9117789999999957
Random	3.0560759999999974	-1.7212409999999991
Random	-0.1386360000000053	4.163008499999997
Random	-1.864624500000005	2.2818023999999966
Random	2.992112999999989	2.2818023999999966
Random	-3.477334500000005	2.2818023999999966
Random	-5.618964599999998	-2.9376755999999986
Random	2.167060500000005	-1.7212409999999991
Random	1.7721135000000103	-2.0069613000000075
Random	-0.04706189999999566	-5.299409699999998
Random	-5.575529700000004	-5.330231999999995
Random	10.128380400000005	-8.277591599999994
Random	-0.003460500000002753	-0.999594000000009
Random	-3.880044000000005	-0.999594000000009
Random	-1.4422373999999962	-5.249619000000003
Random	-4.3299954000000085	-5.249619000000003
Random	0.9883890000000051	-6.120333000000002
Random	-1.1651039999999995	-5.249619000000003
Random	-2.169702000000001	-4.284146700000001
Random	1.1431125000000009	-1.222718400000005
Random	-2.9408075999999994	-0.07662150000000878
Random	-1.0832400000000035	-0.07662150000000878
Random	0.538298999999995	-2.760233399999997
Random	-5.310890999999998	-0.012820500000003676
Random	-0.6983640000000051	-0.012820500000003676
Random	-0.4714460999999943	-1.8100512000000109
Random	3.046826699999997	-6.302735999999996
Random	-0.2663136000000037	-1.8100512000000109
Random	-1.3903254000000018	-1.8100512000000109
Random	-1.8539910000000006	-1.8100512000000109
Random	-1.157732099999997	-3.8112336000000013
Random	2.4351597	-0.8051004000000006
Random	0.3390713999999946	-3.8112336000000013
Random	-3.7823634000000013	-3.8112336000000013
Random	-4.882296600000004	-0.8051004000000006
Random	-0.8784287999999947	1.3631354999999985
Random	-0.3879063000000045	1.7013960000000026
Random	-0.48633749999999054	1.5590925000000055
Random	0.7532963999999893	3.6259686000000073
Random	0.834623999999998	1.040391900000003
Random	-3.280127400000005	1.040391900000003
Random	3.216588300000005	-0.5244201000000004
Random	1.621236599999996	-1.9004337000000007
Random	-3.248028000000005	-3.0689937
Random	2.204628299999989	-1.9004337000000007
Random	-6.234363000000002	-4.069265399999992
Random	-5.353389	-4.069265399999992
Random	-0.6412004999999965	-3.8617856999999916
Random	-3.1758840000000035	-0.8645454000000115
Random	-1.6856910000000056	2.7497789999999966
Random	1.704218400000002	-1.010582999999997
Random	-0.12224340000000922	-1.3223735999999988
Random	-1.8640206000000035	1.2971430000000055
Random	-0.0662669999999963	-0.20834999999999582
Random	-0.8115479999999948	-4.080889800000001
Random	3.6007199999999955	-4.080889800000001
Random	-38.568573	4.539019500000009
Random	4.018812299999993	-4.080889800000001
Random	14.933546999999997	-0.20834999999999582
Random	-7.470654300000007	-0.3944006999999914
Random	1.5551100000000062	-2.9976686999999984
Random	7.330742999999998	-3.6001395000000045
Random	-37.914617699999994	6.067360800000003
Random	3.5696609999999964	-0.3944006999999914
Random	5.653407600000001	6.067360800000003
Random	-3.0479094000000018	1.9601846999999992
[truncated: 2,875 more rows]
