# Supplementary material for: Longitudinal fundus imaging and its genome-wide association analysis provide evidence for a human retinal aging clock
Source: eLife. 2023 Apr 17;12:e82364. doi: 10.7554/eLife.82364 (PMC10110236; doi:10.7554/eLife.82364)
Supplement: Figure 2—source data 4. [file elife-82364-fig2-data4.zip › Figure2Panel C.csv]

Chronological Age	Eye Age	Visit Number	Side
67.059549	57.844755	1	Left
51.0646995	50.90716260000001	1	Left
55.179774	56.7214254	1	Left
30.256605	31.366455300000002	1	Left
66.284721	64.181556	1	Left
52.425432	60.200775	1	Left
56.228391	61.379361	1	Left
50.147496	46.140299999999996	1	Left
57.066192	56.9903436	1	Left
58.509063	58.88043	1	Left
60.526899	59.622768	1	Left
52.135218	49.04877330000001	1	Left
49.172805000000004	49.109904	1	Left
57.019644	65.232	1	Left
62.342136	60.957899999999995	1	Left
60.0094377	59.537991600000005	1	Left
53.014086000000006	50.031612	1	Left
58.02993000000001	61.618334399999995	1	Left
47.026286999999996	45.7377363	1	Left
54.013419	50.059872	1	Left
43.0289388	41.7012687	1	Left
56.01483	52.519797000000004	1	Left
35.0342523	36.875803499999996	1	Left
64.050588	58.212242999999994	1	Left
53.0250354	54.784516499999995	1	Left
60.042294	52.414897499999995	1	Left
33.043797	40.668793199999996	1	Left
33.071175	35.70048	1	Left
31.0122693	32.990280299999995	1	Left
48.066687	51.677109	1	Left
43.0672725	42.113374199999996	1	Left
39.069927	41.1675903	1	Left
48.0447846	57.982077000000004	1	Left
63.023868	62.5323294	1	Left
41.0549076	39.6471474	1	Left
72.026109	67.478643	1	Left
43.0453674	47.167704	1	Left
52.036649999999995	53.6420133	1	Left
45.074160000000006	46.35976230000001	1	Left
46.0707543	44.5918347	1	Left
48.0612105	49.909266	1	Left
45.008442	57.056620499999994	1	Left
59.073075	62.063154000000004	1	Left
54.010683	58.3342056	1	Left
35.0260398	35.094666600000004	1	Left
36.088346699999995	36.7944093	1	Left
48.10775759999999	47.5239744	1	Left
60.083361000000004	63.1301877	1	Left
59.062122	61.1059464	1	Left
53.027775000000005	55.307021399999996	1	Left
47.105685	51.7527243	1	Left
62.0272746	57.858093000000004	1	Left
70.057557	66.222387	1	Left
51.0537456	50.789196	1	Left
36.0308484	38.244825	1	Left
47.05366050000001	44.7576894	1	Left
52.0311753	51.974451	1	Left
47.1002076	47.50785449999999	1	Left
48.085857000000004	47.3707026	1	Left
54.125676000000006	54.9713214	1	Left
47.1303234	50.749223400000005	1	Left
65.060874	66.28005	1	Left
43.089174	41.0854716	1	Left
61.0854327	55.786023	1	Left
57.137373000000004	58.6776564	1	Left
57.071664	57.5210556	1	Left
58.0052916	58.818384	1	Left
50.037983999999994	45.9396315	1	Left
56.020306500000004	58.150259999999996	1	Left
60.047766	56.992574700000006	1	Left
44.0200602	43.612578	1	Left
58.0737357	59.647995	1	Left
48.151565999999995	46.6414956	1	Left
54.1338876	48.948434999999996	1	Left
56.1325626	55.615707	1	Left
39.0398094	40.748688	1	Left
61.1265024	64.890666	1	Left
58.142187	58.97348100000001	1	Left
57.115467	60.00436799999999	1	Left
54.062703	57.26979	1	Left
53.1236007	49.7467323	1	Left
47.026286999999996	43.4659158	1	Left
52.096883399999996	57.630465	1	Left
37.093158	36.441522	1	Left
44.0501787	46.6331814	1	Left
56.064114000000004	52.903332	1	Left
72.11645999999999	66.4752303	1	Left
35.1738855	36.289386	1	Left
54.109251	52.916013	1	Left
59.1415236	58.916484	1	Left
54.0791325	56.054511	1	Left
46.1528937	46.2191715	1	Left
37.027449	42.0031332	1	Left
53.055153000000004	47.700314999999996	1	Left
57.099042000000004	56.3658174	1	Left
56.06958959999999	54.726929999999996	1	Left
32.107428	33.353523	1	Left
60.003963	61.1470755	1	Left
40.1733063	47.76525899999999	1	Left
39.0480228	37.4916978	1	Left
44.0200602	49.1085486	1	Left
52.1543853	49.724000999999994	1	Left
65.041713	63.76833	1	Left
56.064114000000004	55.3068387	1	Left
42.0022233	42.1620615	1	Left
45.19736100000001	47.632707	1	Left
69.0582186	70.38494639999999	1	Left
56.11339529999999	55.4881185	1	Left
58.062789	54.3871683	1	Left
61.1648316	56.015912699999994	1	Left
48.19536900000001	47.090168999999996	1	Left
48.113229600000004	52.922763	1	Left
54.106515	58.142802599999996	1	Left
63.160767	69.27912	1	Left
55.059302699999996	54.676551599999996	1	Left
43.130241	44.2331514	1	Left
56.064114000000004	55.711192499999996	1	Left
56.1982707	51.512211	1	Left
56.083279499999996	57.6027774	1	Left
57.068919	57.6945	1	Left
36.0801315	37.342188	1	Left
51.037317	50.146735500000005	1	Left
32.1019542	34.676082	1	Left
35.193051	33.977529	1	Left
69.047262	72.76489740000001	1	Left
49.109832	52.3992816	1	Left
64.198431	56.134242	1	Left
72.130149	67.4505405	1	Left
43.061796	41.9564817	1	Left
41.191803	44.018253	1	Left
49.1317335	53.037288000000004	1	Left
57.181176	52.707789000000005	1	Left
58.158612	60.242715	1	Left
55.0894185	53.5429107	1	Left
60.1052625	59.4258534	1	Left
58.1148054	56.375271	1	Left
39.0781413	44.4316617	1	Left
31.042385999999997	34.3671012	1	Left
48.14883	48.868164	1	Left
54.109251	51.4533843	1	Left
33.03558	44.8853085	1	Left
32.1895683	33.055452	1	Left
49.1782806	46.451484	1	Left
52.009271999999996	53.7170346	1	Left
56.165417999999995	55.893212999999996	1	Left
60.028605	56.5625844	1	Left
57.1099914	54.294615	1	Left
60.179189400000006	54.6036597	1	Left
61.044363	57.426137999999995	1	Left
17.150247	11.5316856	1	Left
54.232451999999995	52.860887999999996	1	Left
56.1325626	53.139045599999996	1	Left
53.085272399999994	55.616242500000006	1	Left
50.226894	52.0108866	1	Left
52.009271999999996	49.239467999999995	1	Left
60.127164	59.492871	1	Left
51.078384	49.513158000000004	1	Left
54.0161595	56.8676484	1	Left
36.123939	40.9370967	1	Left
54.0024696	52.996077	1	Left
46.002311999999996	43.640532	1	Left
67.04586	68.2526763	1	Left
39.1000437	38.4455988	1	Left
59.0347395	62.84470950000001	1	Left
40.1842548	39.711204	1	Left
39.0370716	42.710805	1	Left
45.10701	43.496964	1	Left
62.049177	61.7956605	1	Left
61.205904000000004	60.9395904	1	Left
44.2336203	42.6773574	1	Left
51.13314449999999	49.780206	1	Left
37.0329246	42.6034035	1	Left
46.0077813	43.916586300000006	1	Left
49.0140063	51.907095000000005	1	Left
55.020968999999994	45.513881999999995	1	Left
58.202415	56.240730000000006	1	Left
42.2376867	46.5451344	1	Left
54.114723000000005	49.8389355	1	Left
41.2082334	38.515887	1	Left
31.2066594	30.5733528	1	Left
63.089577	64.6099416	1	Left
13.013271	19.9962036	1	Left
37.0055475	37.6557093	1	Left
42.054246	44.1223038	1	Left
43.1275068	49.0118175	1	Left
68.162922	56.610828000000005	1	Left
51.089337	47.227329000000005	1	Left
43.1110755	43.246791	1	Left
44.1022005	48.133521	1	Left
47.237103	48.568356	1	Left
49.13721	51.6059424	1	Left
65.1347955	64.62114749999999	1	Left
58.183254	54.754983	1	Left
38.128086	37.7657496	1	Left
62.071080300000006	62.517753	1	Left
50.22963	45.985833	1	Left
58.065525	56.86987500000001	1	Left
52.022960999999995	55.43064	1	Left
55.053827999999996	58.146759	1	Left
64.21212	60.547302	1	Left
54.0325854	55.044927	1	Left
32.216946300000004	33.6859056	1	Left
63.084105	56.836827	1	Left
65.230623	62.925939	1	Left
36.2580984	37.8263034	1	Left
38.0651166	43.1002773	1	Left
53.06884650000001	55.679773499999996	1	Left
40.24449	40.08609	1	Left
55.059302699999996	51.563736	1	Left
62.207972999999996	59.177375999999995	1	Left
62.2353546	56.7413595	1	Left
63.0977976	64.362789	1	Left
36.107514	35.281944	1	Left
47.2726944	49.925447999999996	1	Left
39.2205132	40.972153500000005	1	Left
22.007294100000003	31.2388056	1	Left
62.259993	62.193726000000005	1	Left
46.2186	53.389827000000004	1	Left
61.036149599999995	71.16453	1	Left
45.0604674	58.523994	1	Left
63.237429000000006	60.588369	1	Left
60.269535000000005	60.542937	1	Left
61.2086427	65.8252665	1	Left
43.204167	40.1576877	1	Left
57.211299	57.127082400000006	1	Left
60.080625	59.361921	1	Left
45.156293999999995	45.300726000000004	1	Left
53.11539	60.74931600000001	1	Left
78.044031	75.2504787	1	Left
63.1771965	56.827485	1	Left
57.24962730000001	58.010693399999994	1	Left
50.051672999999994	53.887958999999995	1	Left
46.1528937	46.235304	1	Left
49.24125	50.350815000000004	1	Left
56.127086999999996	54.412643700000004	1	Left
66.2025834	64.154214	1	Left
56.244816	56.950695	1	Left
63.06768	60.2088435	1	Left
37.0712556	40.629069	1	Left
54.103770000000004	57.301281	1	Left
66.2546025	70.55838	1	Left
33.1505748	34.6149477	1	Left
54.092817000000004	57.093833700000005	1	Left
62.030010600000004	63.345896999999994	1	Left
62.139528000000006	57.835215	1	Left
43.187742	50.072553	1	Left
39.223251	42.649140599999996	1	Left
60.1654995	63.049374	1	Left
26.2017675	28.608626700000002	1	Left
55.0729926	54.026904599999995	1	Left
56.159937000000006	56.111247	1	Left
35.190315	36.4113927	1	Left
53.1646713	51.8234535	1	Left
52.184502	54.128268	1	Left
57.153802500000005	58.5736245	1	Left
42.0624585	44.2904112	1	Left
61.167573	54.864837	1	Left
43.1630973	45.305037000000006	1	Left
51.0701715	52.483545	1	Left
47.2754304	47.02752	1	Left
61.293513600000004	58.6374453	1	Left
38.0678526	37.0580787	1	Left
34.051347	37.4884794	1	Left
59.259249	55.8882666	1	Left
54.224240400000006	57.146823000000005	1	Left
67.048587	67.6354626	1	Left
50.309028	49.002867	1	Left
56.206485	56.380452299999995	1	Left
54.128415600000004	57.630914999999995	1	Left
42.1035282	39.92769	1	Left
56.12160600000001	49.57992	1	Left
60.0888366	59.8507533	1	Left
57.2660586	55.892182500000004	1	Left
48.203582399999995	46.06758000000001	1	Left
45.076896000000005	46.821329999999996	1	Left
37.246482	38.1595842	1	Left
47.212461	51.746076	1	Left
68.072571	67.1439204	1	Left
49.271364000000005	46.621971	1	Left
62.2791657	58.377320999999995	1	Left
52.236522	54.361728	1	Left
57.2660586	54.342062999999996	1	Left
56.159937000000006	54.7314246	1	Left
47.094732	46.97543699999999	1	Left
45.2521224	40.6307673	1	Left
57.252363300000006	60.131313000000006	1	Left
59.2702047	59.0818707	1	Left
50.210468999999996	54.695763	1	Left
60.1162164	57.02913	1	Left
52.3049643	53.57232	1	Left
47.086515000000006	47.8973115	1	Left
30.155303699999997	34.490772	1	Left
59.308533	57.302541	1	Left
61.129242	63.8169786	1	Left
55.157868	57.36004199999999	1	Left
68.305293	66.999744	1	Left
61.274349	63.2807406	1	Left
51.0838614	51.8673294	1	Left
55.122273	54.4277664	1	Left
46.128249000000004	47.342736	1	Left
32.3182476	32.0230728	1	Left
40.1075946	44.2615473	1	Left
59.196276	60.369209999999995	1	Left
50.147496	51.706575	1	Left
50.0900013	46.983689999999996	1	Left
49.320648000000006	52.1229654	1	Left
39.097305	38.8157274	1	Left
36.085608	35.3896776	1	Left
38.2239135	40.3649928	1	Left
43.2151182	42.1750386	1	Left
50.07904739999999	55.5832134	1	Left
50.161184999999996	51.9792417	1	Left
33.290208	32.775290999999996	1	Left
60.2229897	63.367506000000006	1	Left
54.2570976	54.570339	1	Left
66.12044399999999	63.210465	1	Left
50.210468999999996	51.669396	1	Left
58.0764717	55.742166	1	Left
67.3223895	67.03567199999999	1	Left
63.188145	68.5806777	1	Left
61.197687	55.990238399999996	1	Left
48.096801	46.95278759999999	1	Left
47.1138975	50.8888116	1	Left
41.336915399999995	44.4239685	1	Left
49.109832	50.132493000000004	1	Left
50.1392844	53.260913699999996	1	Left
43.3301076	44.1219816	1	Left
56.118869999999994	61.3688346	1	Left
45.3315213	49.1310153	1	Left
52.340562	52.923486600000004	1	Left
55.1551275	56.1286674	1	Left
42.2103042	39.469113	1	Left
51.234443999999996	50.96676599999999	1	Left
49.32886500000001	49.332879	1	Left
46.278836999999996	46.6392906	1	Left
35.3545884	33.703686000000005	1	Left
62.210708999999994	58.307103	1	Left
57.359142	56.251512000000005	1	Left
52.32413700000001	54.073080000000004	1	Left
54.262568699999996	51.317442	1	Left
57.131901000000006	54.158481	1	Left
59.324958	59.046003	1	Left
70.1314776	67.63944240000001	1	Left
45.2959227	48.9608874	1	Left
56.335167	59.020506000000005	1	Left
30.136139999999997	29.9701908	1	Left
52.094151	53.38278	1	Left
60.209306999999995	64.997874	1	Left
44.203501800000005	50.065056	1	Left
40.228060500000005	42.8125167	1	Left
53.107172999999996	51.855588000000004	1	Left
40.285557	39.964248	1	Left
46.210392000000006	49.05698039999999	1	Left
61.367440499999994	65.1340503	1	Left
62.210708999999994	66.392523	1	Left
65.1293244	64.825299	1	Left
60.272279999999995	57.331472399999996	1	Left
51.108498000000004	44.3929896	1	Left
31.277845799999998	36.276217200000005	1	Left
63.158031	62.196335999999995	1	Left
65.2141944	61.120017	1	Left
39.1739688	41.3275356	1	Left
46.224072	43.9121763	1	Left
54.306374399999996	54.511443	1	Left
41.2602552	43.857243	1	Left
42.147332999999996	44.633493	1	Left
57.118203	58.033175400000005	1	Left
36.1923876	36.4961313	1	Left
48.178943999999994	48.0596706	1	Left
58.172301	55.796930999999994	1	Left
65.148489	63.4351446	1	Left
42.303395699999996	41.1484824	1	Left
48.335004	48.766301999999996	1	Left
35.324469	35.8093413	1	Left
61.3729116	60.297860699999994	1	Left
49.216608	53.3835657	1	Left
38.125350000000005	39.5883378	1	Left
37.2355308	37.3399758	1	Left
42.226735500000004	43.8482943	1	Left
56.3406426	59.176791	1	Left
52.307703000000004	48.572541	1	Left
62.180595	60.27676829999999	1	Left
58.259916000000004	58.5100404	1	Left
53.213949	49.5895815	1	Left
41.191803	40.588270200000004	1	Left
44.302068	45.4278393	1	Left
58.1148054	59.033979	1	Left
42.2678025	38.3800347	1	Left
44.1158904	43.088807700000004	1	Left
54.1749573	56.067723	1	Left
58.1503986	57.433257	1	Left
37.158867	39.1396284	1	Left
57.131901000000006	55.551474	1	Left
25.1202933	24.3428463	1	Left
32.1786144	32.794371	1	Left
34.1909793	36.868932	1	Left
45.3205665	45.989064000000006	1	Left
56.190059999999995	52.0580934	1	Left
58.2243255	58.970862000000004	1	Left
47.223414	45.86697899999999	1	Left
54.150318000000006	57.98491739999999	1	Left
62.3695077	61.568811000000004	1	Left
47.2453146	48.396153600000005	1	Left
48.370599	48.441393000000005	1	Left
52.2036675	53.16906600000001	1	Left
34.2950166	34.3939095	1	Left
46.161108	53.4786615	1	Left
54.28447200000001	58.777601399999995	1	Left
50.22963	50.674014	1	Left
40.2253218	43.108205399999996	1	Left
63.240165000000005	58.277844	1	Left
48.14608499999999	48.978472499999995	1	Left
45.367110000000004	46.3201515	1	Left
56.373498000000005	59.1215085	1	Left
36.1814355	37.112337	1	Left
56.3598045	51.445647	1	Left
52.200927	55.0666953	1	Left
62.2983276	61.861365	1	Left
52.29949500000001	51.404724	1	Left
50.3884296	46.720084500000006	1	Left
42.130905299999995	38.4149142	1	Left
55.300235400000005	58.183820999999995	1	Left
43.154883	46.8819234	1	Left
50.39664749999999	50.946786	1	Left
37.2820752	34.433199	1	Left
49.271364000000005	57.022304399999996	1	Left
64.338066	61.07125500000001	1	Left
59.3167464	53.968374	1	Left
45.230219999999996	48.241116000000005	1	Left
62.251780499999995	60.191307	1	Left
61.230546000000004	60.147306	1	Left
64.376397	68.4914625	1	Left
42.1500753	41.5860975	1	Left
44.381465999999996	46.945916999999994	1	Left
57.3755733	56.207776499999994	1	Left
34.1663355	35.8261722	1	Left
54.235187999999994	49.727637	1	Left
42.223995	39.856833	1	Left
60.206562000000005	59.802628500000004	1	Left
67.2758424	65.38086	1	Left
46.319903999999994	51.952392	1	Left
60.23942099999999	52.111134	1	Left
48.203582399999995	43.453179	1	Left
78.208308	76.91515199999999	1	Left
37.2546954	41.5547136	1	Left
53.38644299999999	55.1184615	1	Left
60.261324300000005	58.407333300000005	1	Left
45.167246999999996	45.6704127	1	Left
57.25783800000001	58.929912	1	Left
53.263233	51.768693	1	Left
69.370335	57.7981494	1	Left
56.266722	62.502821999999995	1	Left
57.230459999999994	55.197063	1	Left
64.3353264	59.785236	1	Left
49.2741054	56.988558000000005	1	Left
41.4053622	39.7685124	1	Left
59.3797194	58.8859515	1	Left
58.39133400000001	58.197455999999995	1	Left
59.3194824	57.298153500000005	1	Left
60.4255986	60.660981	1	Left
58.210632000000004	58.8320604	1	Left
53.2112184	49.7616453	1	Left
59.407101000000004	62.501697	1	Left
42.218523	45.109098	1	Left
64.3435443	60.752646	1	Left
62.224407	62.995464	1	Left
44.2582596	40.269258	1	Left
48.274767	48.586437	1	Left
46.412991	43.6508244	1	Left
53.233119	54.40716	1	Left
64.198431	58.388256	1	Left
50.38021799999999	52.259697	1	Left
38.3525955	41.0976945	1	Left
57.293433	59.937458400000004	1	Left
64.1710566	64.253628	1	Left
56.316006	57.448845	1	Left
60.198351300000006	58.04524800000001	1	Left
37.2273174	38.269621799999996	1	Left
52.329609000000005	52.6849794	1	Left
48.2172723	49.827492	1	Left
52.236522	50.633793	1	Left
43.223331599999995	40.1103594	1	Left
58.344788699999995	60.238944	1	Left
55.2181005	55.944198	1	Left
68.4065916	65.366919	1	Left
48.2364396	47.061567000000004	1	Left
47.311029000000005	46.586366999999996	1	Left
63.256595399999995	55.847083500000004	1	Left
51.316580699999996	55.594314	1	Left
68.37100199999999	64.889685	1	Left
79.2952506	72.8325747	1	Left
54.391257	54.6029037	1	Left
34.4401272	35.128161	1	Left
65.389428	60.184971	1	Left
41.2493004	41.0541912	1	Left
34.336087199999994	37.0524132	1	Left
62.435223	54.51669	1	Left
61.37565300000001	61.0671834	1	Left
68.35731299999999	63.654828300000005	1	Left
58.300983	58.2642045	1	Left
50.372001000000004	49.47165	1	Left
45.402705000000005	45.8669007	1	Left
31.286058299999997	33.178572	1	Left
55.4234454	56.67983460000001	1	Left
60.299658	57.461085	1	Left
51.420623400000004	46.475838	1	Left
48.3213096	47.758752	1	Left
34.4346498	26.835986700000003	1	Left
54.377568000000004	58.53154500000001	1	Left
64.4612715	63.744097499999995	1	Left
56.2612437	53.856864	1	Left
39.4285932	39.5845344	1	Left
56.335167	51.3335376	1	Left
61.452310499999996	60.9272523	1	Left
44.422533	39.3448095	1	Left
43.436889	41.6001177	1	Left
54.262568699999996	57.2618313	1	Left
49.432905	57.449934	1	Left
59.341392	59.302284300000004	1	Left
37.454562	36.178852500000005	1	Left
55.4070195	58.374261	1	Left
45.276759	38.547737999999995	1	Left
42.456718800000004	46.7421165	1	Left
36.452489400000005	37.079631	1	Left
54.298161	56.231127	1	Left
48.258342	48.854650500000005	1	Left
49.419213299999996	47.681325	1	Left
29.4051168	32.804526599999996	1	Left
54.4350564	55.647162	1	Left
57.45771	52.5717315	1	Left
63.3387294	59.999579999999995	1	Left
59.407101000000004	61.7380254	1	Left
67.451067	62.83437300000001	1	Left
30.253869	34.7448015	1	Left
63.297666	59.748273	1	Left
51.4699065	53.307837000000006	1	Left
40.397812200000004	37.175808599999996	1	Left
52.280325000000005	55.664721	1	Left
53.457627599999995	54.853587	1	Left
56.075067000000004	62.8047126	1	Left
38.215701	40.3362126	1	Left
64.3024746	53.8347195	1	Left
39.393	37.5641658	1	Left
34.445600999999996	37.9121148	1	Left
67.316913	61.745022	1	Left
56.362545000000004	58.31950140000001	1	Left
64.346283	63.025776	1	Left
53.37548999999999	56.772189000000004	1	Left
61.230546000000004	61.2270855	1	Left
40.4607852	42.217497	1	Left
51.3932436	56.9589885	1	Left
49.394574	54.257301	1	Left
58.268124	52.2864783	1	Left
29.4051168	26.777828699999997	1	Left
60.310607399999995	59.8354965	1	Left
41.471073000000004	41.3637723	1	Left
63.3332583	59.2340166	1	Left
61.345538999999995	60.754779	1	Left
55.401536699999994	56.4438537	1	Left
42.2814897	45.705518999999995	1	Left
33.317586	30.147388199999998	1	Left
78.46292700000001	69.968907	1	Left
61.381125000000004	65.414925	1	Left
61.364700000000006	60.365106	1	Left
42.46767	45.7068636	1	Left
43.264401299999996	41.2770834	1	Left
45.235692	44.1926847	1	Left
45.350685	46.289898	1	Left
55.27012499999999	55.48509	1	Left
52.4309103	50.6035314	1	Left
64.3161645	61.895178	1	Left
49.257679499999995	50.240306700000005	1	Left
21.426858	21.5819604	1	Left
47.250792000000004	57.542030999999994	1	Left
55.415231999999996	52.775865	1	Left
53.3316816	54.617562	1	Left
58.36669199999999	59.250303	1	Left
53.2522827	53.595045	1	Left
36.3813003	37.198698300000004	1	Left
51.3740817	53.814932999999996	1	Left
63.481104	62.340075	1	Left
53.257761	51.56488349999999	1	Left
37.361475	31.3223004	1	Left
37.391589	41.4630405	1	Left
37.476468	35.5211217	1	Left
47.256268500000004	48.421125	1	Left
53.3973906	54.426983400000005	1	Left
38.28141	36.6331923	1	Left
54.2598327	54.5362506	1	Left
46.412991	46.466865	1	Left
49.4657604	49.2111864	1	Left
58.5118053	55.3121604	1	Left
53.504169299999994	56.351205	1	Left
52.25021099999999	51.58764	1	Left
61.318157400000004	63.650465999999994	1	Left
58.35573899999999	62.814978	1	Left
46.4047803	49.301834400000004	1	Left
57.5069904	59.2054776	1	Left
62.2654704	60.04628099999999	1	Left
62.470815300000005	63.770697	1	Left
47.27817	49.35231	1	Left
70.29301500000001	67.496697	1	Left
43.5108105	45.805554	1	Left
53.2687086	59.3586216	1	Left
51.508233000000004	48.8596986	1	Left
49.301486999999995	49.9437405	1	Left
67.3771437	66.149118	1	Left
37.369686599999994	35.7393834	1	Left
58.467996	57.1778937	1	Left
61.331841000000004	66.24616950000001	1	Left
46.4431086	46.708362	1	Left
51.4151523	43.7583573	1	Left
25.2763542	20.676046499999998	1	Left
47.3548293	50.739849	1	Left
64.5132906	62.605935	1	Left
39.395736	39.9613473	1	Left
55.535697	55.617425999999995	1	Left
38.3580702	37.736443799999996	1	Left
33.3257976	33.13926	1	Left
48.335004	47.834901	1	Left
57.3783084	58.561029000000005	1	Left
52.274848500000004	51.61862970000001	1	Left
54.517194	52.243137000000004	1	Left
47.5136325	50.7663684	1	Left
54.511722000000006	57.576375	1	Left
53.517860999999996	49.718439	1	Left
42.4977885	52.4091465	1	Left
44.4115827	47.349003599999996	1	Left
51.2755164	49.048874999999995	1	Left
46.4677533	43.936692300000004	1	Left
38.2896225	41.0259402	1	Left
66.3093567	66.903498	1	Left
63.445509	59.6061567	1	Left
50.454144	49.187205	1	Left
56.46932460000001	62.4519054	1	Left
65.4633504	61.885020600000004	1	Left
58.5364437	58.187727	1	Left
41.5285668	41.950006200000004	1	Left
64.54341000000001	70.84035899999999	1	Left
48.499280999999996	51.928343999999996	1	Left
54.2872134	53.087868	1	Left
51.4151523	51.989364	1	Left
42.5388564	47.084787000000006	1	Left
75.34719	66.0035097	1	Left
55.4918895	55.6383924	1	Left
52.534953	50.527719	1	Left
61.433148599999996	62.37839160000001	1	Left
63.541341	57.306978	1	Left
71.546976	68.81007600000001	1	Left
50.366529	49.9035933	1	Left
40.293769499999996	42.2230932	1	Left
56.3406426	60.4800315	1	Left
53.337159	52.0029153	1	Left
73.38410999999999	70.22368800000001	1	Left
48.425355	44.3957625	1	Left
52.381632599999996	52.24360050000001	1	Left
37.4819427	39.8703024	1	Left
41.2876323	42.042891600000004	1	Left
47.483511299999996	47.265975	1	Left
36.5401008	34.5366333	1	Left
44.4690783	46.44666	1	Left
66.465423	56.813967	1	Left
43.488909	40.3243947	1	Left
67.52499300000001	63.430596	1	Left
53.37275399999999	55.1588454	1	Left
46.3609746	48.349607400000004	1	Left
75.5087274	67.88277	1	Left
36.5154624	49.042646999999995	1	Left
58.522752	56.3020884	1	Left
33.4051965	34.9965918	1	Left
46.454057999999996	50.688922500000004	1	Left
54.519938999999994	54.218448	1	Left
75.352671	81.53964	1	Left
45.378063	47.54483999999999	1	Left
54.492552	51.2274834	1	Left
49.536945	47.6442666	1	Left
34.341563699999995	33.534252	1	Left
54.4952934	55.582281	1	Left
44.551215	48.3973614	1	Left
48.491064	55.308324600000006	1	Left
50.432238000000005	52.958403	1	Left
48.575937599999996	51.800520600000006	1	Left
43.4943846	47.879667	1	Left
56.455631999999994	51.660072	1	Left
50.448666599999996	47.88954	1	Left
59.475545999999994	63.381807	1	Left
59.360553	57.32839800000001	1	Left
48.362382000000004	46.768464	1	Left
60.5159514	64.95226650000001	1	Left
50.341887	48.4712883	1	Left
43.5847347	43.9867044	1	Left
48.480111	47.796012	1	Left
46.459539	53.998805700000005	1	Left
43.486173	38.558223	1	Left
46.347282	46.811448	1	Left
38.3881887	35.0222598	1	Left
33.5065014	32.7495843	1	Left
42.3581553	43.615899	1	Left
57.485088000000005	57.081834	1	Left
55.535697	55.267659	1	Left
64.51056	61.075008	1	Left
35.4613644	32.6847663	1	Left
28.5207732	27.825348599999998	1	Left
55.5384366	54.1148814	1	Left
61.386601500000005	59.789088	1	Left
55.37141999999999	55.259622	1	Left
80.335656	70.304337	1	Left
36.5674806	36.6208893	1	Left
55.513791	56.230938	1	Left
53.402872499999994	49.43835	1	Left
59.585058	57.5309637	1	Left
58.38038100000001	58.327445700000006	1	Left
59.582322	54.688407299999994	1	Left
54.3364956	51.470586000000004	1	Left
34.3278738	35.491290299999996	1	Left
47.412324000000005	51.503598000000004	1	Left
33.3394875	28.2909078	1	Left
62.427009600000005	65.0470986	1	Left
40.578516	42.242508	1	Left
42.5525436	45.383394599999995	1	Left
61.515283499999995	64.77204329999999	1	Left
45.54781199999999	44.984454299999996	1	Left
53.383698	52.5393036	1	Left
39.4285932	36.0907317	1	Left
58.44609	60.365349	1	Left
29.465352	29.923624800000002	1	Left
57.496041000000005	61.568055	1	Left
60.447501	65.5499484	1	Left
43.390341	46.4154714	1	Left
55.6068816	60.1263126	1	Left
62.350344	61.24030200000001	1	Left
47.554694999999995	48.987945	1	Left
75.3827814	73.7176716	1	Left
55.595934	53.727740999999995	1	Left
44.6114502	44.683799400000005	1	Left
48.354165	46.8689094	1	Left
33.5037627	35.9980884	1	Left
47.5820766	49.0229703	1	Left
60.576183	52.673478300000006	1	Left
61.4988576	61.725557699999996	1	Left
58.467996	56.609919000000005	1	Left
39.3464556	42.4434528	1	Left
42.3855333	44.155720800000005	1	Left
52.395317999999996	52.644051	1	Left
59.505660000000006	52.9794	1	Left
62.550216	62.82622799999999	1	Left
46.615599	49.347702	1	Left
64.516032	59.034969000000004	1	Left
45.391752000000004	44.4251196	1	Left
58.426923599999995	58.830372	1	Left
34.5222612	37.4159358	1	Left
58.39133400000001	58.2673113	1	Left
39.4066872	38.4006717	1	Left
45.572458499999996	48.710619	1	Left
60.598086300000006	57.71187	1	Left
59.582322	60.849237599999995	1	Left
59.494711499999994	55.919763	1	Left
57.397473	55.824291	1	Left
33.5010267	30.718202400000003	1	Left
65.35930499999999	62.3999943	1	Left
43.3766547	46.47654	1	Left
60.4940436	54.4014594	1	Left
46.514295000000004	45.300294	1	Left
55.587717	55.6492977	1	Left
51.628704299999995	53.875935000000005	1	Left
58.481685	49.48258859999999	1	Left
54.484339500000004	55.645830000000004	1	Left
55.5658164	53.859195	1	Left
55.49463	57.571433999999996	1	Left
21.4651881	24.6523122	1	Left
43.5600936	46.285434	1	Left
64.502343	63.751716	1	Left
21.4186437	26.732979	1	Left
43.5792582	43.096167	1	Left
40.592205	45.417221999999995	1	Left
54.437796	50.403645000000004	1	Left
44.6032368	48.686651999999995	1	Left
48.4116624	48.69225	1	Left
62.427009600000005	58.73383260000001	1	Left
53.624637	43.9281306	1	Left
45.405441	42.3251883	1	Left
39.494304	42.0955326	1	Left
49.413734999999996	47.7931023	1	Left
36.3840417	40.5845694	1	Left
43.488909	32.2178742	1	Left
32.46336	39.750048	1	Left
63.4372956	61.7530833	1	Left
35.453151	37.971072	1	Left
57.408426	60.335004600000005	1	Left
58.6158426	51.766677	1	Left
63.4537215	60.182483399999995	1	Left
46.642976999999995	44.600247	1	Left
50.5855665	54.677850299999996	1	Left
44.5430025	47.344806	1	Left
37.607883300000005	37.039179600000004	1	Left
41.6243943	41.3784495	1	Left
49.60539	49.9411656	1	Left
52.417219499999995	52.41231	1	Left
44.460864	48.565406700000004	1	Left
60.537852	62.530140599999996	1	Left
78.5669715	73.0956033	1	Left
50.648535	50.743503	1	Left
38.3936652	38.077387200000004	1	Left
59.5084014	58.0483566	1	Left
59.648030999999996	57.903984	1	Left
38.4128298	43.2837963	1	Left
63.533124	69.456105	1	Left
55.656162	53.274882600000005	1	Left
70.3888407	65.482182	1	Left
53.572617	52.335009	1	Left
61.646706	58.865103000000005	1	Left
75.54705659999999	69.94956599999999	1	Left
51.6013245	48.304548	1	Left
63.467415	60.809652	1	Left
62.446175999999994	60.8676696	1	Left
69.4908054	67.4059185	1	Left
56.439203400000004	58.7434725	1	Left
58.6322685	55.363781700000004	1	Left
60.4885716	54.39175469999999	1	Left
46.459539	45.860549400000004	1	Left
36.4032063	35.6349546	1	Left
54.64313730000001	52.001414999999994	1	Left
41.421789	40.9962294	1	Left
65.5701237	67.807026	1	Left
58.4898966	58.504289400000005	1	Left
57.591863999999994	55.4881563	1	Left
40.6688652	42.5026863	1	Left
57.528891	58.793949	1	Left
38.426517	39.330282600000004	1	Left
40.608630000000005	38.7885078	1	Left
53.509643999999994	48.4253046	1	Left
56.34612	52.09902	1	Left
65.43323099999999	61.953705	1	Left
62.624133	55.7548425	1	Left
43.4560536	42.6112083	1	Left
52.5459015	50.74557300000001	1	Left
41.5340415	37.2735594	1	Left
44.4772908	43.5046095	1	Left
66.55851	63.732687299999995	1	Left
55.4645097	55.903805999999996	1	Left
64.63376099999999	65.093274	1	Left
54.550053000000005	56.6074206	1	Left
49.567059	50.6852316	1	Left
56.510388000000006	59.475555	1	Left
63.675495	60.52590000000001	1	Left
42.683963399999996	45.557663399999996	1	Left
58.651434	58.345487999999996	1	Left
60.548805	61.133399999999995	1	Left
56.688354	50.615757	1	Left
51.4260954	46.93032	1	Left
54.684207	54.900741599999996	1	Left
25.4515806	25.2064962	1	Left
56.663712	54.2389176	1	Left
52.5130497	46.032264	1	Left
60.4940436	73.552239	1	Left
38.525085	37.304496	1	Left
46.465011	45.053127	1	Left
36.6824727	32.612211	1	Left
37.470987	37.48761	1	Left
49.619079	54.0224415	1	Left
40.6633887	45.5057415	1	Left
40.600418399999995	43.2885357	1	Left
50.547231	44.7528987	1	Left
45.564246	44.7408288	1	Left
66.613266	59.034723299999996	1	Left
45.635427	50.03377199999999	1	Left
45.6901857	45.078759000000005	1	Left
44.696328300000005	44.400465000000004	1	Left
34.541431200000005	42.9723117	1	Left
67.6700946	61.716582	1	Left
67.689261	60.950667599999996	1	Left
51.546564000000004	59.871725999999995	1	Left
52.655418000000004	47.106576000000004	1	Left
50.571873	52.249671	1	Left
54.6759936	59.803281000000005	1	Left
61.4824317	58.1886	1	Left
33.5913768	33.0371757	1	Left
57.6165105	57.99779100000001	1	Left
49.583487600000005	50.2957854	1	Left
40.583988	42.293034	1	Left
61.665867	54.68112	1	Left
73.551123	73.20024	1	Left
47.584818	46.966311000000005	1	Left
41.6298717	36.7427925	1	Left
61.602894	61.640977500000005	1	Left
60.592608000000006	56.307384	1	Left
29.6843823	28.4700123	1	Left
35.59005	41.1402204	1	Left
39.606554700000004	40.5469908	1	Left
58.457043	56.8027764	1	Left
69.5674683	60.3607536	1	Left
61.537194	61.918695	1	Left
56.578838399999995	55.710684	1	Left
63.511218	63.525285	1	Left
66.6817173	63.702746999999995	1	Left
61.6111083	67.534632	1	Left
62.541999	59.736915	1	Left
38.4977034	40.612383	1	Left
56.5514586	55.961288999999994	1	Left
59.5878003	60.6086703	1	Left
56.614431599999996	58.8140145	1	Left
24.7178223	24.005762999999998	1	Left
55.560339	58.7225034	1	Left
57.5069904	58.961529	1	Left
49.67931239999999	46.937960999999994	1	Left
72.50797800000001	72.7713243	1	Left
72.56273399999999	71.3217834	1	Left
56.696571	58.656096000000005	1	Left
58.46526	62.6048613	1	Left
38.574369	37.517492700000005	1	Left
32.6604897	34.977615300000004	1	Left
45.733992300000004	47.873525400000005	1	Left
50.6019924	52.602023700000004	1	Left
40.657914	39.3326262	1	Left
58.5638235	58.6999026	1	Left
59.631606	52.1592714	1	Left
66.306627	63.849267000000005	1	Left
45.6682833	48.936933	1	Left
52.4938824	56.356497	1	Left
42.686703	40.148892000000004	1	Left
53.70678	55.99413	1	Left
63.522171	58.154805	1	Left
20.5041834	16.2233865	1	Left
47.603979	53.291691	1	Left
64.691253	59.731770600000004	1	Left
65.4825123	61.6655727	1	Left
44.6990616	43.6638843	1	Left
60.5351133	55.086912	1	Left
48.570462000000006	54.18558900000001	1	Left
43.7024655	42.8133582	1	Left
55.686285000000005	55.192905	1	Left
53.5863087	47.697138	1	Left
59.6863656	58.9532427	1	Left
49.588965	55.091475	1	Left
62.610443999999994	61.798896	1	Left
53.5206006	51.276717	1	Left
45.6299487	46.479758399999994	1	Left
36.660566700000004	37.4198202	1	Left
45.714825	48.991095	1	Left
49.7231235	56.080872	1	Left
56.721213	55.914642	1	Left
60.59535030000001	60.817473	1	Left
39.5819163	40.5903816	1	Left
72.590121	63.513315000000006	1	Left
33.618753	38.8958607	1	Left
54.648621	53.9521515	1	Left
62.572116599999994	62.2721547	1	Left
48.756645	52.9762725	1	Left
63.765845999999996	59.159673	1	Left
59.554944	56.240847	1	Left
53.6328504	57.0833244	1	Left
61.518024	63.5855787	1	Left
58.654179000000006	59.135481	1	Left
55.582245	54.925236	1	Left
40.5429192	42.6154194	1	Left
53.569881	57.937293000000004	1	Left
49.720383	57.8594385	1	Left
65.578338	66.7122777	1	Left
50.662224	49.021098300000006	1	Left
51.6670326	52.2928404	1	Left
55.576764	57.6541044	1	Left
42.768842400000004	47.274984	1	Left
39.751668	32.429122199999995	1	Left
35.606475	36.4646475	1	Left
67.771404	56.662434	1	Left
52.718391	55.207656	1	Left
56.7403776	60.982272	1	Left
61.553619	63.911277	1	Left
57.668526	64.259001	1	Left
20.561677200000002	59.5864584	1	Left
67.744026	63.713745	1	Left
41.73939	36.690066	1	Left
49.5971775	53.2847106	1	Left
53.591787	53.1292446	1	Left
44.5922856	44.7559695	1	Left
47.7052866	47.487159000000005	1	Left
43.6696083	43.027632	1	Left
32.627632500000004	35.0942724	1	Left
53.6492817	52.5548547	1	Left
47.762775000000005	54.028359	1	Left
67.7166417	62.236386	1	Left
60.6583233	56.373081299999996	1	Left
63.55503	58.07339999999999	1	Left
38.7222147	43.3316394	1	Left
35.7269436	35.9829387	1	Left
62.7035346	60.266211299999995	1	Left
74.684619	62.9574804	1	Left
52.784099999999995	55.546955999999994	1	Left
61.789077	52.228242	1	Left
54.6595677	59.425605000000004	1	Left
64.693989	62.847899999999996	1	Left
65.753568	59.631133500000004	1	Left
56.5542	52.082199	1	Left
62.54748	61.335684	1	Left
61.583733	61.141544999999994	1	Left
50.79090600000001	55.3655043	1	Left
53.6657076	54.3367323	1	Left
46.5745266	47.294126999999996	1	Left
56.6418114	58.449177000000006	1	Left
53.6301144	55.852578	1	Left
49.55337	50.4004185	1	Left
62.744607	66.345327	1	Left
57.747924	58.4262315	1	Left
62.5994964	60.0627384	1	Left
65.75630129999999	61.0433757	1	Left
43.5409263	39.852803699999996	1	Left
61.802762400000006	20.931722999999998	1	Left
58.607631000000005	60.885222299999995	1	Left
61.70693849999999	57.219102	1	Left
71.593524	66.615363	1	Left
49.7258595	44.458929	1	Left
38.6729316	38.6230986	1	Left
62.796627	60.1913295	1	Left
58.777375500000005	55.211058	1	Left
28.800039599999998	27.348291000000003	1	Left
55.639737000000004	44.1792954	1	Left
59.7849264	59.4479925	1	Left
60.732243	60.227495999999995	1	Left
41.6462976	51.00165	1	Left
60.644628000000004	64.176327	1	Left
51.63966	51.180066000000004	1	Left
46.5361974	46.537227	1	Left
61.6384935	54.74990700000001	1	Left
39.264321599999995	39.1630032	1	Left
65.3319225	64.9471374	1	Left
22.475475	17.7219585	1	Left
72.0397944	66.60843299999999	1	Left
55.9244817	57.8611116	1	Left
67.9028247	67.3793973	1	Left
61.893117	58.685013	1	Left
54.823842	55.4864607	1	Left
49.022217	55.3830777	1	Left
62.991018	61.876566	1	Left
52.983963	55.169774999999994	1	Left
61.832883599999995	60.2970885	1	Left
37.939170600000004	36.114791399999994	1	Left
50.8264983	49.895631	1	Left
52.8306444	47.463435	1	Left
19.0421406	21.5596845	1	Left
60.080625	58.7097846	1	Left
35.0671095	37.1805156	1	Left
53.934021	54.680643	1	Left
40.9262292	40.740948	1	Left
58.938912	54.882213300000004	1	Left
56.9128653	56.4693084	1	Left
54.0791325	54.7285653	1	Left
41.0412204	39.056503500000005	1	Left
65.884986	65.3228244	1	Left
44.04744	40.3084998	1	Left
47.03176260000001	54.925695000000005	1	Left
51.8860674	52.723898999999996	1	Left
46.96605	49.491296999999996	1	Left
61.947873	66.7634175	1	Left
33.8898078	34.743087	1	Left
44.9044092	46.406439	1	Left
61.047104399999995	59.113431	1	Left
39.9542688	40.5961668	1	Left
60.0943086	59.308137	1	Left
31.020481800000002	35.336644199999995	1	Left
40.9618215	42.280095599999996	1	Left
25.8650028	26.6022216	1	Left
52.923735	54.593205299999994	1	Left
54.960737400000006	54.8366103	1	Left
56.118869999999994	60.195006	1	Left
38.0021436	42.6289968	1	Left
30.0047193	34.199909999999996	1	Left
54.024372	54.2704815	1	Left
57.071664	62.016048	1	Left
35.064369	39.0021138	1	Left
60.962228999999994	62.45895599999999	1	Left
45.120699	49.726386	1	Left
39.045285	41.7220992	1	Left
27.981405	32.083254	1	Left
41.109669000000004	55.06362	1	Left
62.0382285	61.118433	1	Left
54.941571	53.233582500000004	1	Left
58.103856	57.2666805	1	Left
59.9218263	59.291441999999996	1	Left
47.894202	49.46476500000001	1	Left
25.1312445	23.755064400000002	1	Left
60.058719	58.888179	1	Left
43.8831684	44.797392	1	Left
70.8926193	68.620986	1	Left
57.914937	57.909204	1	Left
57.148326000000004	54.910520999999996	1	Left
46.0899207	48.8868696	1	Left
66.035565	66.443607	1	Left
41.147999999999996	42.6706893	1	Left
58.068261	57.00924	1	Left
65.036232	64.367019	1	Left
57.884823000000004	58.336407	1	Left
66.01640400000001	60.9035895	1	Left
47.001644999999996	48.46166459999999	1	Left
48.940079399999995	47.145332700000004	1	Left
70.9309476	62.7629184	1	Left
50.07904739999999	50.611545	1	Left
60.09705	57.5676405	1	Left
56.020306500000004	55.231884	1	Left
54.90872100000001	51.49161	1	Left
38.0021436	39.930615	1	Left
41.1425217	44.522379	1	Left
72.121932	64.042974	1	Left
75.0213756	71.6219334	1	Left
49.164590700000005	47.682009	1	Left
58.054572	56.763004499999994	1	Left
33.0876018	38.4699582	1	Left
51.001722	53.050014	1	Left
59.125092300000006	58.3948125	1	Left
59.0484294	63.711549	1	Left
43.061796	42.438195	1	Left
57.164751	57.1625523	1	Left
59.0183136	54.760301999999996	1	Left
22.1441877	28.7172	1	Left
20.986054199999998	22.681285199999998	1	Left
62.977329	63.4963203	1	Left
57.988860300000006	57.93696	1	Left
53.041464000000005	51.146199	1	Left
66.963726	57.648204	1	Left
58.1120703	58.513554	1	Left
41.9283018	42.232176	1	Left
48.964725	53.950734	1	Left
30.0047193	31.6619757	1	Left
44.0036343	55.567854	1	Left
68.984289	66.4090164	1	Left
49.063283999999996	54.9233955	1	Left
38.1226122	43.9468038	1	Left
56.992266	65.2915224	1	Left
51.946299	52.097004000000005	1	Left
51.949040399999994	47.716812	1	Left
67.965795	64.9343763	1	Left
40.9618215	36.6903153	1	Left
35.1410337	30.2094387	1	Left
46.1994354	48.4796025	1	Left
56.1517236	62.081325	1	Left
57.068919	52.61696370000001	1	Left
58.1148054	58.2450435	1	Left
69.0417927	65.35011329999999	1	Left
52.2064035	51.5298267	1	Left
49.966794	47.3065065	1	Left
36.975429	35.241034500000005	1	Left
61.15662	58.90518	1	Left
61.01424900000001	59.500665000000005	1	Left
44.9427375	47.547045	1	Left
38.0240487	40.770036000000005	1	Left
60.20382599999999	59.454675	1	Left
59.03748	58.199472	1	Left
39.0562353	38.0932848	1	Left
60.132645000000004	59.1070086	1	Left
55.122273	56.256533999999995	1	Left
43.1329815	40.5857277	1	Left
68.119119	63.4325805	1	Left
54.2078145	57.45563730000001	1	Left
56.97036	57.7099854	1	Left
37.2191022	37.3899213	1	Left
70.216353	67.501647	1	Left
65.184084	69.878052	1	Left
44.0857746	41.369007599999996	1	Left
52.0010595	51.324876	1	Left
58.199679	61.581951000000004	1	Left
45.1124865	46.097946	1	Left
58.227057	63.845045999999996	1	Left
37.0383993	39.6174204	1	Left
73.173294	70.336341	1	Left
68.1766137	69.0957054	1	Left
56.146252499999996	62.0180847	1	Left
50.00512499999999	58.2994755	1	Left
55.198938600000005	60.818256	1	Left
42.182928	37.4236236	1	Left
64.190223	56.790615599999995	1	Left
50.04071999999999	59.116454999999995	1	Left
50.07904739999999	49.717866599999994	1	Left
22.059313200000002	20.6774145	1	Left
44.187075	46.6399026	1	Left
50.081787000000006	47.659842	1	Left
51.231708	46.519133399999994	1	Left
23.195545199999998	19.239003	1	Left
61.175785499999996	59.23242	1	Left
34.029441	36.753759	1	Left
48.159774000000006	48.3854517	1	Left
59.1114024	59.546727	1	Left
62.0601264	62.7038937	1	Left
19.2392694	22.0368843	1	Left
52.1461665	53.420441399999994	1	Left
48.2528655	50.749083	1	Left
58.038142500000006	59.355836999999994	1	Left
57.25783800000001	54.715320000000006	1	Left
61.2497124	61.814511	1	Left
63.22921469999999	63.140616	1	Left
33.010941599999995	37.386873	1	Left
41.243823	42.0735168	1	Left
53.00039699999999	57.244901399999996	1	Left
54.254357999999996	53.874486	1	Left
56.031255	61.196076000000005	1	Left
52.05582	58.365378	1	Left
47.05366050000001	45.0492885	1	Left
54.278999999999996	52.8284133	1	Left
57.1565385	56.536479	1	Left
22.097644199999998	22.1595957	1	Left
58.18599	52.855002	1	Left
70.18623	59.950458000000005	1	Left
61.268877	61.831515599999996	1	Left
67.1827536	58.3753023	1	Left
62.1860715	62.048196000000004	1	Left
55.237266000000005	51.169292999999996	1	Left
50.109165	55.6118865	1	Left
45.194624999999995	47.4853833	1	Left
61.268877	52.228016999999994	1	Left
65.1293244	65.7370863	1	Left
60.1846614	59.3985114	1	Left
38.2376016	38.7063468	1	Left
57.0305925	53.944341300000005	1	Left
65.077299	56.325249	1	Left
58.098375	63.491436	1	Left
38.0842812	37.1144232	1	Left
46.11456	51.8135994	1	Left
62.09298269999999	67.21767	1	Left
63.108747	55.584638999999996	1	Left
40.1705676	43.0637697	1	Left
84.16872000000001	81.760176	1	Left
33.043797	34.9428105	1	Left
69.2334423	71.82157500000001	1	Left
74.06036999999999	63.0370296	1	Left
63.116964	61.431273	1	Left
48.211794	49.765191300000005	1	Left
57.246891299999994	59.426599499999995	1	Left
56.1489876	55.95561	1	Left
56.1982707	59.073525000000004	1	Left
61.194951	57.837926700000004	1	Left
50.298084	53.430147000000005	1	Left
61.1100765	56.64177000000001	1	Left
57.134637000000005	56.1195585	1	Left
63.226479600000005	58.7868066	1	Left
56.0723247	57.704769	1	Left
71.1444996	66.55991399999999	1	Left
58.191471	57.38038470000001	1	Left
55.146915	57.449601	1	Left
61.096386599999995	66.8184507	1	Left
43.1329815	45.2905263	1	Left
35.1027	35.029633499999996	1	Left
21.1448538	22.3584138	1	Left
42.2212554	40.414068	1	Left
58.172301	60.961729500000004	1	Left
54.15579	51.969195	1	Left
52.176285	54.020515499999995	1	Left
50.235111	52.1963883	1	Left
57.222247499999995	57.343095000000005	1	Left
55.2153645	54.85761900000001	1	Left
66.3093567	66.856284	1	Left
50.14476	53.059086	1	Left
60.310607399999995	58.000527000000005	1	Left
51.094818000000004	52.640343	1	Left
66.227229	63.929802599999995	1	Left
47.264481	51.960209400000004	1	Left
38.174634	34.5031425	1	Left
59.2099677	55.055475	1	Left
52.105095	53.037765	1	Left
54.092817000000004	59.2621155	1	Left
27.327045599999998	32.3162784	1	Left
53.1674073	52.70270849999999	1	Left
53.2522827	55.70055	1	Left
67.095135	65.1797334	1	Left
60.340725	55.8312003	1	Left
63.253859399999996	64.187559	1	Left
52.2091395	52.449633	1	Left
62.095724999999995	54.455507999999995	1	Left
36.3402333	37.7180496	1	Left
59.357817000000004	56.935926	1	Left
47.1659157	52.8407136	1	Left
45.15903360000001	42.728805	1	Left
47.3082876	46.146024000000004	1	Left
72.24240329999999	64.54957499999999	1	Left
35.2204326	37.5650937	1	Left
46.355499	45.568647	1	Left
47.343879	49.5837774	1	Left
47.231631	50.0453964	1	Left
47.168658	49.4665704	1	Left
66.347694	66.955446	1	Left
51.13314449999999	53.270033399999996	1	Left
56.373498000000005	54.183321	1	Left
58.273605	59.894649	1	Left
72.236934	66.533805	1	Left
57.35367	58.677313500000004	1	Left
58.358479499999994	57.361932	1	Left
60.3872703	60.993293400000006	1	Left
43.1767872	43.1087634	1	Left
64.3325904	62.764978500000005	1	Left
52.200927	52.9979715	1	Left
61.175785499999996	62.213454	1	Left
51.338484	52.323975	1	Left
53.156456999999996	51.844385700000004	1	Left
66.1396104	65.1403053	1	Left
63.1936224	61.310430000000004	1	Left
70.161597	63.0490995	1	Left
51.160526999999995	51.530337	1	Left
69.3429615	62.4162753	1	Left
39.176702999999996	36.254502	1	Left
21.303651600000002	26.0523234	1	Left
59.223657599999996	59.764734	1	Left
64.2641454	61.5737124	1	Left
45.15081299999999	44.8452657	1	Left
60.217518600000005	60.855129000000005	1	Left
60.19561529999999	61.708977	1	Left
58.300983	60.89062499999999	1	Left
50.287131	47.816505	1	Left
38.256768	44.053425	1	Left
61.233282	64.1539656	1	Left
63.2675493	61.085282400000004	1	Left
49.257679499999995	48.578382	1	Left
43.3711773	40.4643897	1	Left
56.357068500000004	60.17022539999999	1	Left
54.188649000000005	52.5661146	1	Left
52.389846	50.3461467	1	Left
55.37689830000001	52.6170285	1	Left
48.3267924	50.535422999999994	1	Left
48.2145363	49.039893	1	Left
61.1922114	58.177278	1	Left
52.406271	55.07203500000001	1	Left
61.40029500000001	63.4500144	1	Left
69.2526087	69.759612	1	Left
51.30837	48.241547999999995	1	Left
46.421208	45.678429	1	Left
42.308872199999996	42.0501924	1	Left
53.317989	54.272538000000004	1	Left
47.3247135	53.848521000000005	1	Left
64.455795	65.753154	1	Left
70.3696743	69.7228704	1	Left
56.329686	54.027783	1	Left
54.273523499999996	60.75090899999999	1	Left
55.420704	62.7130566	1	Left
31.223087999999997	33.2142183	1	Left
25.331112	30.318972300000002	1	Left
41.2219206	47.75023530000001	1	Left
34.4100114	34.5656682	1	Left
53.320734	53.7347745	1	Left
45.443776500000006	43.5400974	1	Left
54.298161	55.952660699999996	1	Left
52.31318400000001	50.721705	1	Left
69.446997	61.258193999999996	1	Left
59.360553	59.337728999999996	1	Left
55.2728556	53.14851	1	Left
32.329201499999996	33.8304798	1	Left
46.412991	42.6637233	1	Left
67.511295	76.0048236	1	Left
50.3501004	52.988831999999995	1	Left
46.33359300000001	53.63850600000001	1	Left
50.470569	51.441813	1	Left
50.571873	50.3497944	1	Left
47.488995	52.334982000000004	1	Left
38.3690214	39.791457	1	Left
44.53479	48.165453	1	Left
45.520433999999995	46.549422	1	Left
46.382877	44.9632107	1	Left
51.557517000000004	54.0545265	1	Left
47.584818	50.397098400000004	1	Left
33.383296800000004	35.4309354	1	Left
64.49139	60.128757	1	Left
56.570625	56.5554177	1	Left
60.3626256	60.3667296	1	Left
65.548224	60.9680214	1	Left
58.4898966	56.87547299999999	1	Left
45.3150954	45.8050383	1	Left
83.404845	83.51158050000001	1	Left
46.5745266	47.181924	1	Left
58.5145404	59.515825500000005	1	Left
43.4615274	43.0393968	1	Left
67.445595	65.7257184	1	Left
47.171394	48.6984924	1	Left
51.688935	47.040072300000006	1	Left
54.6924195	51.539982300000005	1	Left
50.651271	50.349582000000005	1	Left
59.617917	60.160239	1	Left
56.734902000000005	62.056791	1	Left
61.649442	69.0925347	1	Left
37.711926	37.0417545	1	Left
57.277007999999995	60.020262	1	Left
54.547312500000004	52.4917746	1	Left
43.5245004	46.497258	1	Left
58.541922	56.742281999999996	1	Left
61.6713453	55.09908	1	Left
49.662886500000006	46.36924200000001	1	Left
61.772646599999995	61.3006047	1	Left
49.797045	53.874598500000005	1	Left
53.7314166	53.702892	1	Left
77.814045	71.9716824	1	Left
25.755488999999997	29.5313652	1	Left
62.6350896	64.339308	1	Left
56.726685	58.10194799999999	1	Left
57.728763	51.6725424	1	Left
54.6924195	55.007639999999995	1	Left
27.863675999999998	26.653395600000003	1	Left
45.6929217	47.8383885	1	Left
48.91817700000001	52.673108400000004	1	Left
63.7220385	62.8436097	1	Left
65.088252	57.775185	1	Left
58.147659	57.0293316	1	Left
53.983305	55.3262526	1	Left
53.156456999999996	57.940749000000004	1	Left
34.4592945	29.1217248	1	Left
65.8658214	61.7063805	1	Left
62.9554257	62.4310056	1	Left
53.2906173	57.992715	1	Left
48.020148	45.52191	1	Left
69.0582186	64.826685	1	Left
62.9581617	63.9985536	1	Left
43.037154	44.68428	1	Left
20.096235	25.734387599999998	1	Left
51.992847	49.576734	1	Left
53.558928	57.481128	1	Left
63.086841	55.844298	1	Left
59.199021	57.3405705	1	Left
45.126176400000006	44.6727006	1	Left
63.163506600000005	62.7756003	1	Left
64.403775	62.3224566	1	Left
25.2900423	30.5212725	1	Left
50.325462	46.8010656	1	Left
51.19611750000001	57.068217000000004	1	Left
68.79537900000001	61.126992	2	Left
52.255686600000004	46.772784	2	Left
56.348856000000005	60.99155999999999	2	Left
31.250466000000003	32.4562635	2	Left
67.815207	65.224287	2	Left
53.569881	59.836023	2	Left
57.186657000000004	63.269651700000004	2	Left
51.7601214	54.9075546	2	Left
57.99433500000001	59.542199999999994	2	Left
60.1162164	60.0691545	2	Left
61.912282499999996	59.589423	2	Left
53.380962000000004	46.6717995	2	Left
50.580083699999996	52.814052	2	Left
58.057308	64.1376045	2	Left
63.943809300000005	61.29267660000001	2	Left
61.9287084	62.279046	2	Left
54.563738400000005	54.74691	2	Left
59.45911829999999	64.6562043	2	Left
48.099546000000004	47.999987999999995	2	Left
56.1325626	56.696571	2	Left
44.2500462	42.5721123	2	Left
57.1592745	55.130832000000005	2	Left
37.2683826	50.082533999999995	2	Left
64.102608	57.141576	2	Left
59.0320035	59.7986964	2	Left
61.055316	56.157516	2	Left
35.2067427	45.27625499999999	2	Left
34.2649008	34.4853225	2	Left
33.1943778	36.139527	2	Left
49.794309	56.60121959999999	2	Left
44.406107999999996	42.6003057	2	Left
40.956345	41.8599216	2	Left
50.062621500000006	57.7305576	2	Left
65.32371450000001	65.80897200000001	2	Left
42.1199568	42.2181063	2	Left
74.07132659999999	71.248302	2	Left
44.365041000000005	49.32973439999999	2	Left
53.74510649999999	53.351712	2	Left
47.2590045	49.6586646	2	Left
47.735402400000005	46.906569000000005	2	Left
49.0769793	47.910753	2	Left
46.23502859999999	54.221042700000005	2	Left
60.1189524	59.15601	2	Left
55.3440465	54.251487	2	Left
36.288214200000006	39.7771704	2	Left
37.640739599999996	41.2775415	2	Left
49.285061999999996	47.014778699999994	2	Left
62.079299999999996	63.4056723	2	Left
60.318819	58.134384	2	Left
54.593859599999995	55.4319	2	Left
47.3548293	52.3681245	2	Left
63.237429000000006	61.640271	2	Left
71.62911	69.1640316	2	Left
52.4144844	51.587666999999996	2	Left
37.002808800000004	37.946349	2	Left
48.625218	42.5401893	2	Left
53.181098999999996	50.046534	2	Left
48.926389500000006	55.736613	2	Left
49.128997500000004	46.091745	2	Left
55.415231999999996	54.6383466	2	Left
48.200846399999996	52.565985000000005	2	Left
66.2737635	68.79921929999999	2	Left
44.3130192	40.1896755	2	Left
62.733654	57.915504	2	Left
58.1503986	56.416427999999996	2	Left
58.229797500000004	57.188025	2	Left
58.607631000000005	60.96987	2	Left
52.231041000000005	47.434545	2	Left
57.008691	58.030187399999996	2	Left
61.246971	61.2864054	2	Left
45.1891494	41.5352646	2	Left
59.253777	59.1197004	2	Left
49.2138684	49.9583853	2	Left
55.35773640000001	49.776669	2	Left
57.454974	60.694785	2	Left
39.639411	41.271696	2	Left
63.204578999999995	66.953079	2	Left
59.324958	57.996675	2	Left
58.492638	61.3075464	2	Left
55.185246	58.5768375	2	Left
54.295425	53.900748	2	Left
48.135137400000005	43.2821655	2	Left
53.9614053	54.292287599999995	2	Left
39.2424156	38.3257062	2	Left
45.046777500000005	45.009072	2	Left
57.512466	57.662459999999996	2	Left
73.504575	67.733631	2	Left
36.6824727	36.367621199999995	2	Left
55.929951	57.2734773	2	Left
60.97591799999999	63.172125	2	Left
55.2509523	55.4031837	2	Left
47.07009000000001	48.0205215	2	Left
38.032263	41.1642216	2	Left
55.018232999999995	50.04855	2	Left
58.60215	61.432362000000005	2	Left
57.0442824	55.730232	2	Left
33.618753	32.4003312	2	Left
61.769911500000006	61.69329	2	Left
41.5313028	50.340645	2	Left
40.76469	36.8580825	2	Left
45.216522	49.996601999999996	2	Left
53.578098	51.8153004	2	Left
67.270365	64.2774654	2	Left
57.099042000000004	54.336312	2	Left
43.1959545	44.8803873	2	Left
46.473228	46.7980884	2	Left
70.142427	72.01060650000001	2	Left
57.65483700000001	55.459278000000005	2	Left
59.886227700000006	55.3460904	2	Left
62.0601264	59.012217	2	Left
50.232375	47.3138613	2	Left
49.0988817	54.2759796	2	Left
55.24821899999999	58.226364	2	Left
64.099872	67.580856	2	Left
56.682882	52.767756	2	Left
44.614188	45.46675259999999	2	Left
57.98064599999999	55.5414354	2	Left
57.660309000000005	52.815402	2	Left
57.200345999999996	56.3699376	2	Left
58.747259699999994	57.483864	2	Left
38.0158335	40.4315514	2	Left
52.855281	55.165167000000004	2	Left
33.227235	36.6666417	2	Left
36.6961626	35.8046874	2	Left
70.857027	69.48405	2	Left
50.103693	56.662196400000006	2	Left
65.389428	60.2455257	2	Left
73.5538635	71.6561685	2	Left
44.0337528	43.0841808	2	Left
42.1254306	43.5716244	2	Left
50.6704365	55.398483	2	Left
58.654179000000006	60.40205099999999	2	Left
59.812311599999994	62.8122285	2	Left
56.107926	52.38567	2	Left
61.153884	60.37559100000001	2	Left
59.12235630000001	55.924209	2	Left
40.7838546	47.710452599999996	2	Left
32.6522736	35.3118105	2	Left
48.5978454	52.479441	2	Left
55.7766333	52.624826999999996	2	Left
34.607140199999996	43.955234999999995	2	Left
33.1341435	31.589534699999998	2	Left
50.4623565	47.080998	2	Left
53.060628599999994	56.051064000000004	2	Left
57.6356724	60.733692000000005	2	Left
61.40029500000001	59.463620999999996	2	Left
58.32288629999999	59.274702	2	Left
61.7534856	53.475894000000004	2	Left
62.48724300000001	57.573918	2	Left
18.94905	15.5722617	2	Left
55.508319	52.246925999999995	2	Left
57.131901000000006	53.93682	2	Left
54.117459000000004	58.899437999999996	2	Left
51.1495704	52.3129086	2	Left
53.5644063	50.22237869999999	2	Left
61.148403	56.8097766	2	Left
52.395317999999996	52.241701500000005	2	Left
55.442606399999995	57.06187200000001	2	Left
37.1506545	42.1550937	2	Left
55.387854	56.465568000000005	2	Left
47.039975999999996	46.4577426	2	Left
68.3819586	69.837588	2	Left
40.14045	38.5145793	2	Left
60.368103	59.846112	2	Left
41.3232228	41.311854	2	Left
40.1897313	42.962301	2	Left
46.903077	46.891521	2	Left
63.316832399999996	58.7824236	2	Left
63.084105	61.9510356	2	Left
45.933857999999994	43.1924832	2	Left
53.074318500000004	52.8974046	2	Left
38.719473300000004	44.5556385	2	Left
47.398640400000005	45.1484874	2	Left
50.81554800000001	54.66618	2	Left
56.285883	45.9614484	2	Left
59.199021	60.234399	2	Left
43.089174	47.850287400000006	2	Left
55.051083	54.328869	2	Left
42.7852674	44.1287946	2	Left
33.2080677	31.0729356	2	Left
64.20117239999999	63.918972000000004	2	Left
18.9134577	20.5773255	2	Left
38.191058999999996	39.5205822	2	Left
43.6997268	44.890072200000006	2	Left
44.4033693	49.809321000000004	2	Left
69.813882	61.504371	2	Left
52.373421	46.018449000000004	2	Left
44.3130192	46.467369000000005	2	Left
45.3315213	50.15880000000001	2	Left
48.551300999999995	51.47479799999999	2	Left
49.512303	52.4726775	2	Left
65.85760259999999	64.402191	2	Left
59.538519	55.087299	2	Left
39.2561028	40.439718	2	Left
63.489312	60.757141499999996	2	Left
51.398721	57.350928599999996	2	Left
59.199021	58.3910784	2	Left
53.991522	58.9356315	2	Left
56.400876000000004	61.857845999999995	2	Left
65.7918945	60.773877	2	Left
55.2509523	54.561855599999994	2	Left
33.6297087	36.8320248	2	Left
64.154628	57.014946	2	Left
66.213531	65.7698085	2	Left
37.585982699999995	37.2384432	2	Left
40.063786199999996	43.6095567	2	Left
54.8950284	57.648636	2	Left
41.591538	42.31116	2	Left
57.3481926	55.40202540000001	2	Left
63.22921469999999	60.54340500000001	2	Left
63.941067000000004	56.036979	2	Left
64.65840299999999	67.529412	2	Left
37.739304000000004	38.186946	2	Left
48.105018	48.793761	2	Left
40.5429192	41.301675	2	Left
23.143523400000003	40.3777467	2	Left
63.0512505	58.9703607	2	Left
47.338403400000004	53.14165199999999	2	Left
62.550216	56.601750599999995	2	Left
46.0899207	51.744744000000004	2	Left
64.275093	61.4636244	2	Left
61.734318300000005	60.328602	2	Left
62.5337883	67.0028634	2	Left
44.707275	39.883048200000005	2	Left
58.407761699999995	60.319917000000004	2	Left
61.476957	62.294526000000005	2	Left
46.1693196	44.1859545	2	Left
55.119537	61.502814	2	Left
80.4342177	89.969895	2	Left
65.17312199999999	62.852160600000005	2	Left
63.900003600000005	65.02136399999999	2	Left
52.2200934	48.535109999999996	2	Left
47.551968	47.847942	2	Left
50.133807	49.78359	2	Left
57.972434400000004	56.000709	2	Left
67.5496314	69.00846299999999	2	Left
58.139441999999995	61.08326999999999	2	Left
64.55709900000001	61.872984	2	Left
39.160278	42.1316568	2	Left
55.223577	54.671697	2	Left
67.4866584	69.4493865	2	Left
34.3442997	33.0365727	2	Left
55.374162299999995	53.686242	2	Left
63.664542	66.05019	2	Left
63.661801499999996	60.276081600000005	2	Left
44.567640000000004	44.482572	2	Left
40.811237999999996	42.091362	2	Left
61.520759999999996	62.252496	2	Left
27.077895	30.803319	2	Left
56.1325626	52.807463999999996	2	Left
57.1893903	56.509664400000005	2	Left
36.5154624	35.875287	2	Left
54.24340230000001	52.1095005	2	Left
53.476788600000006	54.1445085	2	Left
58.8567744	59.460840000000005	2	Left
43.1603586	41.254364699999996	2	Left
63.15255	56.34847439999999	2	Left
44.4636036	45.881797500000005	2	Left
52.4637666	53.395362	2	Left
48.5348724	48.4983297	2	Left
62.1860715	61.115868000000006	2	Left
39.379311	41.652203400000005	2	Left
35.5407633	39.267824399999995	2	Left
60.882831	55.55259900000001	2	Left
55.015496999999996	54.5758083	2	Left
69.307362	69.465267	2	Left
51.171471000000004	47.8397835	2	Left
57.4412814	57.408696	2	Left
54.454221000000004	59.1091704	2	Left
43.488909	45.9436815	2	Left
57.723282	54.764700299999994	2	Left
61.151139	59.2438014	2	Left
59.03748	57.5785413	2	Left
49.1947065	47.754009	2	Left
46.596429	49.126815	2	Left
38.191058999999996	40.9559958	2	Left
48.2775093	53.712828	2	Left
69.18963570000001	71.0145954	2	Left
50.2378497	48.312801	2	Left
63.212787000000006	64.265598	2	Left
53.5233357	58.0196736	2	Left
58.667859	56.51298	2	Left
57.627458999999995	55.993122	2	Left
48.2145363	50.4272457	2	Left
47.009862	45.717921	2	Left
58.262652	62.041392	2	Left
60.899256	64.24956	2	Left
51.363126	54.055233	2	Left
62.3120175	56.6719164	2	Left
53.1236007	57.342537	2	Left
48.888062999999995	51.796827	2	Left
31.521519	33.205554	2	Left
60.206562000000005	59.4779634	2	Left
62.4406995	60.4531395	2	Left
56.5952697	57.9036303	2	Left
69.304626	64.25397000000001	2	Left
62.446175999999994	62.2485	2	Left
52.3022283	51.7664466	2	Left
56.570625	56.862261	2	Left
47.519109	48.683155500000005	2	Left
33.6214953	35.184847500000004	2	Left
41.8680675	45.1672947	2	Left
60.65010900000001	63.442128600000004	2	Left
52.022960999999995	57.2265873	2	Left
51.8888034	56.504871	2	Left
50.2515396	54.522117	2	Left
40.7701674	42.668302499999996	2	Left
37.802277	36.5826537	2	Left
39.8639187	39.921795	2	Left
45.3369924	42.9244902	2	Left
51.549305399999994	55.037034000000006	2	Left
51.845004	59.873112	2	Left
35.193051	33.8152203	2	Left
61.233282	64.14482699999999	2	Left
55.716398999999996	54.3963096	2	Left
67.976748	64.97659349999999	2	Left
51.631443	52.2239724	2	Left
59.1743745	56.050443	2	Left
68.590035	68.30243639999999	2	Left
64.403775	63.401643	2	Left
62.136789300000004	60.7469544	2	Left
50.2515396	51.8535324	2	Left
48.33774	50.81159699999999	2	Left
42.1911396	44.0309097	2	Left
51.4151523	50.379929999999995	2	Left
51.371343	54.576485999999996	2	Left
44.447175	43.946991000000004	2	Left
58.106592	62.008668	2	Left
46.4458446	49.197465	2	Left
53.307045	54.811575	2	Left
56.239335	56.684259000000004	2	Left
43.581996000000004	42.105177	2	Left
52.173551700000004	50.9318766	2	Left
50.544495	54.238599	2	Left
47.1166335	48.2322123	2	Left
36.7755615	35.2540647	2	Left
63.902739600000004	59.8384737	2	Left
58.492638	60.0395805	2	Left
53.624637	55.34287200000001	2	Left
55.560339	51.040062000000006	2	Left
58.002551999999994	53.8632846	2	Left
60.707606399999996	61.068474	2	Left
71.91111599999999	65.761182	2	Left
46.08171	51.550533	2	Left
57.7807794	58.289832000000004	2	Left
31.688532	33.033411	2	Left
53.222166	56.095470000000006	2	Left
61.466004	62.932176000000005	2	Left
45.747684	47.664756	2	Left
41.6326077	39.015171	2	Left
54.22150440000001	53.2459845	2	Left
41.6490354	41.578252199999994	2	Left
47.7080226	50.281857	2	Left
62.522833500000004	63.4494303	2	Left
63.560502	64.4846445	2	Left
66.9308625	67.1373864	2	Left
61.9889454	60.76622699999999	2	Left
52.2200934	47.2423806	2	Left
32.1950457	33.94359	2	Left
64.617336	65.5506243	2	Left
66.4599465	66.85758899999999	2	Left
40.6606527	43.257888	2	Left
51.0564816	50.427149400000005	2	Left
55.209888	53.055837000000004	2	Left
42.62373	43.029765	2	Left
43.954353	44.0557227	2	Left
58.832136	58.4676666	2	Left
37.377900000000004	36.419931000000005	2	Left
49.479444	59.589684	2	Left
59.292108	60.047487000000004	2	Left
66.78576	65.802762	2	Left
44.0693433	43.8228054	2	Left
49.610867400000004	51.769133999999994	2	Left
36.4415355	36.372105	2	Left
62.361297	63.21987	2	Left
50.9798187	51.442722	2	Left
39.8228535	42.2750043	2	Left
38.475802800000004	35.9448462	2	Left
43.4642688	44.2684917	2	Left
57.320811	56.718945	2	Left
53.309781	50.9554854	2	Left
63.415395	61.164842400000005	2	Left
59.1716394	56.798388	2	Left
54.4980294	51.933113999999996	2	Left
42.549804	41.188554	2	Left
45.424611000000006	46.85153400000001	2	Left
60.0559794	58.665653999999996	2	Left
43.844837399999996	43.636419	2	Left
45.662805	46.29411	2	Left
56.220174	54.673695	2	Left
59.491975499999995	61.17612930000001	2	Left
39.2369391	41.6317626	2	Left
58.4378775	55.330119	2	Left
26.459127	26.946036	2	Left
33.473644199999995	33.339106799999996	2	Left
35.236858500000004	38.550357	2	Left
46.566315	47.736098999999996	2	Left
57.772566	50.563467	2	Left
59.675409	61.3377	2	Left
48.203582399999995	46.9736226	2	Left
55.4754636	60.563952	2	Left
63.363375	61.1198937	2	Left
49.046859	48.70827	2	Left
49.3726716	53.631960299999996	2	Left
53.222166	58.862315699999996	2	Left
35.8419357	33.156153	2	Left
46.380135599999996	44.100369	2	Left
55.141437599999996	60.9827256	2	Left
52.395317999999996	54.136872	2	Left
42.087102300000005	45.083601	2	Left
65.0471895	66.574809	2	Left
50.018814000000006	50.203926	2	Left
46.423944	47.158362000000004	2	Left
57.435804	63.111509999999996	2	Left
37.788586200000005	38.5709544	2	Left
58.024457999999996	50.397372	2	Left
54.1749573	58.463482500000005	2	Left
63.264807000000005	64.350927	2	Left
53.2057356	54.401174999999995	2	Left
51.231708	51.051555	2	Left
43.628541299999995	38.3118903	2	Left
56.077803	57.5374977	2	Left
44.167908600000004	47.728458	2	Left
51.2235	51.100776	2	Left
38.9987424	37.6108065	2	Left
50.147496	54.451719000000004	2	Left
66.13139249999999	62.191692	2	Left
61.290777600000006	59.480726399999995	2	Left
46.5252435	52.592859	2	Left
63.538596	60.207084	2	Left
62.91161459999999	59.038326000000005	2	Left
66.18068099999999	65.06562600000001	2	Left
43.373916	44.422563600000004	2	Left
45.2849796	51.992955	2	Left
58.377644999999994	60.559416	2	Left
35.8337223	36.379659600000004	2	Left
55.658907000000006	51.6641787	2	Left
43.2890406	41.598405	2	Left
62.281898999999996	60.8721327	2	Left
68.1464925	66.71523599999999	2	Left
47.1932964	50.188221	2	Left
61.233282	55.3209417	2	Left
49.8518046	45.880506	2	Left
79.4513115	75.933135	2	Left
38.7934002	41.734449000000005	2	Left
55.198938600000005	55.342269	2	Left
62.153217000000005	58.798404	2	Left
46.28430899999999	47.288016	2	Left
58.309196400000005	61.5676725	2	Left
54.473391	54.192825	2	Left
70.3888407	59.722632	2	Left
57.088089000000004	62.8051473	2	Left
58.454307	56.744226000000005	2	Left
65.5016796	59.273846999999996	2	Left
50.363793	54.857871	2	Left
42.4868346	43.3618677	2	Left
60.7130775	64.361943	2	Left
59.571374399999996	60.143773499999995	2	Left
60.225731999999994	59.087655	2	Left
61.1785215	60.253056	2	Left
59.711004	60.9439086	2	Left
54.309114	49.685922000000005	2	Left
60.458454	58.05135	2	Left
43.954353	45.0550224	2	Left
65.9643867	60.281816400000004	2	Left
63.366111	63.762389999999996	2	Left
45.6573294	44.394486300000004	2	Left
49.8654954	50.57130239999999	2	Left
47.346615	44.191476	2	Left
54.621233999999994	57.857922	2	Left
65.5427493	56.724345	2	Left
51.91344900000001	53.789075999999994	2	Left
39.209562	40.6766925	2	Left
58.848561	57.797523	2	Left
66.216267	62.585316	2	Left
57.7451925	58.10889960000001	2	Left
61.791813	58.777467300000005	2	Left
38.2485555	40.4989074	2	Left
53.449416	55.486205999999996	2	Left
49.734072	49.282452000000006	2	Left
53.3344176	52.7792265	2	Left
44.214453	42.6015315	2	Left
59.278419	62.158617	2	Left
56.239335	57.246669	2	Left
69.4086705	67.265361	2	Left
49.5780156	44.7841143	2	Left
48.504752999999994	50.708115	2	Left
64.321641	62.552141999999996	2	Left
52.701963299999996	53.97393149999999	2	Left
69.972678	64.91061	2	Left
80.43696	71.870355	2	Left
55.352259	58.654395	2	Left
35.8501482	35.217130499999996	2	Left
66.490056	62.693175600000004	2	Left
42.338988	41.7140253	2	Left
35.8830027	38.4792012	2	Left
64.064277	57.1510134	2	Left
62.604972	69.4561455	2	Left
69.95351339999999	65.864988	2	Left
59.7685005	59.460390000000004	2	Left
51.322058999999996	52.2107325	2	Left
46.161108	46.492353	2	Left
32.236110000000004	33.91038	2	Left
56.392659	58.123422000000005	2	Left
62.3010636	65.3317614	2	Left
52.35151140000001	46.224616499999996	2	Left
50.2159473	51.371019000000004	2	Left
35.2751868	28.472531399999998	2	Left
55.6068816	58.91868899999999	2	Left
65.3839515	65.443239	2	Left
58.172301	59.333192999999994	2	Left
40.4607852	41.6877075	2	Left
57.5069904	53.384148	2	Left
62.648779499999996	70.475184	2	Left
45.323307	42.8392233	2	Left
44.967375000000004	42.0740964	2	Left
55.519272	59.3446734	2	Left
50.8785174	59.678937	2	Left
60.474879	61.4735703	2	Left
38.7660177	35.3887758	2	Left
56.206485	61.9069716	2	Left
46.399302	40.2087483	2	Left
43.4204604	47.7021375	2	Left
37.555865999999995	40.9524768	2	Left
55.33309259999999	52.667067599999996	2	Left
49.567059	49.189859999999996	2	Left
50.9935086	53.143992000000004	2	Left
30.2045868	34.0668036	2	Left
55.38510900000001	53.033999400000006	2	Left
58.38585930000001	53.346339	2	Left
64.3325904	61.053318000000004	2	Left
60.3461997	61.543836	2	Left
69.414147	64.4733153	2	Left
31.5571113	32.2356492	2	Left
64.401039	64.531152	2	Left
53.2960884	53.777205	2	Left
42.070671	39.346788600000004	2	Left
53.361801	54.657225	2	Left
54.4514823	57.168882	2	Left
56.786922000000004	67.3097616	2	Left
39.560013	39.6836046	2	Left
65.7398754	58.655151000000004	2	Left
40.7071944	37.7893098	2	Left
35.5982616	40.393665	2	Left
68.551704	60.7702086	2	Left
57.600080999999996	56.5560504	2	Left
65.7918945	65.2885083	2	Left
54.758133	54.808632	2	Left
62.758296	61.563456	2	Left
41.7147444	44.440209	2	Left
52.8279093	58.764303000000005	2	Left
50.5855665	59.49865440000001	2	Left
59.971109399999996	55.124325	2	Left
30.300413400000004	24.9844635	2	Left
61.348274999999994	62.888107500000004	2	Left
42.2732772	42.4302615	2	Left
64.548891	61.8755796	2	Left
62.572116599999994	64.88258400000001	2	Left
56.647287	58.585428	2	Left
43.620327	46.610361	2	Left
35.2861416	27.986346	2	Left
79.87568399999999	70.990938	2	Left
62.5830714	65.94138000000001	2	Left
62.91161459999999	59.082718500000006	2	Left
44.167908600000004	45.73797749999999	2	Left
44.781200999999996	41.5427832	2	Left
46.11456	43.5374856	2	Left
46.1364624	50.108670000000004	2	Left
56.729421	53.517402	2	Left
53.3316816	51.0473034	2	Left
66.18068099999999	65.392866	2	Left
50.629365	51.156513000000004	2	Left
23.3488683	24.3614718	2	Left
48.33774	56.3770674	2	Left
56.762280000000004	58.272600600000004	2	Left
54.314595	54.201213	2	Left
59.242824	60.489789300000005	2	Left
54.577428299999994	57.863938499999996	2	Left
37.9172673	43.9639353	2	Left
52.611615	53.729414999999996	2	Left
64.49686200000001	64.3493376	2	Left
54.569214	53.647128	2	Left
38.667456	32.1125112	2	Left
[truncated: 3,901 more rows]
