# Supplementary material for: Longitudinal fundus imaging and its genome-wide association analysis provide evidence for a human retinal aging clock
Source: eLife. 2023 Apr 17;12:e82364. doi: 10.7554/eLife.82364 (PMC10110236; doi:10.7554/eLife.82364)
Supplement: Figure 2—source data 5. [file elife-82364-fig2-data5.zip]

Archive with 1 entries (1 files):
- Figure2Panel D.csv
