# Supplementary material for: Longitudinal fundus imaging and its genome-wide association analysis provide evidence for a human retinal aging clock
Source: eLife. 2023 Apr 17;12:e82364. doi: 10.7554/eLife.82364 (PMC10110236; doi:10.7554/eLife.82364)
Supplement: Supplementary file 1. [file elife-82364-supp1.zip › Supplementary File 1.tsv]

HR	Lower 95%	Upper 95%	Feature	Group	p-value
1.029344	1.00999	1.049068	eyeAge	Fully Adjusted	2.82E-03
1.025484	1.000406	1.051191	eyeAge	Age and PhenoAge Adjusted (male)	4.64E-02
1.034922	1.004703	1.066048	eyeAge	Age and PhenoAge Adjusted (female)	2.32E-02
