# Supplementary material for: Longitudinal fundus imaging and its genome-wide association analysis provide evidence for a human retinal aging clock
Source: eLife. 2023 Apr 17;12:e82364. doi: 10.7554/eLife.82364 (PMC10110236; doi:10.7554/eLife.82364)
Supplement: Supplementary file 2. [file elife-82364-supp2.zip › Supplementary File 2.tsv]

HR	Lower 95%	Upper 95%	Feature	Group	p-value
1.730129	1.496608	2.000088	gender	Sex Adjusted	1.26E-13
1.091855	1.079712	1.104134	eyeAge	Sex Adjusted	1.60E-53
1.415133	1.222606	1.637978	gender	Sex Adjusted	3.26E-06
1.078129	1.07211	1.084182	phenoAge	Sex Adjusted	7.88E-153
1.628095	1.408173	1.882363	gender	Sex Adjusted	4.61E-11
1.09034	1.078653	1.102154	chronological age	Sex Adjusted	9.46E-56
1.413552	1.221157	1.636259	gender	Sex and Age Adjusted	3.54E-06
1.014727	1.00201	1.027607	chronological age	Sex and Age Adjusted	2.31E-02
1.073739	1.06631	1.081221	phenoAge	Sex and Age Adjusted	1.05E-89
1.660219	1.435435	1.920203	gender	Sex and Age Adjusted	8.51E-12
1.061927	1.043475	1.080705	chronological age	Sex and Age Adjusted	1.84E-11
1.037142	1.017569	1.057091	eyeAge	Sex and Age Adjusted	1.76E-04
1.434758	1.238979	1.661474	gender	Fully Adjusted	1.42E-06
0.994842	0.977027	1.012982	chronological age	Fully Adjusted	5.75E-01
1.072662	1.065244	1.080131	phenoAge	Fully Adjusted	2.40E-87
1.029344	1.00999	1.049068	eyeAge	Fully Adjusted	2.82E-03
0.997032	0.979223	1.015164	chronological age	Fully Adjusted w/o Sex	7.46E-01
1.07496	1.06769	1.082279	phenoAge	Fully Adjusted w/o Sex	8.63E-97
1.026156	1.006838	1.045843	eyeAge	Fully Adjusted w/o Sex	7.75E-03
0.996064	0.978124	1.014333	chronological age	Fully Adjusted w/ visual acuity	6.71E-01
1.073856	1.066468	1.081295	phenoAge	Fully Adjusted w/ visual acuity	5.30E-91
1.974355	1.344197	2.89993	logmar_avg	Fully Adjusted w/ visual acuity	5.24E-04
1.02464	1.005171	1.044486	eyeAge	Fully Adjusted w/ visual acuity	1.29E-02
