# Supplementary material for: Longitudinal fundus imaging and its genome-wide association analysis provide evidence for a human retinal aging clock
Source: eLife. 2023 Apr 17;12:e82364. doi: 10.7554/eLife.82364 (PMC10110236; doi:10.7554/eLife.82364)
Supplement: Supplementary file 3. — P-value and Hazard ratio are reported for eyeAge. [file elife-82364-supp3.zip]

Archive with 1 entries (1 files):
- Supplementary File 3.xls
