# Supplementary material for: Longitudinal fundus imaging and its genome-wide association analysis provide evidence for a human retinal aging clock
Source: eLife. 2023 Apr 17;12:e82364. doi: 10.7554/eLife.82364 (PMC10110236; doi:10.7554/eLife.82364)
Supplement: Supplementary file 5. [file elife-82364-supp5.zip › Supplementary File 5.xlsx]

## Sheet: Sheet1
Model	Beta	P-value	Pearson ⍴
VA ~ Age	0.0046	0	0.218
VA ~ eyeAge	0.0052	0	0.221
VA_eyeage_residual ~ Age	0.0007	1.6x10-13	0.032
