# Supplementary material for: Longitudinal fundus imaging and its genome-wide association analysis provide evidence for a human retinal aging clock
Source: eLife. 2023 Apr 17;12:e82364. doi: 10.7554/eLife.82364 (PMC10110236; doi:10.7554/eLife.82364)
Supplement: Supplementary file 9. [file elife-82364-supp9.zip › Supplementary File 9.tsv]

	VID	CHR	BP	REF	ALT	RS	AFFX	EFF	AAF	NUM_INDV	SRC	INFO_SCORE	P_HWE_COH	P_HWE_POP	P	BETA	SE	PIP	CLUSTER_LEFT	CLUSTER_RIGHT
0	2:10572_AC_A	2	10572	AC	A	.	.	AC	0.021569	45444	Imputed	0.923216	.	0.872603	0.02	-0.20516500000000001	0.0885433	0.0670231293536975	10572	661641
1	2:12320_AAT_A	2	12320	AAT	A	.	.	AAT	0.022658	45444	Imputed	0.962377	.	0.24720100000000003	0.038	-0.17566700000000002	0.085173	0.0589202082151306	10572	661641
2	2:34930_TC_T	2	34930	TC	T	.	.	TC	0.0124339999999999	45444	Imputed	0.9806040000000001	.	0.698341	0.8	0.021843	0.113028	0.060011830522034	10572	661641
3	2:37443_ACAAC_A	2	37443	ACAAC	A	.	.	ACAAC	0.012393000000000001	45444	Imputed	0.979294	.	0.797081	0.74	0.0304024	0.113445	0.0557702120798239	10572	661641
4	2:38202_GA_G	2	38202	GA	G	.	.	GA	0.064038	45444	Imputed	0.9752559999999999	.	0.5657479999999999	0.047	0.107101	0.0515828	0.0540224930808532	10572	661641
5	2:38733_GA_G	2	38733	GA	G	.	.	GA	0.07535700000000001	45444	Imputed	0.9969959999999999	.	0.251247	0.054000000000000006	0.0937914	0.0473193	0.0459145784263049	10572	661641
6	2:41937_AG_A	2	41937	AG	A	.	.	AG	0.008595000000000021	45444	Imputed	0.890516	.	0.555591	0.93	-0.0173024	0.14251	0.045528408275919995	10572	661641
7	2:53820_GA_G	2	53820	GA	G	.	.	GA	0.06458	45444	Imputed	0.978425	.	0.809376	0.0016	0.16186	0.0512596	0.0457404234656394	10572	661641
8	2:55007_CAG_C	2	55007	CAG	C	.	.	CAG	0.066286	45444	Imputed	0.993527	.	0.383158	0.0012	0.162885	0.0501622	0.044373015246029004	10572	661641
9	2:56430_AT_A	2	56430	AT	A	.	.	AT	0.053675	45444	Imputed	0.9963850000000001	.	0.43353	0.00042	0.196955	0.0553928	0.0550977760481819	10572	661641
10	2:65026_AGTT_A	2	65026	AGTT	A	.	.	AGTT	0.029247000000000002	45444	Imputed	0.805307	.	1.0	1.2e-05	-0.359101	0.0823081	0.17131272631765398	10572	661641
11	2:68408_GT_G	2	68408	GT	G	.	.	GT	0.052389	45444	Imputed	0.974534	.	0.923221	0.00032	0.204893	0.056642	0.0640890251292331	10572	661641
12	2:89249_CACAA_C	2	89249	CACAA	C	.	.	CACAA	0.021919	45444	Imputed	0.987841	.	0.914349	0.57	-0.0573825	0.0856352	0.0821466045902385	10572	661641
13	2:99419_TA_T	2	99419	TA	T	.	.	TA	0.022071	45444	Imputed	0.959716	.	0.347948	0.68	-0.0429467	0.0864297	0.145716438287479	10572	661641
14	2:100694_CAA_C	2	100694	CAA	C	.	.	CAA	0.323434	45444	Imputed	0.978621	.	0.86795	1.8999999999999998e-16	0.218361	0.026840499999999996	0.0534994604796614	10572	661641
15	2:103976_G_GT	2	103976	G	GT	.	.	G	0.7453960000000001	45444	Imputed	0.908273	.	0.8724059999999999	0.35	-0.0292971	0.0300186	0.0487607937157677	10572	661641
16	2:110982_AT_A	2	110982	AT	A	.	.	AT	0.389987	45444	Imputed	0.9939680000000001	.	0.0853825	4.5999999999999995e-24	-0.25508600000000003	0.0255301	0.0482581264010561	10572	661641
17	2:112084_CTT_C	2	112084	CTT	C	.	.	CTT	0.830851	45444	Imputed	0.9924629999999999	.	0.583146	0.11	0.051424	0.0333647	0.105960086302188	10572	661641
18	2:121237_TA_T	2	121237	TA	T	.	.	TA	0.059114	45444	Imputed	0.96473	.	0.572585	0.91	-0.00116381	0.0537255	0.0492591774975688	10572	661641
19	2:131523_TA_T	2	131523	TA	T	.	.	TA	0.8232510000000001	45444	Imputed	0.995027	.	0.41411099999999995	0.1	0.051417700000000004	0.032681	0.23107987001388602	10572	661641
20	2:141043_TAAGA_T	2	141043	TAAGA	T	.	.	TAAGA	0.29886399999999996	45444	Imputed	0.9967530000000001	.	0.43739799999999995	1.9e-22	0.261307	0.027206400000000002	0.0874783404528569	10572	661641
21	2:145965_GTT_G	2	145965	GTT	G	.	.	GTT	0.45806899999999995	45444	Imputed	0.993762	.	0.267152	3.5e-27	0.264898	0.0249885	0.0929186885578681	10572	661641
22	2:146858_TC_T	2	146858	TC	T	.	.	TC	0.455955	45444	Imputed	0.9804700000000001	.	0.34024499999999996	5.7e-26	0.26021	0.025162200000000003	0.0767398796289883	10572	661641
23	2:149023_TA_T	2	149023	TA	T	.	.	TA	0.17857699999999999	45444	Imputed	0.991976	.	0.29827	0.07400000000000001	-0.056514	0.032607599999999994	0.288269716910646	10572	661641
24	2:153675_CAAAA_C	2	153675	CAAAA	C	.	.	CAAAA	0.9425199000000001	45444	Imputed	0.8680200000000001	.	0.0436842	0.13	0.0829148	0.0575025	0.0582137366894793	10572	661641
25	2:158706_CCT_C	2	158706	CCT	C	.	.	CCT	0.00592899999999996	45444	Imputed	0.84021	.	0.540678	0.057999999999999996	0.331457	0.17721900000000002	0.0677962488658859	10572	661641
26	2:159532_GAA_G	2	159532	GAA	G	.	.	GAA	0.823097	45444	Imputed	0.9920120000000001	.	0.315542	0.086	0.054485900000000004	0.0327263	0.433070692826782	10572	661641
27	2:167322_TC_T	2	167322	TC	T	.	.	TC	0.025493000000000002	45444	Imputed	0.9678549999999999	.	0.41039799999999993	0.38	0.0736026	0.0801793	0.0644500545964917	10572	661641
28	2:168051_GA_G	2	168051	GA	G	.	.	GA	0.374337	45444	Imputed	0.976374	.	0.5347529999999999	1.8e-21	-0.244112	0.0260757	0.0677159460281253	10572	661641
29	2:173860_CCTT_C	2	173860	CCTT	C	.	.	CCTT	0.296689	45444	Imputed	0.9903709999999999	.	0.453067	3.3e-21	0.254327	0.0273647	0.0667509902739949	10572	661641
30	2:178536_TACACAC_T	2	178536	TACACAC	T	.	.	TACACAC	0.8331370000000001	45444	Imputed	0.9695440000000001	.	0.532034	0.12	0.050364	0.0339017	0.108448190610785	10572	661641
31	2:184770_GGT_G	2	184770	GGT	G	.	.	GGT	0.160165	45444	Imputed	0.998257	.	0.838326	0.011000000000000001	0.0839591	0.0341459	0.0463978209346475	10572	661641
32	2:204052_AGC_A	2	204052	AGC	A	.	.	AGC	0.019687	45444	Imputed	0.969368	.	0.523388	0.44	0.06563889999999999	0.09073439999999999	0.0543171756422559	10572	661641
33	2:207942_A_T	2	207942	A	T	.	.	A	0.001637	45444	Imputed	0.880704	.	1.0	0.7	0.12166400000000001	0.329163	0.0446606107038889	10572	661641
34	2:214889_CA_C	2	214889	CA	C	.	.	CA	0.360596	45444	Imputed	0.9445100000000001	.	0.8901700000000001	8.900000000000001e-42	-0.358608	0.026654700000000003	0.0436618125684513	10572	661641
35	2:215299_TTG_T	2	215299	TTG	T	.	.	TTG	0.00246299999999999	45444	Imputed	0.8733270000000001	.	0.631612	0.85	-0.059775199999999994	0.269484	0.0453102126343324	10572	661641
36	2:217560_AG_A	2	217560	AG	A	.	.	AG	0.34176599999999996	45444	Imputed	0.954744	.	0.00747166	5.400000000000001e-46	-0.380102	0.026870099999999997	0.9997735394296808	10572	661641
37	2:221799_AGAGT_A	2	221799	AGAGT	A	.	.	AGAGT	0.08226499999999999	45444	Imputed	0.9338690000000001	.	0.796663	0.36	0.0405469	0.0468401	0.0464881021456065	10572	661641
38	2:232351_CAT_C	2	232351	CAT	C	.	.	CAT	0.003985000000000021	45444	Imputed	0.886511	.	1.0	0.17	-0.284717	0.208288	0.0440673508826963	10572	661641
39	2:237137_AT_A	2	237137	AT	A	.	.	AT	0.893833	45444	Imputed	0.984979	.	0.168754	1.1e-06	-0.19631600000000002	0.040766000000000004	0.0529655907832347	10572	661641
40	2:246800_GAATA_G	2	246800	GAATA	G	.	.	GAATA	0.00197700000000001	45444	Imputed	0.851692	.	0.516888	0.19	0.42416899999999996	0.31951799999999997	0.0619395840855044	10572	661641
41	2:255729_GA_G	2	255729	GA	G	.	.	GA	0.070877	45444	Imputed	0.9192540000000001	.	0.672982	0.22	0.0561985	0.050425199999999996	0.0509213814314111	10572	661641
42	2:264604_CG_C	2	264604	CG	C	.	.	CG	0.323308	45444	Imputed	0.936742	.	0.0776793	1.6e-43	-0.377632	0.027523400000000003	0.0445838019554894	10572	661641
43	2:265591_AT_A	2	265591	AT	A	.	.	AT	0.344039	45444	Imputed	0.998851	.	0.156144	1.8000000000000002e-20	0.23997800000000002	0.026206200000000002	0.0536883228906918	10572	661641
44	2:287448_TAAA_T	2	287448	TAAA	T	.	.	TAAA	0.897632	45444	Imputed	0.9914059999999999	.	0.118094	4.3e-07	-0.206233	0.0413103	0.0568828651734265	10572	661641
45	2:288895_TCCGCCC_T	2	288895	TCCGCCC	T	.	.	TCCGCCC	0.00435200000000002	45444	Imputed	0.853814	.	0.0325506	0.2	0.26309299999999997	0.202749	0.0530873602625062	10572	661641
46	2:303946_TA_T	2	303946	TA	T	.	.	TA	0.07492	45444	Imputed	0.985662	.	0.00251553	0.00023999999999999998	0.176488	0.04761219999999999	0.0444123353387949	10572	661641
47	2:311906_TA_T	2	311906	TA	T	.	.	TA	0.826558	45444	Imputed	0.854952	.	0.6681819999999999	0.00011999999999999999	-0.132645	0.0355157	0.0614461248696534	10572	661641
48	2:313477_GGTGTGT_G	2	313477	GGTGTGT	G	.	.	GGTGTGT	0.99590144	45444	Imputed	0.803689	.	0.521359	0.67	-0.104929	0.222075	0.0520111801852625	10572	661641
49	2:316389_TGAG_T	2	316389	TGAG	T	.	.	TGAG	0.00445200000000001	45444	Imputed	0.887575	.	0.670365	0.32	0.185137	0.197125	0.0441529660438399	10572	661641
50	2:319019_CGT_C	2	319019	CGT	C	.	.	CGT	0.521138	45444	Imputed	0.963507	.	0.5976100000000001	0.29	0.0253302	0.0254013	0.0487320424556365	10572	661641
51	2:323599_CTGAGATT_C	2	323599	CTGAGATT	C	.	.	CTGAGATT	0.0522280000000001	45444	Imputed	0.990763	.	0.316071	0.016	0.127262	0.0561746	0.0728368289422782	10572	661641
52	2:324589_ATTAAGTC_A	2	324589	ATTAAGTC	A	.	.	ATTAAGTC	0.0025979999999999896	45444	Imputed	0.870648	.	1.0	0.3	0.255317	0.263482	0.0459859158862436	10572	661641
53	2:325145_CAG_C	2	325145	CAG	C	.	.	CAG	0.0075039999999999595	45444	Imputed	0.967066	.	0.162214	0.096	0.23952800000000002	0.147261	0.059823463835282996	10572	661641
54	2:326034_AT_A	2	326034	AT	A	.	.	AT	0.389418	45444	Imputed	0.8997790000000001	.	0.898383	0.03	-0.0554866	0.0268238	0.0485473502261258	10572	661641
55	2:327090_GT_G	2	327090	GT	G	.	.	GT	0.567731	45444	Imputed	0.896223	.	0.018856900000000003	0.13	0.0386467	0.0264935	0.0436134260563353	10572	661641
56	2:349495_CA_C	2	349495	CA	C	.	.	CA	0.518886	45444	Imputed	0.941832	.	0.5770310000000001	0.043	-0.05523959999999999	0.025721800000000003	0.0534566926270839	10572	661641
57	2:351248_GT_G	2	351248	GT	G	.	.	GT	0.527397	45444	Imputed	0.957791	.	0.5658810000000001	0.33	-0.026145099999999998	0.025485900000000002	0.0611583583558057	10572	661641
58	2:351773_CT_C	2	351773	CT	C	.	.	CT	0.128913	45444	Imputed	0.9198620000000001	.	0.363744	0.6	-0.028732999999999998	0.0388526	0.0441021420452529	10572	661641
59	2:351924_CTTTT_C	2	351924	CTTTT	C	.	.	CTTTT	0.402329	45444	Imputed	0.9000440000000001	.	0.631718	0.85	-0.00398357	0.0268121	0.0875879505108656	10572	661641
60	2:368232_ATATT_A	2	368232	ATATT	A	.	.	ATATT	0.00293399999999999	45444	Imputed	0.8076939999999999	.	0.31531	0.98	0.0184886	0.260764	0.0520762100247549	10572	661641
61	2:368590_ACCT_A	2	368590	ACCT	A	.	.	ACCT	0.024802	45444	Imputed	0.985708	.	0.045231400000000005	0.74	-0.0315343	0.0799709	0.0435820490243742	10572	661641
62	2:389730_GTGTGTA_G	2	389730	GTGTGTA	G	.	.	GTGTGTA	0.0976900000000001	45444	Imputed	0.9109139999999999	.	0.13280699999999998	0.47	-0.0371855	0.0440783	0.0543308404789367	10572	661641
63	2:389747_CGT_C	2	389747	CGT	C	.	.	CGT	0.110306	45444	Imputed	0.986042	.	0.8253739999999999	0.58	-0.02735	0.040255900000000004	0.0455330263100873	10572	661641
64	2:389849_CAT_C	2	389849	CAT	C	.	.	CAT	0.00969799999999998	45444	Imputed	0.801672	.	0.334731	0.03	0.305637	0.140638	0.103736359110268	10572	661641
65	2:390080_AG_A	2	390080	AG	A	.	.	AG	0.0888679999999999	45444	Imputed	0.833039	.	0.46434	0.6	-0.031548599999999996	0.0479017	0.0558747000326995	10572	661641
66	2:390343_GTGTA_G	2	390343	GTGTA	G	.	.	GTGTA	0.00329299999999999	45444	Imputed	0.847252	.	0.520629	0.82	-0.0954701	0.23400300000000002	0.0720012186774839	10572	661641
67	2:398645_GCT_G	2	398645	GCT	G	.	.	GCT	0.9822208	45444	Imputed	0.826361	.	0.749689	0.068	-0.182951	0.10275699999999999	0.12464623069133197	10572	661641
68	2:407558_AATGC_A	2	407558	AATGC	A	.	.	AATGC	0.309062	45444	Imputed	0.978683	.	0.8390780000000001	0.69	0.014228399999999999	0.0271702	0.0563474435382655	10572	661641
69	2:409401_CA_C	2	409401	CA	C	.	.	CA	0.29328000000000004	45444	Imputed	0.863908	.	0.49294099999999996	0.73	0.015336	0.029281	0.0504838061161128	10572	661641
70	2:409408_CAACA_C	2	409408	CAACA	C	.	.	CAACA	0.293417	45444	Imputed	0.864984	.	0.256874	0.61	0.019890599999999998	0.029251299999999997	0.0482531012029166	10572	661641
71	2:410020_ACAC_A	2	410020	ACAC	A	.	.	ACAC	0.056114	45444	Imputed	0.937448	.	0.691	0.012	0.14663800000000002	0.0557125	0.0744292978738634	10572	661641
72	2:410970_TG_T	2	410970	TG	T	.	.	TG	0.00131899999999996	45444	Imputed	0.832151	.	0.26479899999999995	0.81	0.05546619999999999	0.371126	0.0435730323434682	10572	661641
73	2:414970_AT_A	2	414970	AT	A	.	.	AT	0.306542	45444	Imputed	0.857251	.	0.43710200000000005	0.4	0.0298536	0.029002499999999997	0.0436014696375336	10572	661641
74	2:416515_TC_T	2	416515	TC	T	.	.	TC	0.024231	45444	Imputed	0.963777	.	0.102292	0.55	0.05715169999999999	0.08208510000000001	0.0436037612154899	10572	661641
75	2:421064_G_A	2	421064	G	A	.	.	G	0.00269900000000001	45444	Imputed	0.926616	.	0.0812235	0.92	0.0161813	0.24880300000000002	0.0438125450401667	10572	661641
76	2:429468_GT_G	2	429468	GT	G	.	.	GT	0.040589	45444	Imputed	0.8559680000000001	.	0.26785	0.22	0.08526410000000001	0.0678859	0.0764202166974133	10572	661641
77	2:432382_TGGTAG_T	2	432382	TGGTAG	T	.	.	TGGTAG	0.013866999999999999	45444	Imputed	0.859461	.	0.633945	0.51	-0.0568496	0.115023	0.0437784495256087	10572	661641
78	2:434781_TTC_T	2	434781	TTC	T	.	.	TTC	0.289353	45444	Imputed	0.8618620000000001	.	0.000428117	0.18	-0.031997199999999996	0.0296002	0.0435463006582469	10572	661641
79	2:435155_CAA_C	2	435155	CAA	C	.	.	CAA	0.363847	45444	Imputed	0.880509	.	0.664195	0.65	-0.00399064	0.0274072	0.0687169143687943	10572	661641
80	2:439638_AT_A	2	439638	AT	A	.	.	AT	0.0029609999999999897	45444	Imputed	0.917251	.	0.197018	0.79	0.0527495	0.240941	0.043545969607678994	10572	661641
81	2:447296_GGTTAA_G	2	447296	GGTTAA	G	.	.	GGTTAA	0.032704000000000004	45444	Imputed	0.976666	.	0.841376	0.11	0.108829	0.070913	0.0713608083656417	10572	661641
82	2:452675_GA_G	2	452675	GA	G	.	.	GA	0.00314499999999995	45444	Imputed	0.976614	.	0.364291	0.88	0.0279517	0.22474899999999998	0.0438809123007635	10572	661641
83	2:454134_CT_C	2	454134	CT	C	.	.	CT	0.080843	45444	Imputed	0.9702790000000001	.	0.560211	0.95	-0.00190276	0.046283	0.0489091601411315	10572	661641
84	2:458621_TG_T	2	458621	TG	T	.	.	TG	0.297784	45444	Imputed	0.960391	.	0.360675	0.35	-0.021493900000000003	0.027649599999999996	0.0498511062883297	10572	661641
85	2:498157_GT_G	2	498157	GT	G	.	.	GT	0.130854	45444	Imputed	0.820873	.	0.117404	0.099	-0.06812130000000001	0.0405044	0.0709483278502798	10572	661641
86	2:518821_TC_T	2	518821	TC	T	.	.	TC	0.00408200000000003	45444	Imputed	0.810187	.	0.522406	0.39	0.206648	0.216129	0.0596501839064492	10572	661641
87	2:525086_TTGTG_T	2	525086	TTGTG	T	.	.	TTGTG	0.076713	45444	Imputed	0.990664	.	0.929966	0.46	-0.0402589	0.0471664	0.0746886448854837	10572	661641
88	2:527062_CTGGTGTG_C	2	527062	CTGGTGTG	C	.	.	CTGGTGTG	0.00135099999999999	45444	Imputed	0.9022399999999999	.	1.0	0.29	-0.35152	0.356137	0.0617043335138462	10572	661641
89	2:530943_AG_A	2	530943	AG	A	.	.	AG	0.00320200000000004	45444	Imputed	0.9658540000000001	.	0.24280100000000002	0.86	0.0409536	0.224475	0.0435861128890795	10572	661641
90	2:535881_TACTTA_T	2	535881	TACTTA	T	.	.	TACTTA	0.0032050000000000104	45444	Imputed	0.965583	.	0.24250300000000002	0.87	0.0393953	0.22444099999999997	0.0435743491303484	10572	661641
91	2:537251_AAAC_A	2	537251	AAAC	A	.	.	AAAC	0.00321700000000003	45444	Imputed	0.958923	.	0.24431799999999998	0.89	0.0325735	0.22435100000000002	0.0435468594859007	10572	661641
92	2:540900_TA_T	2	540900	TA	T	.	.	TA	0.00119499999999995	45444	Imputed	0.916892	.	1.0	0.31	0.362576	0.38942899999999997	0.0621146156902788	10572	661641
93	2:544092_GT_G	2	544092	GT	G	.	.	GT	0.186773	45444	Imputed	0.9835430000000001	.	0.5874739999999999	0.44	0.0229197	0.032222900000000006	0.0454450788915696	10572	661641
94	2:558369_GC_G	2	558369	GC	G	.	.	GC	0.066327	45444	Imputed	0.866066	.	0.517887	0.77	-0.024801499999999997	0.0536221	0.0611299335276745	10572	661641
95	2:573726_CG_C	2	573726	CG	C	.	.	CG	0.046227	45444	Imputed	0.979184	.	0.642367	0.99	-0.00769041	0.06000459999999999	0.044680228483067005	10572	661641
96	2:577607_TG_T	2	577607	TG	T	.	.	TG	0.005019	45444	Imputed	0.960258	.	0.0373569	0.8	0.0551802	0.180393	0.0435471311603949	10572	661641
97	2:585055_AACTT_A	2	585055	AACTT	A	.	.	AACTT	0.536713	45444	Imputed	0.855979	.	0.785934	0.067	-0.0527428	0.026960700000000004	0.331752873702988	10572	661641
98	2:589280_AT_A	2	589280	AT	A	.	.	AT	0.004884	45444	Imputed	0.970413	.	0.055803399999999996	0.75	0.0693318	0.18093399999999998	0.0437301490671576	10572	661641
99	2:593620_GAAA_G	2	593620	GAAA	G	.	.	GAAA	0.435067	45444	Imputed	0.918062	.	0.0016754	0.2	0.0291964	0.026163299999999997	0.0450241605936496	10572	661641
100	2:598046_TG_T	2	598046	TG	T	.	.	TG	0.507818	45444	Imputed	0.940234	.	0.00344069	0.66	-0.015517700000000002	0.0256313	0.0758339514114633	10572	661641
101	2:611933_AAG_A	2	611933	AAG	A	.	.	AAG	0.19375	45444	Imputed	0.9675860000000001	.	0.28975	0.66	-0.0158635	0.032128199999999996	0.0485113316056858	10572	661641
102	2:612017_AT_A	2	612017	AT	A	.	.	AT	0.00312900000000005	45444	Imputed	0.9885860000000001	.	0.15054	0.6	0.136441	0.224333	0.0469616180781188	10572	661641
103	2:615069_CA_C	2	615069	CA	C	.	.	CA	0.6397520000000001	45444	Imputed	0.997115	.	0.409316	0.27	0.0271291	0.025983299999999997	0.0565540921263472	10572	661641
104	2:617345_GATA_G	2	617345	GATA	G	.	.	GATA	0.188622	45444	Imputed	0.9994	.	0.00269169	0.52	-0.0132255	0.0317737	0.0987373405933113	10572	661641
105	2:620417_GA_G	2	620417	GA	G	.	.	GA	0.205862	45444	Imputed	0.9796389999999999	.	0.358182	0.96	-0.00226636	0.0312209	0.0462871662300991	10572	661641
106	2:623863_GTTC_G	2	623863	GTTC	G	.	.	GTTC	0.8280069999999999	45444	Imputed	0.999268	.	0.594531	0.35	0.035534699999999995	0.0328902	0.0504140292781775	10572	661641
107	2:626756_TG_T	2	626756	TG	T	.	.	TG	0.189063	45444	Imputed	0.991461	.	0.0635799	0.74	-0.00404088	0.0318642	0.14785516811933402	10572	661641
108	2:629771_TTATC_T	2	629771	TTATC	T	.	.	TTATC	0.8288409999999999	45444	Imputed	0.9958040000000001	.	0.678707	0.2	0.0466331	0.032997399999999996	0.0591014652639417	10572	661641
109	2:630112_CCCTA_C	2	630112	CCCTA	C	.	.	CCCTA	0.00275000000000003	45444	Imputed	0.877641	.	0.10666800000000001	0.33	0.25845	0.25235	0.0617158025064888	10572	661641
110	2:630553_GA_G	2	630553	GA	G	.	.	GA	0.829896	45444	Imputed	0.99092	.	0.44248699999999996	0.19	0.048006400000000005	0.0331466	0.0609905889012811	10572	661641
111	2:631071_AT_A	2	631071	AT	A	.	.	AT	0.828493	45444	Imputed	0.9967809999999999	.	0.618091	0.19	0.047521100000000004	0.032938999999999996	0.0618557777828833	10572	661641
112	2:631165_TA_T	2	631165	TA	T	.	.	TA	0.8289700000000001	45444	Imputed	0.997499	.	0.751866	0.17	0.049507999999999996	0.0329755	0.0660581661365535	10572	661641
113	2:632087_TA_T	2	632087	TA	T	.	.	TA	0.8286950000000001	45444	Imputed	0.999713	.	0.6574439999999999	0.19	0.0475641	0.0329208	0.0617579131996161	10572	661641
114	2:632578_AT_A	2	632578	AT	A	.	.	AT	0.8280190000000001	45444	Imputed	0.991092	.	0.804597	0.21	0.0456546	0.03302940000000001	0.0602083597072467	10572	661641
115	2:635607_TA_T	2	635607	TA	T	.	.	TA	0.8287540000000001	45444	Imputed	0.999951	.	0.626836	0.19	0.047424	0.0329159	0.0615413760247243	10572	661641
116	2:635629_ATATAT_A	2	635629	ATATAT	A	.	.	ATATAT	0.8285680000000001	45444	Imputed	0.994927	.	0.734273	0.25	0.0425611	0.0329806	0.0549377205570968	10572	661641
117	2:638702_TCCTAAC_T	2	638702	TCCTAAC	T	.	.	TCCTAAC	0.00376299999999996	45444	Imputed	0.83415	.	0.532283	0.58	-0.132416	0.22212199999999999	0.0500134625940005	10572	661641
118	2:640309_TGA_T	2	640309	TGA	T	.	.	TGA	0.00178800000000001	45444	Imputed	0.815962	.	0.5060180000000001	0.04	-0.629721	0.322882	0.19452459969115	10572	661641
119	2:640959_CACAT_C	2	640959	CACAT	C	.	.	CACAT	0.365374	45444	Imputed	0.95942	.	0.179797	0.98	0.00393466	0.026345900000000002	0.125062125577345	10572	661641
120	2:641048_CAT_C	2	641048	CAT	C	.	.	CAT	0.154857	45444	Imputed	0.9939620000000001	.	0.32745799999999997	0.76	0.0110926	0.0346034	0.0445126499086715	10572	661641
121	2:655593_AC_A	2	655593	AC	A	.	.	AC	0.172899	45444	Imputed	0.980713	.	0.0309376	0.68	-0.00661024	0.0329702	0.139635925396569	10572	661641
0	2:218146316_CAA_C	2	218146316	CAA	C	.	.	CAA	0.745992	45444	Imputed	0.9915809999999999	.	0.462319	0.61	-0.0119275	0.028645099999999996	0.0849091575300561	218145479	218663098
1	2:218157079_CT_C	2	218157079	CT	C	.	.	CT	0.00238400000000005	45444	Imputed	0.950284	.	0.47075	0.66	0.0718593	0.26258200000000004	0.0766841401507501	218145479	218663098
2	2:218160611_AT_A	2	218160611	AT	A	.	.	AT	0.12271300000000002	45444	Imputed	0.982142	.	0.9072040000000001	0.98	-0.00352446	0.0382691	0.0856679028288908	218145479	218663098
3	2:218185718_AT_A	2	218185718	AT	A	.	.	AT	0.025852999999999998	45444	Imputed	0.9734719999999999	.	0.218313	0.63	-0.0382025	0.0793318	0.0787274827321667	218145479	218663098
4	2:218185991_TTTTC_T	2	218185991	TTTTC	T	.	.	TTTTC	0.7553479999999999	45444	Imputed	0.986245	.	0.115797	0.41	0.02516	0.0291681	0.0788503769437979	218145479	218663098
5	2:218188727_AT_A	2	218188727	AT	A	.	.	AT	0.99796246	45444	Imputed	0.8326950000000001	.	1.0	0.33	-0.35843400000000003	0.351097	0.113425320705247	218145479	218663098
6	2:218196785_AG_A	2	218196785	AG	A	.	.	AG	0.00929000000000002	45444	Imputed	0.956305	.	0.526291	0.29	-0.137781	0.13327	0.11212448427222	218145479	218663098
7	2:218198673_GA_G	2	218198673	GA	G	.	.	GA	0.025936	45444	Imputed	0.9762129999999999	.	0.222246	0.57	-0.044695599999999995	0.0790798	0.0809058124420338	218145479	218663098
8	2:218203517_AT_A	2	218203517	AT	A	.	.	AT	0.99831493	45444	Imputed	0.9506950000000001	.	1.0	0.49	-0.208418	0.34139200000000003	0.0855151040481081	218145479	218663098
9	2:218210467_AT_A	2	218210467	AT	A	.	.	AT	0.037701	45444	Imputed	0.938776	.	0.9078700000000001	0.85	0.00247203	0.06741699999999999	0.0758720347925668	218145479	218663098
10	2:218219561_TG_T	2	218219561	TG	T	.	.	TG	0.00337900000000002	45444	Imputed	0.8570409999999999	.	0.731295	0.88	0.038223	0.23025199999999998	0.0767848493996564	218145479	218663098
11	2:218224324_CA_C	2	218224324	CA	C	.	.	CA	0.00174200000000002	45444	Imputed	0.841758	.	0.208412	0.73	-0.0734245	0.321128	0.0780120618137694	218145479	218663098
12	2:218229231_CATTT_C	2	218229231	CATTT	C	.	.	CATTT	0.0030700000000000198	45444	Imputed	0.94414	.	0.07322970000000001	0.31	0.20685	0.22982399999999997	0.100636921527779	218145479	218663098
13	2:218235656_AAT_A	2	218235656	AAT	A	.	.	AAT	0.00109499999999996	45444	Imputed	0.882545	.	1.0	0.43	-0.266289	0.401836	0.0916985140248872	218145479	218663098
14	2:218239583_TGTGC_T	2	218239583	TGTGC	T	.	.	TGTGC	0.185133	45444	Imputed	0.8431219999999999	.	0.109001	0.68	-0.015073099999999999	0.0348358	0.0850811993293266	218145479	218663098
15	2:218253119_CT_C	2	218253119	CT	C	.	.	CT	0.8287190000000001	45444	Imputed	0.935198	.	0.591888	0.22	0.04342	0.0339319	0.13008131637888498	218145479	218663098
16	2:218260234_AC_A	2	218260234	AC	A	.	.	AC	0.025903	45444	Imputed	0.921633	.	1.0	0.94	-0.00372438	0.0816326	0.0800085917397068	218145479	218663098
17	2:218266924_TA_T	2	218266924	TA	T	.	.	TA	0.7507050000000001	45444	Imputed	0.971327	.	0.969887	0.023	0.06388350000000001	0.029127800000000002	0.0997838512915042	218145479	218663098
18	2:218267770_CT_C	2	218267770	CT	C	.	.	CT	0.594776	45444	Imputed	0.969716	.	0.290643	0.13	0.0389941	0.0257057	0.082320481236103	218145479	218663098
19	2:218272497_CG_C	2	218272497	CG	C	.	.	CG	0.556413	45444	Imputed	0.990561	.	0.133429	0.055999999999999994	0.0461623	0.025135499999999998	0.0926330738975878	218145479	218663098
20	2:218274966_CT_C	2	218274966	CT	C	.	.	CT	0.8776510000000001	45444	Imputed	0.9736459999999999	.	0.400723	0.07400000000000001	0.0658264	0.038281800000000005	0.19121339694301798	218145479	218663098
21	2:218278503_CTGTT_C	2	218278503	CTGTT	C	.	.	CTGTT	0.6849390000000001	45444	Imputed	0.9898440000000001	.	0.893027	0.26	0.029173	0.0268692	0.11871913547013101	218145479	218663098
22	2:218279728_AG_A	2	218279728	AG	A	.	.	AG	0.00183999999999995	45444	Imputed	0.8545389999999999	.	0.459851	0.28	0.35341	0.308603	0.115876679693953	218145479	218663098
23	2:218287157_CAA_C	2	218287157	CAA	C	.	.	CAA	0.873863	45444	Imputed	0.964917	.	0.261721	0.12	0.0561158	0.0382079	0.0770994429922686	218145479	218663098
24	2:218292480_GA_G	2	218292480	GA	G	.	.	GA	0.160771	45444	Imputed	0.9922120000000001	.	0.702036	0.82	-0.00673013	0.03402569999999999	0.0783133008756692	218145479	218663098
25	2:218309516_CTT_C	2	218309516	CTT	C	.	.	CTT	0.16317	45444	Imputed	0.979305	.	0.504188	0.91	-0.00228034	0.034048199999999994	0.0765644549938954	218145479	218663098
26	2:218311375_AC_A	2	218311375	AC	A	.	.	AC	0.055995	45444	Imputed	0.9538200000000001	.	0.28179299999999996	0.069	0.0975267	0.055388599999999996	0.149673393742483	218145479	218663098
27	2:218313248_GA_G	2	218313248	GA	G	.	.	GA	0.797218	45444	Imputed	0.8283440000000001	.	0.304714	0.88	-0.00325665	0.0338229	0.0766827170304061	218145479	218663098
28	2:218315681_CTAGA_C	2	218315681	CTAGA	C	.	.	CTAGA	0.130943	45444	Imputed	0.984052	.	0.383709	0.54	-0.0215868	0.0372164	0.0902473534757205	218145479	218663098
29	2:218317336_GA_G	2	218317336	GA	G	.	.	GA	0.143036	45444	Imputed	0.9864299999999999	.	0.434587	0.41	-0.026971600000000002	0.0357866	0.102713942779013	218145479	218663098
30	2:218317919_CT_C	2	218317919	CT	C	.	.	CT	0.0018989999999999801	45444	Imputed	0.860893	.	1.0	0.073	-0.555339	0.307487	0.20929582810765401	218145479	218663098
31	2:218319109_GAT_G	2	218319109	GAT	G	.	.	GAT	0.131223	45444	Imputed	0.9893959999999999	.	0.607455	0.57	-0.0201738	0.037101	0.0885260907046961	218145479	218663098
32	2:218319113_TTG_T	2	218319113	TTG	T	.	.	TTG	0.125275	45444	Imputed	0.974707	.	0.9594809999999999	0.57	-0.0210478	0.0381198	0.0879283344940493	218145479	218663098
33	2:218321943_AAT_A	2	218321943	AAT	A	.	.	AAT	0.526285	45444	Imputed	0.9745389999999999	.	0.600477	0.16	-0.034494699999999996	0.0252043	0.0755865003603824	218145479	218663098
34	2:218327679_TC_T	2	218327679	TC	T	.	.	TC	0.010347	45444	Imputed	0.989182	.	0.45830200000000004	0.4	-0.0860776	0.12412000000000001	0.0995312616523308	218145479	218663098
35	2:218330376_TA_T	2	218330376	TA	T	.	.	TA	0.06513300000000001	45444	Imputed	0.96698	.	0.60269	0.64	-0.0197998	0.051009399999999996	0.0789479194813257	218145479	218663098
36	2:218332815_CT_C	2	218332815	CT	C	.	.	CT	0.339434	45444	Imputed	0.947557	.	0.186091	0.16	-0.037702099999999995	0.026825599999999998	0.0757244220139265	218145479	218663098
37	2:218341249_AC_A	2	218341249	AC	A	.	.	AC	0.0031539999999999897	45444	Imputed	0.923307	.	0.341539	0.72	0.09554069999999999	0.23407399999999998	0.07810265039275299	218145479	218663098
38	2:218357969_GTTGT_G	2	218357969	GTTGT	G	.	.	GTTGT	0.00992300000000002	45444	Imputed	0.966742	.	0.728583	0.36	-0.139961	0.127313	0.125696431339461	218145479	218663098
39	2:218359968_CAATA_C	2	218359968	CAATA	C	.	.	CAATA	0.150726	45444	Imputed	0.990094	.	0.0317887	0.16	-0.0467917	0.0349605	0.0789191800032411	218145479	218663098
40	2:218361810_TAG_T	2	218361810	TAG	T	.	.	TAG	0.009831000000000041	45444	Imputed	0.8178979999999999	.	0.714824	0.61	0.060816499999999996	0.139194	0.0786033397665854	218145479	218663098
41	2:218361884_AT_A	2	218361884	AT	A	.	.	AT	0.24238600000000002	45444	Imputed	0.987424	.	0.239828	0.63	-0.014033799999999999	0.0292205	0.0848288391307079	218145479	218663098
42	2:218365275_AT_A	2	218365275	AT	A	.	.	AT	0.383368	45444	Imputed	0.997934	.	0.167158	0.18	-0.0320327	0.0255581	0.0762108456915693	218145479	218663098
43	2:218366115_TTC_T	2	218366115	TTC	T	.	.	TTC	0.00700599999999996	45444	Imputed	0.817025	.	1.0	0.63	0.0828058	0.164872	0.0795579914278112	218145479	218663098
44	2:218369358_GT_G	2	218369358	GT	G	.	.	GT	0.119098	45444	Imputed	0.9881719999999999	.	0.15826700000000002	0.97	0.00124306	0.0386916	0.0756048940062792	218145479	218663098
45	2:218376602_GT_G	2	218376602	GT	G	.	.	GT	0.250652	45444	Imputed	0.9945379999999999	.	0.12153599999999999	0.16	-0.039786800000000004	0.0287057	0.0774470743647635	218145479	218663098
46	2:218377672_TAC_T	2	218377672	TAC	T	.	.	TAC	0.13155799999999998	45444	Imputed	0.9482229999999999	.	0.381289	0.37	-0.0334102	0.0376401	0.10788782451395199	218145479	218663098
47	2:218377957_CAG_C	2	218377957	CAG	C	.	.	CAG	0.00889300000000004	45444	Imputed	0.9262360000000001	.	0.5281319999999999	0.42	-0.09597510000000001	0.136884	0.103904030375551	218145479	218663098
48	2:218379526_GAATA_G	2	218379526	GAATA	G	.	.	GAATA	0.00778400000000001	45444	Imputed	0.832835	.	0.162991	0.61	0.0815406	0.15674200000000002	0.0822536881698377	218145479	218663098
49	2:218379528_ATAAAT_A	2	218379528	ATAAAT	A	.	.	ATAAAT	0.00809700000000002	45444	Imputed	0.8258049999999999	.	0.214049	0.66	0.0698574	0.154616	0.0801942521886588	218145479	218663098
50	2:218383174_CA_C	2	218383174	CA	C	.	.	CA	0.097871	45444	Imputed	0.9989610000000001	.	0.8897709999999999	0.37	-0.0384271	0.041861800000000005	0.125798379836548	218145479	218663098
51	2:218394124_GT_G	2	218394124	GT	G	.	.	GT	0.00194799999999995	45444	Imputed	0.873231	.	0.07619839999999999	0.37	0.339384	0.323285	0.111432891650516	218145479	218663098
52	2:218399942_TA_T	2	218399942	TA	T	.	.	TA	0.773791	45444	Imputed	0.851484	.	0.5336069999999999	0.94	-0.00330097	0.0322138	0.0765067956707824	218145479	218663098
53	2:218411967_AG_A	2	218411967	AG	A	.	.	AG	0.138605	45444	Imputed	0.853274	.	0.5353140000000001	0.015	-0.0858088	0.0392149	0.310685194070517	218145479	218663098
54	2:218415016_TA_T	2	218415016	TA	T	.	.	TA	0.289989	45444	Imputed	0.997642	.	0.8912370000000001	0.036000000000000004	-0.052886800000000005	0.027436099999999998	0.0756728966786184	218145479	218663098
55	2:218415375_TA_T	2	218415375	TA	T	.	.	TA	0.13302	45444	Imputed	0.995817	.	0.516811	0.2	-0.041144400000000005	0.0368092	0.11369072711731198	218145479	218663098
56	2:218424405_GTC_G	2	218424405	GTC	G	.	.	GTC	0.27771	45444	Imputed	0.980826	.	0.488025	0.033	-0.0553607	0.028011400000000002	0.0757528727290367	218145479	218663098
57	2:218425044_GA_G	2	218425044	GA	G	.	.	GA	0.283661	45444	Imputed	0.964623	.	0.536851	0.034	-0.0556131	0.0280309	0.0756025876400327	218145479	218663098
58	2:218442811_TG_T	2	218442811	TG	T	.	.	TG	0.012211	45444	Imputed	0.9600629999999999	.	0.09178919999999999	0.98	0.0109196	0.115476	0.0757263924349467	218145479	218663098
59	2:218451854_GC_G	2	218451854	GC	G	.	.	GC	0.00609199999999999	45444	Imputed	0.896064	.	0.554435	0.19	0.230341	0.168506	0.13622994973708802	218145479	218663098
60	2:218461196_CT_C	2	218461196	CT	C	.	.	CT	0.00487499999999996	45444	Imputed	0.896798	.	0.841404	0.56	-0.09488780000000001	0.188969	0.0826613191372646	218145479	218663098
61	2:218463665_CCA_C	2	218463665	CCA	C	.	.	CCA	0.138017	45444	Imputed	0.984771	.	0.37857199999999996	0.83	0.00975021	0.0362112	0.0857276355713827	218145479	218663098
62	2:218473780_ATT_A	2	218473780	ATT	A	.	.	ATT	0.00240099999999999	45444	Imputed	0.908962	.	0.0932933	0.096	0.451614	0.266768	0.14334215555241597	218145479	218663098
63	2:218474040_AC_A	2	218474040	AC	A	.	.	AC	0.00853400000000004	45444	Imputed	0.9316559999999999	.	0.515301	0.95	0.0186478	0.140328	0.0766990822945617	218145479	218663098
64	2:218478202_TG_T	2	218478202	TG	T	.	.	TG	0.0027340000000000103	45444	Imputed	0.953052	.	0.554084	0.35	0.23901799999999998	0.243455	0.102541397742764	218145479	218663098
65	2:218482742_TTAGGG_T	2	218482742	TTAGGG	T	.	.	TTAGGG	0.002494	45444	Imputed	0.929673	.	0.087824	0.048	0.514674	0.25698000000000004	0.20177632825799802	218145479	218663098
66	2:218501111_CA_C	2	218501111	CA	C	.	.	CA	0.022431	45444	Imputed	0.976958	.	0.161983	0.057	0.164926	0.08461410000000001	0.21867612451376003	218145479	218663098
67	2:218504573_TA_T	2	218504573	TA	T	.	.	TA	0.99820732	45444	Imputed	0.860826	.	1.0	0.28	0.385311	0.362394	0.12056920587307698	218145479	218663098
68	2:218513250_TA_T	2	218513250	TA	T	.	.	TA	0.00173299999999998	45444	Imputed	0.802135	.	1.0	0.64	0.157654	0.329375	0.0809360699443573	218145479	218663098
69	2:218525982_TA_T	2	218525982	TA	T	.	.	TA	0.061905999999999996	45444	Imputed	0.9115780000000001	.	0.670571	0.3	-0.0536867	0.053932600000000004	0.107411984101721	218145479	218663098
70	2:218529842_CT_C	2	218529842	CT	C	.	.	CT	0.070758	45444	Imputed	0.975973	.	0.9622149999999999	1.3000000000000001e-05	-0.210887	0.049157099999999995	0.117937674998131	218145479	218663098
71	2:218554669_CT_C	2	218554669	CT	C	.	.	CT	0.080403	45444	Imputed	0.997873	.	0.587823	1.3e-06	-0.21981900000000001	0.0458357	0.521262899319036	218145479	218663098
72	2:218577813_AC_A	2	218577813	AC	A	.	.	AC	0.108948	45444	Imputed	0.989682	.	0.949411	0.00022	-0.148357	0.040113499999999996	0.0827500913297666	218145479	218663098
73	2:218582857_CA_C	2	218582857	CA	C	.	.	CA	0.00875700000000002	45444	Imputed	0.837499	.	0.62764	0.34	-0.13913399999999998	0.145951	0.111365910014733	218145479	218663098
74	2:218587354_GA_G	2	218587354	GA	G	.	.	GA	0.895644	45444	Imputed	0.9985	.	0.987083	0.00026000000000000003	0.14616300000000002	0.0407121	0.0854587172864437	218145479	218663098
75	2:218589674_GC_G	2	218589674	GC	G	.	.	GC	0.079036	45444	Imputed	0.9924149999999999	.	0.7054239999999999	1.2e-06	-0.221771	0.046283	0.5041239857985901	218145479	218663098
76	2:218605066_AT_A	2	218605066	AT	A	.	.	AT	0.0024100000000000198	45444	Imputed	0.888702	.	0.407004	0.49	0.187222	0.266783	0.0853448988586287	218145479	218663098
77	2:218613287_CT_C	2	218613287	CT	C	.	.	CT	0.00459200000000004	45444	Imputed	0.8254870000000001	.	0.5560229999999999	0.86	-0.0232765	0.202734	0.0757120441584983	218145479	218663098
78	2:218620402_CTT_C	2	218620402	CTT	C	.	.	CTT	0.325399	45444	Imputed	0.976398	.	0.38264899999999996	0.046	0.054849699999999994	0.026889	0.0956754476030131	218145479	218663098
79	2:218631713_GA_G	2	218631713	GA	G	.	.	GA	0.48254300000000006	45444	Imputed	0.99161	.	0.9927040000000001	0.13	-0.042612199999999996	0.0249984	0.135401414702426	218145479	218663098
80	2:218633656_CAAATT_C	2	218633656	CAAATT	C	.	.	CAAATT	0.395955	45444	Imputed	0.9899209999999999	.	0.16502	0.2	0.0345767	0.025499599999999997	0.118843019118216	218145479	218663098
81	2:218638950_CTT_C	2	218638950	CTT	C	.	.	CTT	0.004942	45444	Imputed	0.804045	.	1.0	0.75	-0.044772	0.196381	0.076926893645388	218145479	218663098
82	2:218644346_TC_T	2	218644346	TC	T	.	.	TC	0.039536	45444	Imputed	0.9959399999999999	.	0.7925800000000001	0.011000000000000001	-0.159485	0.06380419999999999	0.0756704679089917	218145479	218663098
83	2:218645713_TA_T	2	218645713	TA	T	.	.	TA	0.459142	45444	Imputed	0.933692	.	0.35739	0.18	-0.0368152	0.0257592	0.10175414676180301	218145479	218663098
84	2:218650135_CAT_C	2	218650135	CAT	C	.	.	CAT	0.03951	45444	Imputed	0.992394	.	0.05250409999999999	0.012	-0.15667899999999998	0.0637596	0.0757443316500275	218145479	218663098
85	2:218650482_AAAGG_A	2	218650482	AAAGG	A	.	.	AAAGG	0.055863	45444	Imputed	0.9827049999999999	.	0.8185979999999999	0.93	0.0147666	0.054590999999999994	0.0767601407098505	218145479	218663098
0	2:227680618_TTAAAG_T	2	227680618	TTAAAG	T	.	.	TTAAAG	0.00131899999999996	45444	Imputed	0.8843139999999999	.	1.0	0.66	0.167184	0.40019299999999997	0.027027783215354997	227677321	228392522
1	2:227687055_TAAGA_T	2	227687055	TAAGA	T	.	.	TAAGA	0.083905	45444	Imputed	0.9932840000000001	.	0.111222	0.14	0.062303599999999994	0.0450175	0.0251397946243954	227677321	228392522
2	2:227690634_AAC_A	2	227690634	AAC	A	.	.	AAC	0.0420970000000001	45444	Imputed	0.990972	.	0.0303967	0.18	-0.08612589999999999	0.062332000000000005	0.027645701261482	227677321	228392522
3	2:227696673_GTTT_G	2	227696673	GTTT	G	.	.	GTTT	0.08494600000000001	45444	Imputed	0.994843	.	0.165893	0.13	0.062412699999999995	0.044724900000000005	0.0251502433531805	227677321	228392522
4	2:227696684_TTTC_T	2	227696684	TTTC	T	.	.	TTTC	0.08104700000000001	45444	Imputed	0.9649549999999999	.	0.0321061	0.14	0.0631773	0.0463864	0.0248928106724208	227677321	228392522
5	2:227698797_CT_C	2	227698797	CT	C	.	.	CT	0.084445	45444	Imputed	0.9905459999999999	.	0.11066300000000001	0.13	0.06317619999999999	0.0449695	0.0250767655595793	227677321	228392522
6	2:227699520_TAG_T	2	227699520	TAG	T	.	.	TAG	0.012483	45444	Imputed	0.9279069999999999	.	0.944157	0.4	-0.108425	0.11578499999999999	0.0696557924759864	227677321	228392522
7	2:227706893_CTG_C	2	227706893	CTG	C	.	.	CTG	0.0847059999999999	45444	Imputed	0.993553	.	0.112068	0.2	0.053115300000000004	0.0448207	0.0267294632536964	227677321	228392522
8	2:227720945_CTA_C	2	227720945	CTA	C	.	.	CTA	0.0038439999999999603	45444	Imputed	0.867288	.	0.390347	0.25	0.253809	0.216417	0.0373632546334142	227677321	228392522
9	2:227724725_TA_T	2	227724725	TA	T	.	.	TA	0.08473	45444	Imputed	0.993381	.	0.129144	0.15	0.05987290000000001	0.0448403	0.0254379414367212	227677321	228392522
10	2:227726434_TTCTG_T	2	227726434	TTCTG	T	.	.	TTCTG	0.00252699999999995	45444	Imputed	0.8953610000000001	.	0.6326890000000001	0.1	0.416545	0.261413	0.0513588904238616	227677321	228392522
11	2:227740423_AG_A	2	227740423	AG	A	.	.	AG	0.12127	45444	Imputed	0.9658620000000001	.	0.192415	0.13	-0.05654259999999999	0.0387901	0.0251664058231794	227677321	228392522
12	2:227753127_GT_G	2	227753127	GT	G	.	.	GT	0.08405499999999999	45444	Imputed	0.981301	.	0.144191	0.13	0.0643963	0.045267699999999994	0.024891199258834	227677321	228392522
13	2:227758398_GA_G	2	227758398	GA	G	.	.	GA	0.00228200000000001	45444	Imputed	0.9386040000000001	.	0.0222167	0.062	0.46237799999999996	0.270753	0.0529102506677716	227677321	228392522
14	2:227761491_GC_G	2	227761491	GC	G	.	.	GC	0.14563099999999998	45444	Imputed	0.973391	.	0.525555	0.053	0.0699922	0.0357048	0.0248406757468718	227677321	228392522
15	2:227762026_GTC_G	2	227762026	GTC	G	.	.	GTC	0.059944000000000004	45444	Imputed	0.992503	.	0.432914	0.76	0.0121714	0.052568899999999995	0.0397016960704195	227677321	228392522
16	2:227762030_GTC_G	2	227762030	GTC	G	.	.	GTC	0.059944000000000004	45444	Imputed	0.992503	.	0.432914	0.76	0.0121714	0.052568899999999995	0.0397016960704195	227677321	228392522
17	2:227765983_AC_A	2	227765983	AC	A	.	.	AC	0.008853	45444	Imputed	0.948449	.	0.373183	0.97	-0.017282	0.135676	0.0288802137831009	227677321	228392522
18	2:227769875_CT_C	2	227769875	CT	C	.	.	CT	0.45676700000000003	45444	Imputed	0.963144	.	0.5688840000000001	0.00081	0.0851398	0.0255148	0.0262351883477168	227677321	228392522
19	2:227770687_AC_A	2	227770687	AC	A	.	.	AC	0.404144	45444	Imputed	0.9989389999999999	.	0.869597	1e-05	0.11211600000000001	0.025469799999999997	0.0831015256815896	227677321	228392522
20	2:227771300_CAT_C	2	227771300	CAT	C	.	.	CAT	0.029813	45444	Imputed	0.866775	.	1.0	0.8	0.023067700000000003	0.0787926	0.026229801429147003	227677321	228392522
21	2:227789529_ATC_A	2	227789529	ATC	A	.	.	ATC	0.0220089999999999	45444	Imputed	0.972009	.	0.52983	0.46	-0.062429	0.0858944	0.0252358570680155	227677321	228392522
22	2:227791957_GTTTA_G	2	227791957	GTTTA	G	.	.	GTTTA	0.001224	45444	Imputed	0.94729	.	0.329048	0.38	0.30697399999999997	0.364052	0.0339877420226027	227677321	228392522
23	2:227796588_GA_G	2	227796588	GA	G	.	.	GA	0.41516499999999995	45444	Imputed	0.989952	.	0.919552	6.900000000000001e-06	0.113159	0.025436700000000003	0.0920334901961617	227677321	228392522
24	2:227799579_CT_C	2	227799579	CT	C	.	.	CT	0.41548900000000005	45444	Imputed	0.99	.	0.977351	7.499999999999999e-06	0.113159	0.0254354	0.0919229653949348	227677321	228392522
25	2:227800350_AT_A	2	227800350	AT	A	.	.	AT	0.42162200000000005	45444	Imputed	0.976628	.	0.838725	7.400000000000001e-06	0.11376900000000001	0.0255681	0.0944649626910376	227677321	228392522
26	2:227804722_CA_C	2	227804722	CA	C	.	.	CA	0.413725	45444	Imputed	0.991816	.	0.9647690000000001	5.2e-06	0.11510799999999999	0.025429900000000002	0.11832097698537501	227677321	228392522
27	2:227805767_ATCC_A	2	227805767	ATCC	A	.	.	ATCC	0.41283100000000006	45444	Imputed	0.989952	.	0.964675	8.1e-06	0.113149	0.0254679	0.0896018210861458	227677321	228392522
28	2:227815027_CTTATT_C	2	227815027	CTTATT	C	.	.	CTTATT	0.00139900000000004	45444	Imputed	0.9365180000000001	.	0.349108	0.49	0.22285100000000002	0.344377	0.0307997591553186	227677321	228392522
29	2:227822286_CA_C	2	227822286	CA	C	.	.	CA	0.41620100000000004	45444	Imputed	0.9926370000000001	.	0.954845	6.3e-06	0.113909	0.0254072	0.101548816673204	227677321	228392522
30	2:227823038_AG_A	2	227823038	AG	A	.	.	AG	0.016656	45444	Imputed	0.9624520000000001	.	0.609108	0.72	0.0242327	0.0984401	0.0269678666740446	227677321	228392522
31	2:227833658_GT_G	2	227833658	GT	G	.	.	GT	0.409198	45444	Imputed	0.99224	.	0.78071	3.4e-06	0.117057	0.0254702	0.15127690085158402	227677321	228392522
32	2:227833856_CATG_C	2	227833856	CATG	C	.	.	CATG	0.00889600000000002	45444	Imputed	0.833326	.	0.361942	0.55	-0.0891385	0.143532	0.0442941690952848	227677321	228392522
33	2:227836625_CT_C	2	227836625	CT	C	.	.	CT	0.412655	45444	Imputed	0.977844	.	0.646034	4.1e-06	0.11728599999999999	0.025602999999999997	0.136720729781487	227677321	228392522
34	2:227866884_CA_C	2	227866884	CA	C	.	.	CA	0.613405	45444	Imputed	0.8693299999999999	.	0.500829	0.19	0.0372918	0.027488799999999997	0.0341006456572762	227677321	228392522
35	2:227869920_GT_G	2	227869920	GT	G	.	.	GT	0.394333	45444	Imputed	0.980267	.	0.5637409999999999	5.6999999999999996e-05	0.103149	0.025735900000000003	0.0378771011917511	227677321	228392522
36	2:227871474_AT_A	2	227871474	AT	A	.	.	AT	0.411278	45444	Imputed	0.9945209999999999	.	0.860092	6.8e-06	0.11323	0.0254359	0.0925129221828707	227677321	228392522
37	2:227879418_ATTTCT_A	2	227879418	ATTTCT	A	.	.	ATTTCT	0.027478	45444	Imputed	0.9623729999999999	.	0.17613299999999998	0.32	-0.07403560000000001	0.07762410000000002	0.0280554601084798	227677321	228392522
38	2:227884604_AACT_A	2	227884604	AACT	A	.	.	AACT	0.00338300000000003	45444	Imputed	0.93696	.	0.03888130000000001	0.61	0.0838269	0.2211	0.0274243298573306	227677321	228392522
39	2:227889946_CT_C	2	227889946	CT	C	.	.	CT	0.00927699999999998	45444	Imputed	0.976297	.	0.385061	0.56	0.0848909	0.13184300000000002	0.0338856515285101	227677321	228392522
40	2:227891965_CA_C	2	227891965	CA	C	.	.	CA	0.42272	45444	Imputed	0.991762	.	0.920134	1e-05	0.11069000000000001	0.025373	0.0708198977604521	227677321	228392522
41	2:227892354_AAT_A	2	227892354	AAT	A	.	.	AAT	0.425296	45444	Imputed	0.997933	.	0.73695	1e-05	0.110345	0.025267599999999998	0.0719153519846437	227677321	228392522
42	2:227895695_CGGTT_C	2	227895695	CGGTT	C	.	.	CGGTT	0.11190699999999999	45444	Imputed	0.933514	.	0.0638986	0.32	-0.042653199999999995	0.0408429	0.0247659860992794	227677321	228392522
43	2:227896885_TC_T	2	227896885	TC	T	.	Affx-52335874	TC	0.422187	44883	Genotyped	1.0	.	0.00573716	3.4e-05	0.10397999999999999	0.0254853	0.0391578207747544	227677321	228392522
44	2:227898622_TC_T	2	227898622	TC	T	.	.	TC	0.643369	45444	Imputed	0.994419	.	0.274619	0.0016	0.08100210000000001	0.0260466	0.0270566711310676	227677321	228392522
45	2:227902503_CA_C	2	227902503	CA	C	.	.	CA	0.422508	45444	Imputed	0.993892	.	0.8657799999999999	1.4999999999999999e-05	0.10848	0.0253411	0.0599454964170543	227677321	228392522
46	2:227906630_GAA_G	2	227906630	GAA	G	.	.	GAA	0.00171399999999999	45444	Imputed	0.850808	.	1.0	0.74	-0.185152	0.32559699999999997	0.0270471848068032	227677321	228392522
47	2:227910625_AT_A	2	227910625	AT	A	.	.	AT	0.381804	45444	Imputed	0.9903540000000001	.	0.799767	0.0001	0.101133	0.0258373	0.0388098218013657	227677321	228392522
48	2:227921065_TA_T	2	227921065	TA	T	.	.	TA	0.469174	45444	Imputed	0.9894540000000001	.	0.492953	0.00062	0.0876317	0.025149099999999997	0.0315996597252005	227677321	228392522
49	2:227925441_ATT_A	2	227925441	ATT	A	.	.	ATT	0.605444	45444	Imputed	0.9919389999999999	.	0.597386	0.011000000000000001	0.0657545	0.025588999999999997	0.0294937995677682	227677321	228392522
50	2:227926934_CA_C	2	227926934	CA	C	.	.	CA	0.042515	45444	Imputed	0.920903	.	0.0468466	0.028999999999999998	-0.141755	0.064214	0.0554760790986904	227677321	228392522
51	2:227926952_CAA_C	2	227926952	CAA	C	.	.	CAA	0.5406489999999999	45444	Imputed	0.9727889999999999	.	0.949873	0.0066	0.0698097	0.025350099999999997	0.0271936155333712	227677321	228392522
52	2:227927189_GT_G	2	227927189	GT	G	.	.	GT	0.5744640000000001	45444	Imputed	0.919919	.	0.7336020000000001	0.27	0.029561	0.026233	0.0253422352201372	227677321	228392522
53	2:227931705_A_G	2	227931705	A	G	.	.	A	0.015288	45444	Imputed	0.8985719999999999	.	0.40962200000000004	0.68	0.0299772	0.106873	0.0251893378589207	227677321	228392522
54	2:227936261_ATTAAC_A	2	227936261	ATTAAC	A	.	.	ATTAAC	0.087658	45444	Imputed	0.990977	.	0.467692	0.84	-0.00729388	0.044149	0.0307047666273906	227677321	228392522
55	2:227938013_CA_C	2	227938013	CA	C	.	.	CA	0.12833699999999998	45444	Imputed	0.9774940000000001	.	0.797026	0.34	-0.036375	0.0374691	0.0260524785207121	227677321	228392522
56	2:227949267_AT_A	2	227949267	AT	A	.	.	AT	0.386021	45444	Imputed	0.998006	.	0.412083	0.0011	0.08442569999999999	0.025575900000000002	0.0262574323015186	227677321	228392522
57	2:227949739_CGA_C	2	227949739	CGA	C	.	.	CGA	0.022003	45444	Imputed	0.9854209999999999	.	0.823099	0.4	0.057712599999999996	0.0852553	0.0247661635433333	227677321	228392522
58	2:227952660_AC_A	2	227952660	AC	A	.	.	AC	0.011176	45444	Imputed	0.954624	.	0.8271200000000001	0.41	-0.0833113	0.120805	0.0303349967029553	227677321	228392522
59	2:227961878_CAAG_C	2	227961878	CAAG	C	.	.	CAAG	0.447966	45444	Imputed	0.8853709999999999	.	0.391932	0.013000000000000001	0.0649891	0.026637	0.0413150152467611	227677321	228392522
60	2:227965155_TA_T	2	227965155	TA	T	.	.	TA	0.040407	45444	Imputed	0.9362459999999999	.	0.258857	0.61	-0.0379667	0.065165	0.0247640077764507	227677321	228392522
61	2:227965497_TG_T	2	227965497	TG	T	.	.	TG	0.037515	45444	Imputed	0.922409	.	0.920796	0.7	-0.031039999999999998	0.0681804	0.0247128051010116	227677321	228392522
62	2:227997507_CAA_C	2	227997507	CAA	C	.	.	CAA	0.059611000000000004	45444	Imputed	0.988915	.	0.9358069999999999	0.6	-0.026067700000000003	0.052761300000000004	0.0260633901878649	227677321	228392522
63	2:227998365_TG_T	2	227998365	TG	T	.	.	TG	0.00838300000000003	45444	Imputed	0.8834360000000001	.	0.6952689999999999	0.98	0.023186500000000002	0.144996	0.0246897364182951	227677321	228392522
64	2:227998609_GA_G	2	227998609	GA	G	.	.	GA	0.726672	45444	Imputed	0.9506030000000001	.	0.316288	0.026000000000000002	0.06485940000000001	0.0286074	0.11371717417343302	227677321	228392522
65	2:228010999_CT_C	2	228010999	CT	C	.	.	CT	0.47603100000000004	45444	Imputed	0.817207	.	0.27365700000000004	0.12	0.0445331	0.0275099	0.058182366437209004	227677321	228392522
66	2:228016269_GA_G	2	228016269	GA	G	.	.	GA	0.5067	45444	Imputed	0.864015	.	0.8951290000000001	0.092	0.047016300000000004	0.026795	0.0605833448177402	227677321	228392522
67	2:228030581_AC_A	2	228030581	AC	A	.	.	AC	0.375157	45444	Imputed	0.9865940000000001	.	0.198683	0.37	0.024347900000000002	0.025688599999999995	0.0420740216621437	227677321	228392522
68	2:228031112_GC_G	2	228031112	GC	G	.	.	GC	0.028029000000000002	45444	Imputed	0.978809	.	0.439688	0.047	-0.154041	0.0757096	0.0784282076406241	227677321	228392522
69	2:228033174_TTC_T	2	228033174	TTC	T	.	.	TTC	0.024529	45444	Imputed	0.964219	.	0.21005500000000002	0.073	-0.153998	0.0816329	0.0736248481493561	227677321	228392522
70	2:228033590_CT_C	2	228033590	CT	C	.	.	CT	0.028120999999999997	45444	Imputed	0.9602290000000001	.	0.6663319999999999	0.037000000000000005	-0.161828	0.0763683	0.0896765325272724	227677321	228392522
71	2:228033599_CT_C	2	228033599	CT	C	.	.	CT	0.043566	45444	Imputed	0.9427459999999999	.	0.720487	0.0041	0.185105	0.06259119999999999	0.14228748621804096	227677321	228392522
72	2:228036231_CGTT_C	2	228036231	CGTT	C	.	.	CGTT	0.0429349999999999	45444	Imputed	0.9529770000000001	.	0.461628	0.0053	0.181084	0.0626992	0.127516008353304	227677321	228392522
73	2:228042032_AT_A	2	228042032	AT	A	.	.	AT	0.038112	45444	Imputed	0.891847	.	0.609681	0.011000000000000001	0.18104800000000001	0.0686528	0.0649359075409874	227677321	228392522
74	2:228048035_CTA_C	2	228048035	CTA	C	.	.	CTA	0.030815	45444	Imputed	0.973115	.	0.621741	0.0085	0.199257	0.07294400000000001	0.0800031765502587	227677321	228392522
75	2:228049518_CT_C	2	228049518	CT	C	.	.	CT	0.12798800000000002	45444	Imputed	0.9935809999999999	.	0.246414	0.89	-0.00950155	0.0373987	0.0250749128963788	227677321	228392522
76	2:228056951_CT_C	2	228056951	CT	C	.	.	CT	0.031602	45444	Imputed	0.9236639999999999	.	0.0509057	0.063	-0.13255899999999998	0.0738814	0.0694653969382777	227677321	228392522
77	2:228058429_AAAAG_A	2	228058429	AAAAG	A	.	.	AAAAG	0.27571100000000004	45444	Imputed	0.9805389999999999	.	0.15507	0.98	0.0007925019999999999	0.028238799999999998	0.0270020352703	227677321	228392522
78	2:228058667_GAGGA_G	2	228058667	GAGGA	G	.	.	GAGGA	0.690315	45444	Imputed	0.893717	.	0.00393145	0.64	0.0135172	0.0284728	0.0274365156701646	227677321	228392522
79	2:228061618_TTG_T	2	228061618	TTG	T	.	.	TTG	0.232844	45444	Imputed	0.907518	.	0.172447	0.95	0.00275995	0.0310154	0.0283479348487158	227677321	228392522
80	2:228065818_AT_A	2	228065818	AT	A	.	.	AT	0.17671199999999998	45444	Imputed	0.9977719999999999	.	0.210009	0.48	0.0230879	0.0327156	0.0246815236369883	227677321	228392522
81	2:228065983_TG_T	2	228065983	TG	T	.	.	TG	0.015883	45444	Imputed	0.9232239999999999	.	0.780265	0.21	-0.139757	0.10353599999999999	0.0463338828260102	227677321	228392522
82	2:228068492_CAT_C	2	228068492	CAT	C	.	.	CAT	0.17627400000000001	45444	Imputed	0.9938459999999999	.	0.354926	0.45	0.024584	0.0328149	0.024727781783915	227677321	228392522
83	2:228069921_CA_C	2	228069921	CA	C	.	.	CA	0.172215	45444	Imputed	0.981342	.	0.222079	0.48	0.0229672	0.0333459	0.0246882425525478	227677321	228392522
84	2:228070305_GATTAA_G	2	228070305	GATTAA	G	.	.	GATTAA	0.176464	45444	Imputed	0.993399	.	0.307103	0.54	0.0192251	0.0328045	0.0248323761910215	227677321	228392522
85	2:228071376_GC_G	2	228071376	GC	G	.	.	GC	0.17641800000000002	45444	Imputed	0.9960389999999999	.	0.385859	0.57	0.0178271	0.0327616	0.0249658980348761	227677321	228392522
86	2:228072193_TG_T	2	228072193	TG	T	.	.	TG	0.058320000000000004	45444	Imputed	0.977025	.	0.20344	0.26	0.0527611	0.053805099999999995	0.0449095420768153	227677321	228392522
87	2:228075287_CAG_C	2	228075287	CAG	C	.	.	CAG	0.005799	45444	Imputed	0.964226	.	0.5896859999999999	0.85	-0.031822500000000004	0.16601	0.0252258083146705	227677321	228392522
88	2:228075591_TG_T	2	228075591	TG	T	.	.	TG	0.9407414000000001	45444	Imputed	0.9331379999999999	.	0.577808	0.00053	0.192353	0.054964099999999995	0.216822053041312	227677321	228392522
89	2:228076919_CT_C	2	228076919	CT	C	.	.	CT	0.09275	45444	Imputed	0.991661	.	0.34712600000000005	0.21	-0.052126	0.043296100000000004	0.0300505762826319	227677321	228392522
90	2:228084896_CTTTT_C	2	228084896	CTTTT	C	.	.	CTTTT	0.582496	45444	Imputed	0.9986149999999999	.	0.0202841	8.2e-05	0.09911339999999999	0.0253337	0.21479847949149802	227677321	228392522
91	2:228086074_GTC_G	2	228086074	GTC	G	.	.	GTC	0.0033469999999999897	45444	Imputed	0.868452	.	0.0872711	0.71	-0.0687326	0.22919899999999999	0.0257792695928513	227677321	228392522
92	2:228086150_CT_C	2	228086150	CT	C	.	.	CT	0.29784099999999997	45444	Imputed	0.9859829999999999	.	0.6430779999999999	0.16	-0.0396948	0.027432799999999997	0.0288254136502251	227677321	228392522
93	2:228087856_TG_T	2	228087856	TG	T	.	.	TG	0.602953	45444	Imputed	0.9884860000000001	.	0.0718001	0.00011	0.10032	0.025693	0.228282826785312	227677321	228392522
94	2:228089475_GA_G	2	228089475	GA	G	.	.	GA	0.636786	45444	Imputed	0.980518	.	0.14853	0.012	0.0643359	0.0262497	0.033512279423493	227677321	228392522
95	2:228092631_GA_G	2	228092631	GA	G	.	.	GA	0.380422	45444	Imputed	0.98959	.	0.919997	0.21	0.028521299999999996	0.025901599999999997	0.0260956838203168	227677321	228392522
96	2:228103438_TCTAAA_T	2	228103438	TCTAAA	T	.	.	TCTAAA	0.093013	45444	Imputed	0.98949	.	0.63162	0.1	0.0674689	0.04308680000000001	0.0687330969726958	227677321	228392522
97	2:228103961_TA_T	2	228103961	TA	T	.	.	TA	0.5847600000000001	45444	Imputed	0.9653149999999999	.	0.26588	0.00033999999999999997	0.09173730000000001	0.025649400000000003	0.29298571844632504	227677321	228392522
98	2:228115236_AAT_A	2	228115236	AAT	A	.	.	AAT	0.017144	45444	Imputed	0.953119	.	0.000185883	0.7	0.039326	0.0982329	0.0263367997603806	227677321	228392522
99	2:228116928_CT_C	2	228116928	CT	C	.	.	CT	0.797855	45444	Imputed	0.8382629999999999	.	0.412695	0.0006	0.11885	0.0338954	0.25469126886188	227677321	228392522
100	2:228123721_GT_G	2	228123721	GT	G	.	.	GT	0.116059	45444	Imputed	0.8388049999999999	.	0.6411220000000001	0.0021	0.125313	0.0423645	0.0346791949710606	227677321	228392522
101	2:228130895_CA_C	2	228130895	CA	C	.	.	CA	0.071055	45444	Imputed	0.978024	.	0.656281	2.3e-06	0.227194	0.04885490000000001	0.375340285563479	227677321	228392522
102	2:228132508_GA_G	2	228132508	GA	G	.	.	GA	0.7427729999999999	45444	Imputed	0.9393889999999999	.	0.359128	0.4	0.029571899999999998	0.029423900000000003	0.0252137498220539	227677321	228392522
103	2:228140658_GA_G	2	228140658	GA	G	.	.	GA	0.9213459	45444	Imputed	0.952514	.	0.269494	3.2e-06	-0.217854	0.0473358	0.291429535400067	227677321	228392522
104	2:228142636_CA_C	2	228142636	CA	C	.	.	CA	0.8880299999999999	45444	Imputed	0.9752280000000001	.	0.47408100000000003	0.00011999999999999999	-0.154682	0.0400003	0.0333004836531344	227677321	228392522
105	2:228143966_TTTG_T	2	228143966	TTTG	T	.	.	TTTG	0.329341	45444	Imputed	0.99035	.	0.307829	0.31	-0.0286677	0.026707299999999996	0.0254607163390195	227677321	228392522
106	2:228143973_TTG_T	2	228143973	TTG	T	.	.	TTG	0.306213	45444	Imputed	0.945691	.	0.000111415	0.26	-0.0340097	0.0278562	0.024687855757766004	227677321	228392522
107	2:228150236_GA_G	2	228150236	GA	G	.	.	GA	0.19155	45444	Imputed	0.983275	.	0.037679000000000004	0.0015	0.09994360000000001	0.0319473	0.154729971142681	227677321	228392522
108	2:228151313_ACT_A	2	228151313	ACT	A	.	.	ACT	0.00343700000000002	45444	Imputed	0.8268409999999999	.	1.0	0.45	-0.25437	0.234565	0.0335289804410474	227677321	228392522
109	2:228164109_AAAAC_A	2	228164109	AAAAC	A	.	.	AAAAC	0.078497	45444	Imputed	0.974851	.	0.280958	7.699999999999999e-06	0.206996	0.0467917	0.184084538279448	227677321	228392522
110	2:228165656_GGTGT_G	2	228165656	GGTGT	G	.	.	GGTGT	0.050079000000000005	45444	Imputed	0.977462	.	0.708571	0.12	0.08775169999999999	0.0578404	0.0267722028827228	227677321	228392522
111	2:228169098_TG_T	2	228169098	TG	T	.	.	TG	0.154109	45444	Imputed	0.994399	.	0.165547	0.0015	0.107877	0.034682599999999994	0.117425001339823	227677321	228392522
112	2:228170378_CAAA_C	2	228170378	CAAA	C	.	.	CAAA	0.9147997	45444	Imputed	0.997316	.	0.137178	7.099999999999999e-05	-0.175118	0.044564400000000004	0.0562003872698371	227677321	228392522
113	2:228176096_CT_C	2	228176096	CT	C	.	.	CT	0.9244213	45444	Imputed	0.9115690000000001	.	0.101893	4.1e-06	-0.222556	0.049250999999999996	0.184599246802666	227677321	228392522
114	2:228185338_TGG_T	2	228185338	TGG	T	.	.	TGG	0.036733	45444	Imputed	0.991836	.	0.059326300000000005	0.63	0.0348033	0.06658939999999999	0.0293508408255053	227677321	228392522
115	2:228187364_TA_T	2	228187364	TA	T	.	.	TA	0.99501256	45444	Imputed	0.955181	.	0.8605229999999999	0.87	0.027819200000000002	0.180532	0.0250188170223676	227677321	228392522
116	2:228189096_GCT_G	2	228189096	GCT	G	.	.	GCT	0.0264760000000001	45444	Imputed	0.9448049999999999	.	0.723604	0.0016	0.24811799999999998	0.0796799	0.0286294060473121	227677321	228392522
117	2:228190250_GC_G	2	228190250	GC	G	.	.	GC	0.15268900000000002	45444	Imputed	0.9920040000000001	.	0.134338	0.0037	0.0994022	0.0348241	0.0767182388687184	227677321	228392522
118	2:228195049_CAG_C	2	228195049	CAG	C	.	.	CAG	0.00361999999999996	45444	Imputed	0.9671299999999999	.	0.661832	0.65	-0.0924876	0.209748	0.0259230643030615	227677321	228392522
119	2:228202760_GA_G	2	228202760	GA	G	.	.	GA	0.167236	45444	Imputed	0.9369299999999999	.	0.133496	0.0061	0.0948799	0.03446969999999999	0.0739844752970067	227677321	228392522
120	2:228203076_ACT_A	2	228203076	ACT	A	.	.	ACT	0.9585591	45444	Imputed	0.986145	.	0.723424	0.69	-0.028024900000000002	0.06295880000000001	0.0297725000405309	227677321	228392522
121	2:228209441_TA_T	2	228209441	TA	T	.	.	TA	0.99648993	45444	Imputed	0.8396610000000001	.	0.643119	0.55	0.132356	0.239853	0.0264132748476729	227677321	228392522
122	2:228211836_AG_A	2	228211836	AG	A	.	.	AG	0.010925	45444	Imputed	0.92825	.	0.627379	0.053	-0.214979	0.123922	0.0635998225994048	227677321	228392522
123	2:228212541_CT_C	2	228212541	CT	C	.	.	CT	0.02049	45444	Imputed	0.983166	.	0.35272	0.62	0.0409746	0.0889635	0.0311782310133647	227677321	228392522
124	2:228216217_CT_C	2	228216217	CT	C	.	.	CT	0.152652	45444	Imputed	0.9844430000000001	.	0.24798699999999999	0.0038	0.099967	0.0349552	0.0775151535926211	227677321	228392522
125	2:228219470_ATT_A	2	228219470	ATT	A	.	.	ATT	0.153969	45444	Imputed	0.980133	.	0.302762	0.0036	0.10097300000000001	0.0348793	0.0834242576221347	227677321	228392522
126	2:228222800_CT_C	2	228222800	CT	C	.	.	CT	0.192462	45444	Imputed	0.980232	.	0.384788	0.0033	0.0931048	0.0318853	0.117046417990951	227677321	228392522
127	2:228227593_CT_C	2	228227593	CT	C	.	.	CT	0.0019350000000000198	45444	Imputed	0.8073170000000001	.	0.6189180000000001	0.91	0.000142446	0.31384	0.0247573081332196	227677321	228392522
128	2:228232734_TA_T	2	228232734	TA	T	.	.	TA	0.393803	45444	Imputed	0.8531719999999999	.	0.00023590299999999998	3.6e-05	-0.11283399999999999	0.0275714	0.21797700069014703	227677321	228392522
129	2:228235098_AG_A	2	228235098	AG	A	.	.	AG	0.152863	45444	Imputed	0.977514	.	0.116677	0.0067	0.093585	0.0350297	0.0613168195818387	227677321	228392522
130	2:228237364_AAAC_A	2	228237364	AAAC	A	.	.	AAAC	0.152344	45444	Imputed	0.977407	.	0.186692	0.0086	0.0904175	0.035064099999999994	0.0549446814376101	227677321	228392522
131	2:228238143_AG_A	2	228238143	AG	A	.	.	AG	0.00175400000000003	45444	Imputed	0.8208219999999999	.	1.0	0.063	-0.5731609999999999	0.32407199999999997	0.0716835420845213	227677321	228392522
132	2:228239150_GGT_G	2	228239150	GGT	G	.	.	GGT	0.9115051	45444	Imputed	0.896249	.	0.13610899999999998	0.46	0.0359712	0.04628	0.0270432476246066	227677321	228392522
133	2:228254467_ATTATT_A	2	228254467	ATTATT	A	.	.	ATTATT	0.10382999999999999	45444	Imputed	0.982828	.	0.906258	0.58	0.029941000000000002	0.0411432	0.0312342470133813	227677321	228392522
134	2:228258191_GA_G	2	228258191	GA	G	.	.	GA	0.663704	45444	Imputed	0.97406	.	0.821184	0.7	-0.00324085	0.026704500000000003	0.0246866364299211	227677321	228392522
135	2:228259880_GA_G	2	228259880	GA	G	.	.	GA	0.0038270000000000296	45444	Imputed	0.899552	.	0.0649514	0.29	-0.201149	0.21247	0.034904225662051	227677321	228392522
136	2:228260870_TA_T	2	228260870	TA	T	.	.	TA	0.712605	45444	Imputed	0.9853459999999999	.	0.454762	0.26	-0.0323972	0.0277655	0.0298055218488716	227677321	228392522
137	2:228261577_AC_A	2	228261577	AC	A	.	.	AC	0.0035870000000000103	45444	Imputed	0.9339270000000001	.	0.14823599999999998	0.9	-0.0272177	0.21523499999999998	0.0246822251920175	227677321	228392522
138	2:228266019_CAA_C	2	228266019	CAA	C	.	.	CAA	0.9596429	45444	Imputed	0.990532	.	0.5740310000000001	0.45	0.052209000000000005	0.06341519999999999	0.0429951790022028	227677321	228392522
139	2:228269108_AG_A	2	228269108	AG	A	.	.	AG	0.99868336	45444	Imputed	0.8835569999999999	.	1.0	0.36	0.32105	0.370946	0.0365472962544241	227677321	228392522
140	2:228270268_TAAC_T	2	228270268	TAAC	T	.	.	TAAC	0.129333	45444	Imputed	0.993542	.	0.864917	0.1	0.0560222	0.037130199999999995	0.037991770496393	227677321	228392522
141	2:228271975_ATT_A	2	228271975	ATT	A	.	.	ATT	0.090206	45444	Imputed	0.9951139999999999	.	0.541966	0.34	-0.0414472	0.0434506	0.0277719637635985	227677321	228392522
142	2:228274128_CA_C	2	228274128	CA	C	.	.	CA	0.104308	45444	Imputed	0.93914	.	0.798891	0.006	0.11835999999999999	0.041913099999999995	0.0756977461789946	227677321	228392522
143	2:228274738_CA_C	2	228274738	CA	C	.	.	CA	0.46392700000000003	45444	Imputed	0.816924	.	0.559122	0.28	0.0336209	0.0276025	0.0248756808839968	227677321	228392522
144	2:228283924_CA_C	2	228283924	CA	C	.	.	CA	0.090016	45444	Imputed	0.9870209999999999	.	0.49917100000000003	0.31	-0.0444342	0.0436511	0.0289514231745055	227677321	228392522
145	2:228289265_CT_C	2	228289265	CT	C	.	.	CT	0.021516999999999998	45444	Imputed	0.921219	.	0.352248	0.19	0.11913299999999999	0.0895056	0.0428924794445708	227677321	228392522
146	2:228295224_AAAAG_A	2	228295224	AAAAG	A	.	.	AAAAG	0.0535330000000001	45444	Imputed	0.989899	.	0.622262	0.099	0.0939035	0.0557533	0.034704304449557	227677321	228392522
147	2:228301537_AT_A	2	228301537	AT	A	.	.	AT	0.819268	45444	Imputed	0.970499	.	0.8814629999999999	0.87	0.00033482	0.0328347	0.0261229786508039	227677321	228392522
148	2:228305984_CA_C	2	228305984	CA	C	.	.	CA	0.091043	45444	Imputed	0.992676	.	0.786077	0.25	-0.0494016	0.043331699999999994	0.0316226812676231	227677321	228392522
149	2:228306491_CG_C	2	228306491	CG	C	.	.	CG	0.00263599999999997	45444	Imputed	0.92112	.	0.5204439999999999	0.27	-0.280346	0.249741	0.0354114062852199	227677321	228392522
150	2:228314251_GAAA_G	2	228314251	GAAA	G	.	.	GAAA	0.159416	45444	Imputed	0.9929020000000001	.	0.72454	0.69	-0.020836	0.0341904	0.0255594311600327	227677321	228392522
151	2:228316592_CT_C	2	228316592	CT	C	.	.	CT	0.7081770000000001	45444	Imputed	0.990922	.	0.8561290000000001	0.55	0.0207706	0.0277017	0.0253960799899885	227677321	228392522
152	2:228317924_CT_C	2	228317924	CT	C	.	.	CT	0.192556	45444	Imputed	0.923344	.	0.756595	0.7	-0.0176582	0.032862999999999996	0.0256545438135964	227677321	228392522
153	2:228318935_TA_T	2	228318935	TA	T	.	.	TA	0.583431	45444	Imputed	0.993233	.	0.9299930000000001	0.89	0.00146271	0.0254618	0.0247782760457548	227677321	228392522
154	2:228322931_GC_G	2	228322931	GC	G	.	.	GC	0.047383999999999996	45444	Imputed	0.997183	.	0.7824260000000001	0.15	0.0855526	0.0588489	0.028067514448287003	227677321	228392522
155	2:228323190_CAAAA_C	2	228323190	CAAAA	C	.	.	CAAAA	0.743242	45444	Imputed	0.972902	.	0.24973299999999998	0.84	0.00837953	0.0290798	0.0247352875566512	227677321	228392522
156	2:228323428_GGAA_G	2	228323428	GGAA	G	.	.	GGAA	0.006468000000000029	45444	Imputed	0.991317	.	0.7290810000000001	0.81	0.05503530000000001	0.155921	0.0278418543245531	227677321	228392522
157	2:228328881_TA_T	2	228328881	TA	T	.	.	TA	0.218479	45444	Imputed	0.996394	.	0.633662	0.85	0.00195069	0.0301675	0.0251651062317978	227677321	228392522
158	2:228342967_AATAC_A	2	228342967	AATAC	A	.	.	AATAC	0.104773	45444	Imputed	0.9225200000000001	.	0.6933590000000001	0.45	-0.030041	0.0421072	0.0256257174433412	227677321	228392522
159	2:228344241_AG_A	2	228344241	AG	A	.	.	AG	0.120176	45444	Imputed	0.899541	.	0.013013900000000002	0.45	-0.0262955	0.0403465	0.0283452715598027	227677321	228392522
160	2:228345307_CT_C	2	228345307	CT	C	.	.	CT	0.641243	45444	Imputed	0.9822110000000001	.	0.62043	0.77	-0.00484567	0.026309199999999998	0.025733501701366002	227677321	228392522
161	2:228350119_AT_A	2	228350119	AT	A	.	.	AT	0.6377649999999999	45444	Imputed	0.9453950000000001	.	0.184851	0.73	-0.00687897	0.026688200000000002	0.0291491426458382	227677321	228392522
162	2:228350832_TAA_T	2	228350832	TAA	T	.	.	TAA	0.024366	45444	Imputed	0.9694530000000001	.	0.530159	0.37	-0.0787354	0.0819447	0.0391507317517582	227677321	228392522
163	2:228351304_ATATT_A	2	228351304	ATATT	A	.	.	ATATT	0.047361	45444	Imputed	0.997065	.	0.795842	0.14	0.08837389999999999	0.0588534	0.0290862655944411	227677321	228392522
164	2:228353939_GTT_G	2	228353939	GTT	G	.	.	GTT	0.303983	45444	Imputed	0.887551	.	0.489658	0.6	-0.0163085	0.028764299999999996	0.0259075138637171	227677321	228392522
165	2:228357596_ACTT_A	2	228357596	ACTT	A	.	.	ACTT	0.007866000000000041	45444	Imputed	0.86061	.	0.787662	0.14	0.207639	0.150527	0.0651892229808284	227677321	228392522
166	2:228364370_GGAA_G	2	228364370	GGAA	G	.	.	GGAA	0.00419000000000003	45444	Imputed	0.93758	.	1.0	0.76	0.0571862	0.19683499999999998	0.0247448383979664	227677321	228392522
167	2:228365823_CAG_C	2	228365823	CAG	C	.	.	CAG	0.039151	45444	Imputed	0.993834	.	0.335885	0.34	-0.0718047	0.06414360000000001	0.0265516124505601	227677321	228392522
168	2:228384498_AC_A	2	228384498	AC	A	.	.	AC	0.00573400000000002	45444	Imputed	0.830476	.	0.034337400000000004	0.54	-0.08810760000000001	0.18073	0.0268450120327548	227677321	228392522
169	2:228385004_AC_A	2	228385004	AC	A	.	.	AC	0.047356	45444	Imputed	0.99851	.	0.704911	0.15	0.0850423	0.0588304	0.0281729169172011	227677321	228392522
170	2:228385787_CT_C	2	228385787	CT	C	.	.	CT	0.727403	45444	Imputed	0.9888600000000001	.	0.672338	0.36	0.029305099999999997	0.028281	0.0285436020746377	227677321	228392522
171	2:228386541_CA_C	2	228386541	CA	C	.	.	CA	0.02899	45444	Imputed	0.996769	.	0.026461500000000002	0.28	0.0841591	0.07432639999999999	0.0246851193448621	227677321	228392522
172	2:228389008_AC_A	2	228389008	AC	A	.	.	AC	0.029018000000000002	45444	Imputed	0.995663	.	0.026490499999999997	0.27	0.0844806	0.0742964	0.0246854830884072	227677321	228392522
0	15:27963154_TG_T	15	27963154	TG	T	.	.	TG	0.034934	45444	Imputed	0.9403729999999999	.	0.632821	0.29	0.060136800000000004	0.0697985	0.0884431578669977	27959266	28882648
1	15:27968140_AC_A	15	27968140	AC	A	.	.	AC	0.00617699999999999	45444	Imputed	0.881865	.	0.859825	0.19	0.22712100000000002	0.169548	0.187589006721922	27959266	28882648
2	15:27971913_TAAAAA_T	15	27971913	TAAAAA	T	.	.	TAAAAA	0.00460000000000005	45444	Imputed	0.937444	.	0.731769	0.88	-0.0169928	0.19050999999999998	0.0766410578526493	27959266	28882648
3	15:27974435_ATTTT_A	15	27974435	ATTTT	A	.	.	ATTTT	0.719726	45444	Imputed	0.891108	.	0.402068	0.23	0.0313087	0.0292997	0.102393030346625	27959266	28882648
4	15:27980898_AC_A	15	27980898	AC	A	.	.	AC	0.023793	45444	Imputed	0.925869	.	1.0	0.12	-0.13026300000000002	0.08469589999999999	0.176078482365936	27959266	28882648
5	15:27981470_GAACA_G	15	27981470	GAACA	G	.	.	GAACA	0.54055	45444	Imputed	0.9933870000000001	.	0.780573	0.89	-0.00574184	0.0251305	0.0784016525918951	27959266	28882648
6	15:27984138_TG_T	15	27984138	TG	T	.	.	TG	0.871924	45444	Imputed	0.994165	.	0.6441479999999999	0.42	0.0306589	0.037433	0.10789505024682	27959266	28882648
7	15:27987139_ATCC_A	15	27987139	ATCC	A	.	.	ATCC	0.113721	45444	Imputed	0.984598	.	0.38271	0.51	0.020699000000000002	0.0394777	0.0895937589946405	27959266	28882648
8	15:27994868_AAC_A	15	27994868	AAC	A	.	.	AAC	0.00512000000000001	45444	Imputed	0.832191	.	0.08966060000000001	0.77	0.041808	0.191331	0.07667852895576599	27959266	28882648
9	15:28009316_CG_C	15	28009316	CG	C	.	.	CG	0.070493	45444	Imputed	0.953973	.	0.9297280000000001	0.54	0.0256145	0.0499285	0.0833025205504173	27959266	28882648
10	15:28016074_TTCC_T	15	28016074	TTCC	T	.	.	TTCC	0.569175	45444	Imputed	0.908302	.	0.356512	0.98	-0.00277117	0.026374599999999998	0.0777684907949493	27959266	28882648
11	15:28020209_CGT_C	15	28020209	CGT	C	.	.	CGT	0.561797	45444	Imputed	0.9109790000000001	.	0.414799	0.77	0.00430796	0.0263086	0.0783588338844892	27959266	28882648
12	15:28023132_GA_G	15	28023132	GA	G	.	.	GA	0.017015	45444	Imputed	0.9876719999999999	.	0.962672	0.72	0.013071200000000002	0.09662000000000001	0.0768950913942217	27959266	28882648
13	15:28030029_AAGAG_A	15	28030029	AAGAG	A	.	.	AAGAG	0.375796	45444	Imputed	0.992908	.	0.914236	0.55	-0.013972100000000001	0.0258633	0.0890865287890491	27959266	28882648
14	15:28036134_TA_T	15	28036134	TA	T	.	.	TA	0.374979	45444	Imputed	0.993293	.	0.942733	0.55	-0.0137005	0.0258772	0.0885749596094955	27959266	28882648
15	15:28040448_TA_T	15	28040448	TA	T	.	.	TA	0.00172099999999997	45444	Imputed	0.9121049999999999	.	1.0	0.25	-0.329802	0.315633	0.115578932825859	27959266	28882648
16	15:28042708_GT_G	15	28042708	GT	G	.	.	GT	0.64579	45444	Imputed	0.9544219999999999	.	0.160473	0.92	-0.00212804	0.0267284	0.0784567871237433	27959266	28882648
17	15:28048339_CACG_C	15	28048339	CACG	C	.	.	CACG	0.40161399999999997	45444	Imputed	0.988625	.	0.8390290000000001	0.88	-0.00355242	0.0255007	0.08036666703812301	27959266	28882648
18	15:28052239_GGCCC_G	15	28052239	GGCCC	G	.	.	GGCCC	0.6153489999999999	45444	Imputed	0.9975149999999999	.	0.399549	0.69	0.00869748	0.0257257	0.0816250045266541	27959266	28882648
19	15:28059395_TAGA_T	15	28059395	TAGA	T	.	.	TAGA	0.017740000000000002	45444	Imputed	0.988908	.	0.6195729999999999	0.95	-0.0126686	0.0946505	0.0811367209573162	27959266	28882648
20	15:28072701_AG_A	15	28072701	AG	A	.	.	AG	0.0626640000000001	45444	Imputed	0.9812559999999999	.	0.9682290000000001	0.34	0.055436900000000004	0.0518715	0.120710217382035	27959266	28882648
21	15:28078126_AT_A	15	28078126	AT	A	.	.	AT	0.049157	45444	Imputed	0.9789129999999999	.	0.652513	0.27	0.05506619999999999	0.0580335	0.10022046214092402	27959266	28882648
22	15:28081557_TTC_T	15	28081557	TTC	T	.	.	TTC	0.066676	45444	Imputed	0.970366	.	0.7612359999999999	0.44	0.0401943	0.050696	0.0958038302089454	27959266	28882648
23	15:28086927_AT_A	15	28086927	AT	A	.	.	AT	0.039896	45444	Imputed	0.9840639999999999	.	0.566846	0.4	0.0423313	0.063884	0.0918252755765648	27959266	28882648
24	15:28087968_ACACG_A	15	28087968	ACACG	A	.	.	ACACG	0.040551	45444	Imputed	0.9728379999999999	.	0.7135630000000001	0.43	0.039114499999999996	0.0636856	0.0894720118573544	27959266	28882648
25	15:28094936_TACAC_T	15	28094936	TACAC	T	.	.	TACAC	0.026789999999999998	45444	Imputed	0.9676319999999999	.	0.5435800000000001	0.48	-0.05269780000000001	0.07843589999999999	0.0816913923103585	27959266	28882648
26	15:28097950_CA_C	15	28097950	CA	C	.	.	CA	0.261491	45444	Imputed	0.992351	.	0.5811069999999999	0.47	0.017528400000000003	0.028543400000000003	0.107549193608963	27959266	28882648
27	15:28115954_GAA_G	15	28115954	GAA	G	.	.	GAA	0.6593439999999999	45444	Imputed	0.9854569999999999	.	0.5961029999999999	0.6	0.012278399999999998	0.026523500000000002	0.0842591977544364	27959266	28882648
28	15:28116040_CA_C	15	28116040	CA	C	.	.	CA	0.021769999999999998	45444	Imputed	0.9765969999999999	.	0.167878	0.3	0.0741016	0.0860568	0.0891331537653578	27959266	28882648
29	15:28117404_TA_T	15	28117404	TA	T	.	.	TA	0.020204	45444	Imputed	0.929486	.	0.758324	0.054000000000000006	-0.177591	0.09164580000000001	0.13206031309652	27959266	28882648
30	15:28124125_AT_A	15	28124125	AT	A	.	.	AT	0.0194569999999999	45444	Imputed	0.9246049999999999	.	0.9631540000000001	0.031	-0.204371	0.0935388	0.17443339172412303	27959266	28882648
31	15:28132760_CCT_C	15	28132760	CCT	C	.	.	CCT	0.029463	45444	Imputed	0.948477	.	0.47255	0.5	-0.0535352	0.0764302	0.0820995327715737	27959266	28882648
32	15:28137685_CAT_C	15	28137685	CAT	C	.	.	CAT	0.28429	45444	Imputed	0.995409	.	0.985036	0.98	-0.00381107	0.0277858	0.0784549383949285	27959266	28882648
33	15:28142043_ATCT_A	15	28142043	ATCT	A	.	.	ATCT	0.195966	45444	Imputed	0.9982340000000001	.	0.6206729999999999	0.74	-0.00969982	0.031459	0.0771423212326253	27959266	28882648
34	15:28142335_CA_C	15	28142335	CA	C	.	.	CA	0.285007	45444	Imputed	0.975308	.	0.812543	0.83	0.00380316	0.028020099999999996	0.08738317258003502	27959266	28882648
35	15:28148643_TG_T	15	28148643	TG	T	.	.	TG	0.012068	45444	Imputed	0.8995639999999999	.	1.0	0.78	-0.0336391	0.120101	0.0826716138958883	27959266	28882648
36	15:28148647_TTG_T	15	28148647	TTG	T	.	.	TTG	0.012139	45444	Imputed	0.905166	.	0.8743920000000001	0.88	-0.0193528	0.11928399999999999	0.079740547805031	27959266	28882648
37	15:28151885_GA_G	15	28151885	GA	G	.	.	GA	0.19619	45444	Imputed	0.9925149999999999	.	0.875914	0.69	-0.011673399999999999	0.0315375	0.0766497395755294	27959266	28882648
38	15:28153552_GTA_G	15	28153552	GTA	G	.	.	GTA	0.5833	45444	Imputed	0.994131	.	0.955111	0.86	-0.00336822	0.025352	0.0770894720518317	27959266	28882648
39	15:28155804_TAA_T	15	28155804	TAA	T	.	.	TAA	0.159436	45444	Imputed	0.907078	.	0.670309	0.89	-0.00461446	0.0358019	0.078910215542582	27959266	28882648
40	15:28158510_GA_G	15	28158510	GA	G	.	.	GA	0.584599	45444	Imputed	0.99115	.	0.98249	0.79	-0.00574214	0.025404200000000002	0.0783801776778864	27959266	28882648
41	15:28158983_AG_A	15	28158983	AG	A	.	.	AG	0.216258	45444	Imputed	0.818038	.	0.5676899999999999	0.24	-0.038330199999999995	0.0334492	0.102051833289879	27959266	28882648
42	15:28169542_CT_C	15	28169542	CT	C	.	.	CT	0.387443	45444	Imputed	0.9796520000000001	.	0.8300120000000001	0.94	0.00267784	0.0258928	0.0784233186331461	27959266	28882648
43	15:28181410_GAGT_G	15	28181410	GAGT	G	.	.	GAGT	0.0652930000000001	45444	Imputed	0.970038	.	0.605822	0.99	0.0092249	0.051080099999999996	0.0940558312941762	27959266	28882648
44	15:28192962_TG_T	15	28192962	TG	T	.	.	TG	0.064462	45444	Imputed	0.961684	.	0.692499	0.2	-0.06603669999999999	0.051444500000000004	0.0775186373913308	27959266	28882648
45	15:28200857_AG_A	15	28200857	AG	A	.	.	AG	0.055607000000000004	45444	Imputed	0.9706959999999999	.	0.988031	0.38	0.0556679	0.0550009	0.265067502653489	27959266	28882648
46	15:28214132_CAA_C	15	28214132	CAA	C	.	.	CAA	0.11628	45444	Imputed	0.9881770000000001	.	0.921465	0.62	-0.016518500000000002	0.0390289	0.121379912482078	27959266	28882648
47	15:28215440_CA_C	15	28215440	CA	C	.	.	CA	0.709205	45444	Imputed	0.992359	.	0.280442	0.00049	0.0939942	0.0275874	0.204413267987506	27959266	28882648
48	15:28237251_CT_C	15	28237251	CT	C	.	.	CT	0.797705	45444	Imputed	0.9548780000000001	.	0.164435	4.6e-05	0.130307	0.0317939	0.776521035004612	27959266	28882648
49	15:28264502_GC_G	15	28264502	GC	G	.	.	GC	0.750948	45444	Imputed	0.937191	.	0.698098	0.00049	0.10332899999999999	0.0296636	0.160508522612496	27959266	28882648
50	15:28274149_GA_G	15	28274149	GA	G	.	.	GA	0.00992899999999997	45444	Imputed	0.99197	.	0.8195319999999999	0.013000000000000001	0.327696	0.12629500000000002	0.377163446424033	27959266	28882648
51	15:28277775_CA_C	15	28277775	CA	C	.	.	CA	0.136872	45444	Imputed	0.829153	.	0.680288	0.18	-0.0492344	0.03998669999999999	0.18801951453020896	27959266	28882648
52	15:28283236_CTT_C	15	28283236	CTT	C	.	.	CTT	0.074103	45444	Imputed	0.9711209999999999	.	0.412475	0.18	0.0643025	0.0482022	0.11394203948471698	27959266	28882648
53	15:28285177_CA_C	15	28285177	CA	C	.	.	CA	0.146681	45444	Imputed	0.8387040000000001	.	0.45365500000000003	0.32	-0.0351713	0.038970599999999994	0.114910363581696	27959266	28882648
54	15:28293945_AGTT_A	15	28293945	AGTT	A	.	.	AGTT	0.0021309999999999897	45444	Imputed	0.8828969999999999	.	1.0	0.098	0.526104	0.314651	0.21006305708828601	27959266	28882648
55	15:28299893_TA_T	15	28299893	TA	T	.	.	TA	0.073799	45444	Imputed	0.996825	.	0.49828900000000004	0.19	0.0624661	0.047627300000000004	0.112743386373687	27959266	28882648
56	15:28309848_CT_C	15	28309848	CT	C	.	.	CT	0.08263	45444	Imputed	0.983143	.	0.54683	0.15	0.0635757	0.0455281	0.135710155583227	27959266	28882648
57	15:28310001_GT_G	15	28310001	GT	G	.	.	GT	0.086009	45444	Imputed	0.952233	.	0.548133	0.12	0.0680521	0.0453747	0.15067345605476598	27959266	28882648
58	15:28319149_GAC_G	15	28319149	GAC	G	.	.	GAC	0.229717	45444	Imputed	0.821799	.	0.282453	0.34	0.029817400000000004	0.0329092	0.0942765566321128	27959266	28882648
59	15:28336949_GA_G	15	28336949	GA	G	.	.	GA	0.030757	45444	Imputed	0.9656520000000001	.	0.10758499999999999	0.44	0.06124580000000001	0.0731745	0.0967240504915241	27959266	28882648
60	15:28338557_CA_C	15	28338557	CA	C	.	.	CA	0.9899208	45444	Imputed	0.858935	.	0.036362599999999995	0.45	0.0977442	0.137981	0.098448707064133	27959266	28882648
61	15:28345248_TACAC_T	15	28345248	TACAC	T	.	.	TACAC	0.0909759999999999	45444	Imputed	0.967094	.	0.5204989999999999	0.0041	-0.121281	0.043981599999999996	0.151055183531982	27959266	28882648
62	15:28346033_AC_A	15	28346033	AC	A	.	.	AC	0.99201133	45444	Imputed	0.989749	.	1.0	0.47	0.09600260000000001	0.141041	0.0990207288525134	27959266	28882648
63	15:28350419_ATG_A	15	28350419	ATG	A	.	.	ATG	0.003556	45444	Imputed	0.976354	.	0.598626	0.34	0.21678699999999998	0.211662	0.105354494779148	27959266	28882648
64	15:28350596_GGTGT_G	15	28350596	GGTGT	G	.	.	GGTGT	0.059490999999999995	45444	Imputed	0.933119	.	0.8411049999999999	0.00041	-0.189048	0.054461300000000004	0.186256826417111	27959266	28882648
65	15:28351158_ATG_A	15	28351158	ATG	A	.	.	ATG	0.00397700000000001	45444	Imputed	0.978174	.	0.638315	0.32	0.211603	0.202043	0.10771652182012402	27959266	28882648
66	15:28353683_CAAAA_C	15	28353683	CAAAA	C	.	.	CAAAA	0.99872905	45444	Imputed	0.8723270000000001	.	1.0	0.78	0.0889919	0.405949	0.0816021076474078	27959266	28882648
67	15:28392789_TCA_T	15	28392789	TCA	T	.	.	TCA	0.047342	45444	Imputed	0.994031	.	0.338853	0.051	0.11278099999999999	0.059108900000000006	0.15139437259217498	27959266	28882648
68	15:28418523_TCAA_T	15	28418523	TCAA	T	.	.	TCAA	0.047209	45444	Imputed	0.991928	.	0.389998	0.053	0.11228699999999998	0.059242899999999994	0.14896561927145802	27959266	28882648
69	15:28462027_ACTC_A	15	28462027	ACTC	A	.	.	ACTC	0.00142799999999998	45444	Imputed	0.858416	.	1.0	0.59	0.164393	0.46146000000000004	0.0797149512072319	27959266	28882648
70	15:28472420_CA_C	15	28472420	CA	C	.	.	CA	0.047083	45444	Imputed	0.992351	.	0.278896	0.077	0.102391	0.0592831	0.126308182896061	27959266	28882648
71	15:28480013_CTA_C	15	28480013	CTA	C	.	.	CTA	0.8640559999999999	45444	Imputed	0.982559	.	0.536183	0.5	0.023144099999999997	0.03683959999999999	0.0775959273399638	27959266	28882648
72	15:28503777_CA_C	15	28503777	CA	C	.	.	CA	0.0473749999999999	45444	Imputed	0.985859	.	0.324142	0.087	0.0984948	0.059013800000000005	0.119335067908815	27959266	28882648
73	15:28507131_AAG_A	15	28507131	AAG	A	.	.	AAG	0.084499	45444	Imputed	0.9916590000000001	.	0.983973	0.0083	-0.114579	0.045052499999999995	0.11491313643637899	27959266	28882648
74	15:28513147_TTC_T	15	28513147	TTC	T	.	.	TTC	0.00106300000000004	45444	Imputed	0.8280219999999999	.	1.0	0.13	-0.6696880000000001	0.426781	0.199488531736024	27959266	28882648
75	15:28558619_AG_A	15	28558619	AG	A	.	.	AG	0.04143	45444	Imputed	0.899542	.	0.93645	0.049	0.130071	0.0660419	0.15108106402234	27959266	28882648
0	15:59705616_AACAC_A	15	59705616	AACAC	A	.	.	AACAC	0.108071	45444	Imputed	0.885784	.	0.0386125	0.61	0.0217743	0.042619699999999996	0.22624793887788003	59700684	59884821
1	15:59731876_CA_C	15	59731876	CA	C	.	.	CA	0.22691599999999998	45444	Imputed	0.9884649999999999	.	0.267059	1.0	0.00147903	0.030006799999999997	0.197377836156554	59700684	59884821
2	15:59742826_CTT_C	15	59742826	CTT	C	.	.	CTT	0.020488	45444	Imputed	0.913005	.	0.0240329	0.92	-0.0111738	0.0922895	0.19721423445588399	59700684	59884821
3	15:59743652_AT_A	15	59743652	AT	A	.	.	AT	0.72317	45444	Imputed	0.8780680000000001	.	0.26900300000000005	0.67	-0.014202100000000002	0.029748700000000003	0.22122587346465	59700684	59884821
4	15:59746762_TTACTC_T	15	59746762	TTACTC	T	.	.	TTACTC	0.00129699999999999	45444	Imputed	0.813103	.	0.29683200000000004	0.45	-0.30250900000000003	0.383312	0.232930916154721	59700684	59884821
5	15:59747540_CA_C	15	59747540	CA	C	.	.	CA	0.041832	45444	Imputed	0.986693	.	0.774864	0.93	0.00122553	0.06264600000000001	0.19768914135828397	59700684	59884821
6	15:59755954_AT_A	15	59755954	AT	A	.	.	AT	0.730279	45444	Imputed	0.9935780000000001	.	0.129388	0.87	-0.00660799	0.028306	0.200228997319182	59700684	59884821
7	15:59761737_CT_C	15	59761737	CT	C	.	.	CT	0.09514	45444	Imputed	0.924328	.	0.891043	0.81	0.0146611	0.0443777	0.214582417787751	59700684	59884821
8	15:59764758_CT_C	15	59764758	CT	C	.	.	CT	0.750991	45444	Imputed	0.943159	.	1.5644e-06	0.81	0.00435853	0.0298013	0.19924431639068899	59700684	59884821
9	15:59768508_ACCT_A	15	59768508	ACCT	A	.	.	ACCT	0.00806700000000005	45444	Imputed	0.8471790000000001	.	0.177644	0.59	-0.0724079	0.150632	0.21803496359775604	59700684	59884821
10	15:59768923_AG_A	15	59768923	AG	A	.	.	AG	0.00184200000000001	45444	Imputed	0.8972450000000001	.	0.653142	0.29	0.30888000000000004	0.3037	0.258722042277044	59700684	59884821
11	15:59770956_CAG_C	15	59770956	CAG	C	.	.	CAG	0.7095560000000001	45444	Imputed	0.982153	.	0.41502100000000003	0.79	-0.0101604	0.027760000000000003	0.203597918611489	59700684	59884821
12	15:59771718_GAA_G	15	59771718	GAA	G	.	.	GAA	0.8286049999999999	45444	Imputed	0.868131	.	0.5302939999999999	0.97	0.00313532	0.0354389	0.20146071961034398	59700684	59884821
13	15:59772295_CT_C	15	59772295	CT	C	.	.	CT	0.00334000000000001	45444	Imputed	0.9725790000000001	.	1.0	0.27	-0.230817	0.21654400000000001	0.250245714198713	59700684	59884821
14	15:59775117_ATT_A	15	59775117	ATT	A	.	.	ATT	0.044166000000000004	45444	Imputed	0.987906	.	0.828145	0.96	0.00741572	0.060937599999999995	0.20067997197416101	59700684	59884821
15	15:59779372_AAT_A	15	59779372	AAT	A	.	.	AAT	0.7536149999999999	45444	Imputed	0.992094	.	0.5163989999999999	0.81	-0.00854084	0.0290639	0.199644511472499	59700684	59884821
16	15:59779455_GT_G	15	59779455	GT	G	.	.	GT	0.074192	45444	Imputed	0.995358	.	0.0998861	0.8	-0.011506299999999999	0.0476885	0.19880491192119198	59700684	59884821
17	15:59779572_GCAAAC_G	15	59779572	GCAAAC	G	.	.	GCAAAC	0.072237	45444	Imputed	0.9820989999999999	.	0.0381618	0.83	-0.00967499	0.0485732	0.197848651300143	59700684	59884821
18	15:59780629_CAAAA_C	15	59780629	CAAAA	C	.	.	CAAAA	0.0035340000000000397	45444	Imputed	0.860433	.	0.199743	0.37	0.194742	0.22229699999999997	0.257529735804597	59700684	59884821
19	15:59781611_CAT_C	15	59781611	CAT	C	.	.	CAT	0.021516	45444	Imputed	0.952583	.	1.0	0.82	0.0308853	0.08804239999999999	0.200942168180613	59700684	59884821
20	15:59794121_GT_G	15	59794121	GT	G	.	.	GT	0.029249	45444	Imputed	0.9857950000000001	.	0.450226	0.68	-0.0344835	0.0747005	0.21120203589738	59700684	59884821
21	15:59803464_GACA_G	15	59803464	GACA	G	.	.	GACA	0.044187	45444	Imputed	0.986346	.	0.914243	0.93	-0.0011173	0.0609688	0.19750456701500402	59700684	59884821
22	15:59810635_ACCT_A	15	59810635	ACCT	A	.	.	ACCT	0.00121599999999999	45444	Imputed	0.9324899999999999	.	1.0	0.02	0.826365	0.369867	0.46586646826263206	59700684	59884821
23	15:59811759_TTTCCC_T	15	59811759	TTTCCC	T	.	.	TTTCCC	0.042588	45444	Imputed	0.827767	.	0.6405270000000001	0.46	0.0504171	0.0675084	0.24381601600767497	59700684	59884821
24	15:59812762_AT_A	15	59812762	AT	A	.	.	AT	0.5710390000000001	45444	Imputed	0.918666	.	0.8815270000000001	0.51	0.017338	0.0262607	0.20509769775797895	59700684	59884821
25	15:59829317_TTGTG_T	15	59829317	TTGTG	T	.	.	TTGTG	0.23686500000000002	45444	Imputed	0.965563	.	0.431279	0.99	0.000972267	0.0299243	0.197735826588648	59700684	59884821
26	15:59831350_GTA_G	15	59831350	GTA	G	.	.	GTA	0.074059	45444	Imputed	0.9670120000000001	.	0.745078	0.48	0.0308026	0.048469	0.205445707473596	59700684	59884821
27	15:59831420_GTA_G	15	59831420	GTA	G	.	.	GTA	0.207446	45444	Imputed	0.9306030000000001	.	0.30586199999999997	0.07	-0.060161599999999996	0.031917	0.21603980725151997	59700684	59884821
28	15:59831553_TAC_T	15	59831553	TAC	T	.	.	TAC	0.123402	45444	Imputed	0.829297	.	0.579554	0.72	0.021903099999999998	0.0416776	0.19876015272101605	59700684	59884821
29	15:59832045_TA_T	15	59832045	TA	T	.	.	TA	0.094238	45444	Imputed	0.842045	.	0.263991	0.69	0.0164827	0.0465445	0.19746994590872602	59700684	59884821
30	15:59836458_TTTC_T	15	59836458	TTTC	T	.	.	TTTC	0.163262	45444	Imputed	0.847324	.	0.115756	0.022000000000000002	-0.08873639999999999	0.036666500000000005	0.304400869217086	59700684	59884821
31	15:59837884_GTTC_G	15	59837884	GTTC	G	.	.	GTTC	0.220112	45444	Imputed	0.991402	.	0.63215	0.023	-0.07091839999999999	0.0302594	0.26582794133185	59700684	59884821
32	15:59843948_GT_G	15	59843948	GT	G	.	.	GT	0.231631	45444	Imputed	0.986773	.	0.525858	0.0045	-0.08654049999999999	0.0297589	0.43701877223243696	59700684	59884821
33	15:59849755_GA_G	15	59849755	GA	G	.	.	GA	0.219336	45444	Imputed	0.996292	.	0.81528	0.017	-0.07330700000000001	0.0301497	0.282485851295741	59700684	59884821
34	15:59859052_TG_T	15	59859052	TG	T	.	.	TG	0.00134100000000004	45444	Imputed	0.898482	.	0.273883	0.35	-0.36341999999999997	0.3619	0.24090341963372197	59700684	59884821
35	15:59860362_G_A	15	59860362	G	A	.	.	G	0.00118499999999999	45444	Imputed	0.802692	.	1.0	0.41	-0.273169	0.408841	0.228017682983469	59700684	59884821
36	15:59866650_GAA_G	15	59866650	GAA	G	.	.	GAA	0.181082	45444	Imputed	0.994424	.	0.42410600000000004	0.27	0.0387614	0.0324346	0.23739353549500897	59700684	59884821
37	15:59876815_AAT_A	15	59876815	AAT	A	.	.	AAT	0.00290500000000005	45444	Imputed	0.83225	.	0.6517109999999999	0.97	-0.0481949	0.252276	0.19735984370804102	59700684	59884821
0	15:79364588_TG_T	15	79364588	TG	T	.	.	TG	0.477133	45444	Imputed	0.868603	.	0.390665	0.055	-0.053397400000000005	0.0267999	0.52117826199989	79364588	79474419
1	15:79370521_GC_G	15	79370521	GC	G	.	.	GC	0.474235	45444	Imputed	0.9450870000000001	.	0.9204950000000001	0.0008900000000000001	0.0873546	0.025695299999999997	0.481473124529801	79364588	79474419
2	15:79376346_AG_A	15	79376346	AG	A	.	.	AG	0.422462	45444	Imputed	0.9946020000000001	.	0.8587239999999999	6.4e-07	-0.127742	0.0253822	0.9866584382422628	79364588	79474419
3	15:79378917_ACC_A	15	79378917	ACC	A	.	.	ACC	0.491938	45444	Imputed	0.9251719999999999	.	0.43044799999999994	2e-05	-0.11231600000000001	0.0260012	0.503628079676545	79364588	79474419
4	15:79383506_GC_G	15	79383506	GC	G	.	.	GC	0.13606500000000002	45444	Imputed	0.8208059999999999	.	0.978886	0.74	-0.0166172	0.0401601	0.478454159374704	79364588	79474419
5	15:79384209_GACAC_G	15	79384209	GACAC	G	.	.	GACAC	0.519778	45444	Imputed	0.898658	.	0.588762	0.00014	0.0997503	0.0262068	0.48844458301348603	79364588	79474419
6	15:79387901_AGT_A	15	79387901	AGT	A	.	.	AGT	0.589688	45444	Imputed	0.83129	.	0.81282	0.0069	0.0782977	0.027809300000000002	0.528804804758276	79364588	79474419
7	15:79391497_ATT_A	15	79391497	ATT	A	.	.	ATT	0.082741	45444	Imputed	0.9764219999999999	.	0.44066000000000005	0.076	-0.0787619	0.045866699999999996	0.47410892122111	79364588	79474419
8	15:79392795_ATTGAC_A	15	79392795	ATTGAC	A	.	.	ATTGAC	0.264493	45444	Imputed	0.980663	.	0.6691199999999999	0.0005099999999999999	-0.0979877	0.028580500000000002	0.472795063750132	79364588	79474419
9	15:79444285_AAT_A	15	79444285	AAT	A	.	.	AAT	0.45775299999999997	45444	Imputed	0.964993	.	0.573312	2.5e-05	0.108493	0.025497400000000003	0.5026768211815901	79364588	79474419
10	15:79444401_ATG_A	15	79444401	ATG	A	.	.	ATG	0.42028699999999997	45444	Imputed	0.8308479999999999	.	0.11725799999999999	0.094	-0.0437605	0.0276274	0.651751193092608	79364588	79474419
11	15:79450682_AT_A	15	79450682	AT	A	.	.	AT	0.517195	45444	Imputed	0.994843	.	0.874342	5.2e-06	-0.11480499999999999	0.0250003	0.58561374733407	79364588	79474419
12	15:79466103_CT_C	15	79466103	CT	C	.	.	CT	0.093691	45444	Imputed	0.992368	.	0.656133	0.59	0.0172861	0.042700699999999994	0.49096801257497796	79364588	79474419
0	5:74245318_TA_T	5	74245318	TA	T	.	.	TA	0.26919	45444	Imputed	0.9831290000000001	.	0.269637	0.25	-0.0311564	0.028271299999999996	0.0326924925331292	74242002	75224867
1	5:74254998_TG_T	5	74254998	TG	T	.	.	TG	0.0031539999999999897	45444	Imputed	0.8934139999999999	.	0.764133	0.64	0.103595	0.23399699999999998	0.0321209648229475	74242002	75224867
2	5:74257335_GATC_G	5	74257335	GATC	G	.	.	GATC	0.00511300000000003	45444	Imputed	0.8117310000000001	.	0.354652	0.048	-0.372717	0.192623	0.113956037974168	74242002	75224867
3	5:74257425_TTG_T	5	74257425	TTG	T	.	.	TTG	0.0024980000000000002	45444	Imputed	0.878125	.	0.7318859999999999	0.033	0.546197	0.267225	0.11548092885933699	74242002	75224867
4	5:74257768_GAT_G	5	74257768	GAT	G	.	.	GAT	0.0027099999999999898	45444	Imputed	0.834418	.	1.0	0.74	-0.0820364	0.257121	0.0299396095893857	74242002	75224867
5	5:74258185_AGGAGAT_A	5	74258185	AGGAGAT	A	.	.	AGGAGAT	0.291642	45444	Imputed	0.991296	.	0.46282799999999996	0.17	-0.0376287	0.027486700000000003	0.0380418069492443	74242002	75224867
6	5:74261419_CT_C	5	74261419	CT	C	.	.	CT	0.099143	45444	Imputed	0.9950479999999999	.	0.7421479999999999	0.0001	-0.160366	0.0417115	0.11888410586667598	74242002	75224867
7	5:74262665_ACTAC_A	5	74262665	ACTAC	A	.	.	ACTAC	0.00799099999999997	45444	Imputed	0.922897	.	0.52466	0.82	-0.0571977	0.145135	0.0312643573699357	74242002	75224867
8	5:74276898_CT_C	5	74276898	CT	C	.	.	CT	0.526169	45444	Imputed	0.9791770000000001	.	0.504559	0.013000000000000001	-0.0626427	0.0252165	0.0311875197023701	74242002	75224867
9	5:74281257_CA_C	5	74281257	CA	C	.	.	CA	0.007301	45444	Imputed	0.8327030000000001	.	0.51526	0.32	-0.158501	0.160165	0.0407090535032195	74242002	75224867
10	5:74285642_GA_G	5	74285642	GA	G	.	.	GA	0.085163	45444	Imputed	0.9903280000000001	.	0.6874520000000001	0.6	0.0237722	0.0447681	0.0724299114260059	74242002	75224867
11	5:74290237_AC_A	5	74290237	AC	A	.	.	AC	0.00118799999999997	45444	Imputed	0.8173739999999999	.	1.0	0.72	0.15091500000000002	0.395499	0.0315961837590849	74242002	75224867
12	5:74293267_CA_C	5	74293267	CA	C	.	.	CA	0.284073	45444	Imputed	0.980369	.	0.45362700000000006	2.3e-05	-0.118398	0.0278296	0.249747846002675	74242002	75224867
13	5:74297541_CTTG_C	5	74297541	CTTG	C	.	.	CTTG	0.08545	45444	Imputed	0.9741280000000001	.	0.937839	0.74	0.014849000000000001	0.044985199999999996	0.0581970785220496	74242002	75224867
14	5:74301451_CA_C	5	74301451	CA	C	.	.	CA	0.146589	45444	Imputed	0.811285	.	0.148669	0.68	-0.0143714	0.0390769	0.0332198013775457	74242002	75224867
15	5:74311971_GGGGT_G	5	74311971	GGGGT	G	.	.	GGGGT	0.243894	45444	Imputed	0.954896	.	0.954959	0.079	-0.0517345	0.029587000000000002	0.0300863029179917	74242002	75224867
16	5:74313061_AC_A	5	74313061	AC	A	.	.	AC	0.00656000000000001	45444	Imputed	0.9594459999999999	.	0.788794	0.28	-0.171042	0.157302	0.0477395944282239	74242002	75224867
17	5:74314427_CAT_C	5	74314427	CAT	C	.	.	CAT	0.0861	45444	Imputed	0.990986	.	0.725294	0.84	0.00924462	0.044600400000000005	0.0521900458098253	74242002	75224867
18	5:74316758_TTCTC_T	5	74316758	TTCTC	T	.	.	TTCTC	0.085832	45444	Imputed	0.99192	.	0.756675	0.0029	-0.132299	0.0445164	0.0395234390923717	74242002	75224867
19	5:74323103_TATATA_T	5	74323103	TATATA	T	.	.	TATATA	0.082307	45444	Imputed	0.9908399999999999	.	0.913221	0.92	-0.00535561	0.0455767	0.0388896002584421	74242002	75224867
20	5:74323268_TTATA_T	5	74323268	TTATA	T	.	.	TTATA	0.086018	45444	Imputed	0.9956370000000001	.	0.817116	0.0025	-0.133718	0.0444279	0.0403691342695055	74242002	75224867
21	5:74323663_GGTGT_G	5	74323663	GGTGT	G	.	.	GGTGT	0.088181	45444	Imputed	0.993008	.	0.9230079999999999	0.85	0.0126044	0.0440756	0.0318654968254921	74242002	75224867
22	5:74330788_CA_C	5	74330788	CA	C	.	.	CA	0.12402	45444	Imputed	0.819428	.	0.469062	0.024	-0.0927196	0.041666	0.0369049632904336	74242002	75224867
23	5:74332586_GC_G	5	74332586	GC	G	.	.	GC	0.0315530000000001	45444	Imputed	0.9705520000000001	.	0.193168	0.07400000000000001	0.132602	0.07216979999999999	0.0715911058232849	74242002	75224867
24	5:74343609_CT_C	5	74343609	CT	C	.	.	CT	0.082473	45444	Imputed	0.9918299999999999	.	0.8750370000000001	0.85	-0.00806192	0.0454823	0.0376676935620001	74242002	75224867
25	5:74343744_AC_A	5	74343744	AC	A	.	.	AC	0.00289200000000001	45444	Imputed	0.977195	.	1.0	0.91	0.021247799999999997	0.233781	0.0299467222869382	74242002	75224867
26	5:74349676_CG_C	5	74349676	CG	C	.	.	CG	0.025713	45444	Imputed	0.9356479999999999	.	0.783133	0.046	-0.157397	0.0815695	0.0820915681602721	74242002	75224867
27	5:74353165_AAG_A	5	74353165	AAG	A	.	.	AAG	0.012620999999999999	45444	Imputed	0.9805950000000001	.	0.15998099999999998	0.63	-0.0450952	0.112008	0.0303954674378214	74242002	75224867
28	5:74360542_AATT_A	5	74360542	AATT	A	.	.	AATT	0.16492	45444	Imputed	0.99236	.	0.5479350000000001	0.13	-0.049745599999999994	0.033738300000000006	0.0330797732774383	74242002	75224867
29	5:74370469_AAAT_A	5	74370469	AAAT	A	.	.	AAAT	0.149781	45444	Imputed	0.998225	.	0.72722	0.16	-0.046576400000000004	0.034961400000000004	0.0311481346799338	74242002	75224867
30	5:74373384_AT_A	5	74373384	AT	A	.	.	AT	0.350792	45444	Imputed	0.997199	.	0.607269	0.033	-0.053998800000000007	0.0261411	0.0306027646916228	74242002	75224867
31	5:74375290_CT_C	5	74375290	CT	C	.	.	CT	0.17380299999999999	45444	Imputed	0.921646	.	0.995394	0.2	-0.043991	0.034251300000000005	0.0325020362673398	74242002	75224867
32	5:74379556_CA_C	5	74379556	CA	C	.	.	CA	0.156704	45444	Imputed	0.96941	.	0.990771	0.17	-0.045686000000000004	0.03478169999999999	0.0311788572719893	74242002	75224867
33	5:74383519_AG_A	5	74383519	AG	A	.	.	AG	0.009934	45444	Imputed	0.9986700000000001	.	0.151789	0.59	-0.0753705	0.12623499999999999	0.0303790479812014	74242002	75224867
34	5:74383558_TG_T	5	74383558	TG	T	.	.	TG	0.00924100000000005	45444	Imputed	0.978294	.	0.711646	0.52	-0.09078480000000001	0.132655	0.0312131396636526	74242002	75224867
35	5:74388867_TAC_T	5	74388867	TAC	T	.	.	TAC	0.028016000000000003	45444	Imputed	0.955886	.	0.5541470000000001	0.049	-0.144348	0.07748	0.0565792719486532	74242002	75224867
36	5:74392491_AT_A	5	74392491	AT	A	.	.	AT	0.017387	45444	Imputed	0.9517959999999999	.	0.922423	0.52	-0.0758255	0.0978968	0.0365517025132731	74242002	75224867
37	5:74394292_GAA_G	5	74394292	GAA	G	.	.	GAA	0.013003	45444	Imputed	0.983671	.	0.21477399999999996	0.65	-0.0415426	0.110547	0.030487007463191003	74242002	75224867
38	5:74407027_CA_C	5	74407027	CA	C	.	.	CA	0.351632	45444	Imputed	0.99259	.	0.261148	0.02	-0.0586386	0.026194799999999997	0.0300565424134539	74242002	75224867
39	5:74420401_AAC_A	5	74420401	AAC	A	.	.	AAC	0.03787	45444	Imputed	0.9826010000000001	.	0.627947	0.057	-0.11723299999999999	0.0657345	0.0428673608606375	74242002	75224867
40	5:74424495_AT_A	5	74424495	AT	A	.	.	AT	0.338289	45444	Imputed	0.935969	.	0.324081	0.08900000000000001	-0.042582199999999994	0.027237400000000002	0.0333974890625112	74242002	75224867
41	5:74429952_AT_A	5	74429952	AT	A	.	.	AT	0.015013999999999998	45444	Imputed	0.9363530000000001	.	0.574875	0.98	0.0185144	0.105967	0.0399601162252825	74242002	75224867
42	5:74435111_GAAT_G	5	74435111	GAAT	G	.	.	GAAT	0.10132200000000001	45444	Imputed	0.998708	.	0.26461999999999997	0.008	-0.10581199999999999	0.0411596	0.0300856270388707	74242002	75224867
43	5:74440804_ATG_A	5	74440804	ATG	A	.	.	ATG	0.187079	45444	Imputed	0.9299629999999999	.	0.308857	0.79	0.00984968	0.0331562	0.033344104755015	74242002	75224867
44	5:74441565_TA_T	5	74441565	TA	T	.	.	TA	0.21139899999999998	45444	Imputed	0.9996	.	0.8613729999999999	0.85	-0.00362385	0.030528800000000002	0.0320951256010367	74242002	75224867
45	5:74451738_CT_C	5	74451738	CT	C	.	.	CT	0.354943	45444	Imputed	0.98214	.	0.815144	0.037000000000000005	-0.0531091	0.026274900000000004	0.0309496876743397	74242002	75224867
46	5:74455661_AT_A	5	74455661	AT	A	.	.	AT	0.012267	45444	Imputed	0.9963219999999999	.	0.191304	0.75	-0.028073	0.112974	0.0317264860704823	74242002	75224867
47	5:74458697_GA_G	5	74458697	GA	G	.	.	GA	0.211773	45444	Imputed	0.998333	.	0.8472540000000001	0.9	-0.00169115	0.030534500000000003	0.0328547272050841	74242002	75224867
48	5:74464560_GA_G	5	74464560	GA	G	.	.	GA	0.3499	45444	Imputed	0.9984290000000001	.	0.484079	0.03	-0.054705899999999995	0.0261401	0.0304770444087871	74242002	75224867
49	5:74481587_TA_T	5	74481587	TA	T	.	.	TA	0.00988299999999997	45444	Imputed	0.997566	.	0.198181	0.52	-0.0887098	0.126662	0.031063039026029998	74242002	75224867
50	5:74486426_TTA_T	5	74486426	TTA	T	.	.	TTA	0.012466	45444	Imputed	0.999117	.	0.230102	0.66	-0.0407999	0.11187799999999999	0.0305530441742919	74242002	75224867
51	5:74486514_TC_T	5	74486514	TC	T	.	.	TC	0.012217	45444	Imputed	0.991777	.	0.470235	0.74	-0.029465300000000003	0.11346700000000001	0.0312362373539914	74242002	75224867
52	5:74491715_TTCA_T	5	74491715	TTCA	T	.	.	TTCA	0.350381	45444	Imputed	0.998057	.	0.537357	0.027999999999999997	-0.0551934	0.0261317	0.0303372821010541	74242002	75224867
53	5:74497177_CAT_C	5	74497177	CAT	C	.	.	CAT	0.0010440000000000401	45444	Imputed	0.890799	.	0.216991	0.72	-0.177213	0.397502	0.033199999206922993	74242002	75224867
54	5:74498323_TATAC_T	5	74498323	TATAC	T	.	.	TATAC	0.015382	45444	Imputed	0.9999319999999999	.	0.9190370000000001	0.47	-0.0871044	0.101426	0.0386679131496741	74242002	75224867
55	5:74500038_CAG_C	5	74500038	CAG	C	.	.	CAG	0.00649200000000005	45444	Imputed	0.979345	.	0.183219	0.89	0.0166323	0.157124	0.0337128754647892	74242002	75224867
56	5:74501346_AC_A	5	74501346	AC	A	.	.	AC	0.111153	45444	Imputed	0.9998030000000001	.	0.41419399999999995	0.0067	-0.104775	0.0395219	0.030205653397788	74242002	75224867
57	5:74503745_TA_T	5	74503745	TA	T	.	.	TA	0.090936	45444	Imputed	0.9942610000000001	.	0.39498099999999997	0.79	-0.0108495	0.0435798	0.0337375082288913	74242002	75224867
58	5:74511525_AT_A	5	74511525	AT	A	.	.	AT	0.01245	45444	Imputed	0.993567	.	0.203977	0.65	-0.0424901	0.11199999999999999	0.0304668237366091	74242002	75224867
59	5:74515458_GA_G	5	74515458	GA	G	.	.	GA	0.350443	45444	Imputed	0.9993850000000001	.	0.544768	0.025	-0.056267899999999996	0.026119200000000002	0.0302037081871194	74242002	75224867
60	5:74517630_AAT_A	5	74517630	AAT	A	.	.	AAT	0.351542	45444	Imputed	0.9958309999999999	.	0.579917	0.027999999999999997	-0.05561169999999999	0.0261512	0.0303173399776943	74242002	75224867
61	5:74519114_AC_A	5	74519114	AC	A	.	.	AC	0.01245	45444	Imputed	0.993612	.	0.183126	0.65	-0.042502099999999994	0.112001	0.0304662388487252	74242002	75224867
62	5:74519954_TTA_T	5	74519954	TTA	T	.	.	TTA	0.5528649999999999	45444	Imputed	0.916626	.	0.0979218	0.21	0.0314027	0.0262106	0.0430500325192665	74242002	75224867
63	5:74524373_GA_G	5	74524373	GA	G	.	.	GA	0.0124570000000001	45444	Imputed	0.993287	.	0.182969	0.65	-0.0429249	0.11199300000000001	0.0304671936865969	74242002	75224867
64	5:74524856_TCA_T	5	74524856	TCA	T	.	.	TCA	0.20832699999999998	45444	Imputed	0.9889459999999999	.	0.87575	0.88	-0.00249084	0.0308301	0.0323939554929132	74242002	75224867
65	5:74526489_GT_G	5	74526489	GT	G	.	.	GT	0.349903	45444	Imputed	0.998668	.	0.575229	0.026000000000000002	-0.055945100000000005	0.026142900000000004	0.0302670701452303	74242002	75224867
66	5:74527731_AACAC_A	5	74527731	AACAC	A	.	.	AACAC	0.283317	45444	Imputed	0.956727	.	0.22373099999999999	0.0014	-0.088179	0.0281786	0.0345682381090204	74242002	75224867
67	5:74528390_GTT_G	5	74528390	GTT	G	.	.	GTT	0.35349200000000003	45444	Imputed	0.996368	.	0.518891	0.016	-0.060646900000000004	0.0261132	0.0300714264818599	74242002	75224867
68	5:74528892_CT_C	5	74528892	CT	C	.	.	CT	0.252562	45444	Imputed	0.9626170000000001	.	0.269757	0.59	-0.0147599	0.0292805	0.0317917702173518	74242002	75224867
69	5:74531724_TG_T	5	74531724	TG	T	.	.	TG	0.061318	45444	Imputed	0.993347	.	0.648788	0.16	0.0749092	0.0521577	0.0389792843628422	74242002	75224867
70	5:74533258_AT_A	5	74533258	AT	A	.	.	AT	0.351689	45444	Imputed	0.9941909999999999	.	0.515338	0.028999999999999998	-0.0551117	0.0261558	0.0304123260116242	74242002	75224867
71	5:74534100_AACTT_A	5	74534100	AACTT	A	.	.	AACTT	0.00153800000000004	45444	Imputed	0.867453	.	0.558195	0.19	0.509451	0.33936900000000003	0.0619881399220069	74242002	75224867
72	5:74534882_GAT_G	5	74534882	GAT	G	.	.	GAT	0.017065	45444	Imputed	0.8969530000000001	.	0.472423	0.42	-0.0899054	0.101801	0.0623241779909534	74242002	75224867
73	5:74534939_ATTTC_A	5	74534939	ATTTC	A	.	.	ATTTC	0.039395	45444	Imputed	0.985482	.	0.06037180000000001	0.12	-0.093171	0.0642542	0.0348567244353255	74242002	75224867
74	5:74543065_CTTT_C	5	74543065	CTTT	C	.	.	CTTT	0.36747399999999997	45444	Imputed	0.992917	.	0.368258	0.039	-0.0507707	0.025936700000000004	0.0318782365331465	74242002	75224867
75	5:74552443_GA_G	5	74552443	GA	G	.	.	GA	0.24701399999999998	45444	Imputed	0.995919	.	0.567674	0.5	-0.017655700000000003	0.0289728	0.0299439370309507	74242002	75224867
76	5:74554041_CAT_C	5	74554041	CAT	C	.	.	CAT	0.021936	45444	Imputed	0.9844700000000001	.	0.220115	0.15	-0.126397	0.0857552	0.0857971133056368	74242002	75224867
77	5:74554498_GACAA_G	5	74554498	GACAA	G	.	.	GACAA	0.037975999999999996	45444	Imputed	0.880706	.	0.241689	0.07200000000000001	0.129943	0.0693628	0.0579058186160202	74242002	75224867
78	5:74563415_ATTG_A	5	74563415	ATTG	A	.	.	ATTG	0.012119	45444	Imputed	0.879842	.	0.426271	0.07	-0.220178	0.12073800000000001	0.12699323450251	74242002	75224867
79	5:74564083_TA_T	5	74564083	TA	T	.	.	TA	0.057219000000000006	45444	Imputed	0.9879620000000001	.	0.129664	0.047	-0.100814	0.0542168	0.0312898609198045	74242002	75224867
80	5:74565028_TA_T	5	74565028	TA	T	.	.	TA	0.00165099999999996	45444	Imputed	0.8261459999999999	.	0.414412	0.72	0.152141	0.334726	0.03130075761368	74242002	75224867
81	5:74567355_GGT_G	5	74567355	GGT	G	.	.	GGT	0.048262	45444	Imputed	0.9191739999999999	.	0.8941469999999999	0.13	-0.08502699999999999	0.060905999999999995	0.0303021445180214	74242002	75224867
82	5:74576858_CA_C	5	74576858	CA	C	.	.	CA	0.06424400000000001	45444	Imputed	0.949601	.	0.152266	0.055	-0.0936164	0.052409199999999996	0.030727272040606	74242002	75224867
83	5:74580954_GA_G	5	74580954	GA	G	.	.	GA	0.0565790000000001	45444	Imputed	0.993225	.	0.324179	0.043	-0.10335699999999999	0.0543866	0.0318031005567512	74242002	75224867
84	5:74586866_CT_C	5	74586866	CT	C	.	.	CT	0.405963	45444	Imputed	0.9965799999999999	.	0.371454	2.4e-05	-0.10289200000000001	0.0253645	0.0457739929769945	74242002	75224867
85	5:74590684_CA_C	5	74590684	CA	C	.	.	CA	0.068428	45444	Imputed	0.8989440000000001	.	0.12434400000000001	0.036000000000000004	-0.102051	0.052164199999999994	0.0352675654249371	74242002	75224867
86	5:74590744_AT_A	5	74590744	AT	A	.	.	AT	0.0060409999999999605	45444	Imputed	0.965485	.	0.10835299999999999	0.68	0.0693814	0.164037	0.0371448026521269	74242002	75224867
87	5:74593106_GT_G	5	74593106	GT	G	.	.	GT	0.05284199999999999	45444	Imputed	0.957467	.	0.427205	0.044000000000000004	-0.106851	0.0572274	0.03179602153549	74242002	75224867
88	5:74599106_GA_G	5	74599106	GA	G	.	.	GA	0.05583099999999999	45444	Imputed	0.9876879999999999	.	0.156993	0.04	-0.103538	0.054863699999999994	0.0313855850453467	74242002	75224867
89	5:74600258_CTT_C	5	74600258	CTT	C	.	.	CTT	0.057323	45444	Imputed	0.9948459999999999	.	0.147743	0.040999999999999995	-0.102585	0.053983	0.0316246404237557	74242002	75224867
90	5:74601191_AC_A	5	74601191	AC	A	.	.	AC	0.023551	45444	Imputed	0.945508	.	0.910117	0.44	-0.06828739999999998	0.08486289999999999	0.0305838874892874	74242002	75224867
91	5:74608651_CA_C	5	74608651	CA	C	.	.	CA	0.383683	45444	Imputed	0.934156	.	0.502683	0.00016999999999999999	-0.0968429	0.0265025	0.0402674137386835	74242002	75224867
92	5:74611232_TG_T	5	74611232	TG	T	.	.	TG	0.317177	45444	Imputed	0.912135	.	0.502808	8.6e-05	-0.10328399999999999	0.027950599999999996	0.0320102212008994	74242002	75224867
93	5:74619547_CTTTT_C	5	74619547	CTTTT	C	.	.	CTTTT	0.12720399999999998	45444	Imputed	0.9932190000000001	.	0.994554	0.0022	-0.110846	0.037522900000000005	0.0301654232052613	74242002	75224867
94	5:74619680_AT_A	5	74619680	AT	A	.	.	AT	0.13858	45444	Imputed	0.903824	.	0.617325	0.044000000000000004	-0.07305160000000001	0.0380216	0.0367121628490101	74242002	75224867
95	5:74622118_ATT_A	5	74622118	ATT	A	.	.	ATT	0.003085	45444	Imputed	0.98556	.	1.0	0.8	0.06253869999999999	0.22664600000000001	0.0303782517220775	74242002	75224867
96	5:74624053_CA_C	5	74624053	CA	C	.	.	CA	0.128722	45444	Imputed	0.8837729999999999	.	0.39832	0.055	-0.0706339	0.0395799	0.0313256328936817	74242002	75224867
97	5:74629162_CAT_C	5	74629162	CAT	C	.	.	CAT	0.266233	45444	Imputed	0.9818879999999999	.	0.0882658	0.00018999999999999998	-0.103503	0.028435000000000002	0.0363513713015632	74242002	75224867
98	5:74641090_CT_C	5	74641090	CT	C	.	.	CT	0.221198	45444	Imputed	0.998072	.	0.0789556	3.2e-05	-0.120617	0.0299937	0.0421504796941063	74242002	75224867
99	5:74645664_CTGT_C	5	74645664	CTGT	C	.	.	CTGT	0.0150169999999999	45444	Imputed	0.9821	.	0.753731	0.78	0.023833299999999998	0.103315	0.0299977724271114	74242002	75224867
100	5:74649314_GT_G	5	74649314	GT	G	.	.	GT	0.09856799999999999	45444	Imputed	0.964302	.	0.7081529999999999	0.21	0.0542293	0.0425345	0.0499713971802031	74242002	75224867
101	5:74663470_GAA_G	5	74663470	GAA	G	.	.	GAA	0.0061360000000000295	45444	Imputed	0.860014	.	0.7320399999999999	0.42	0.14439100000000002	0.171457	0.0361238665740977	74242002	75224867
102	5:74665408_CAG_C	5	74665408	CAG	C	.	.	CAG	0.00877700000000004	45444	Imputed	0.981143	.	0.304317	0.8	-0.025647500000000004	0.13416199999999998	0.0315218010737771	74242002	75224867
103	5:74673618_GACTTT_G	5	74673618	GACTTT	G	.	.	GACTTT	0.0034969999999999698	45444	Imputed	0.9144120000000001	.	0.21506	0.15	-0.34417600000000004	0.222099	0.0739894043641111	74242002	75224867
104	5:74679591_TCATTA_T	5	74679591	TCATTA	T	.	.	TCATTA	0.00779700000000005	45444	Imputed	0.936155	.	0.715018	0.12	0.20355399999999998	0.146329	0.0475946637973611	74242002	75224867
105	5:74695543_TGAAA_T	5	74695543	TGAAA	T	.	.	TGAAA	0.024815	45444	Imputed	0.9586040000000001	.	0.369938	0.08	-0.13286199999999998	0.08166720000000001	0.0430862975171374	74242002	75224867
106	5:74696693_CATTT_C	5	74696693	CATTT	C	.	.	CATTT	0.093282	45444	Imputed	0.996365	.	0.318386	0.21	0.0559624	0.042947900000000004	0.0500887640669139	74242002	75224867
107	5:74701697_TGG_T	5	74701697	TGG	T	.	.	TGG	0.8411700000000001	45444	Imputed	0.891282	.	0.704376	0.58	0.015371700000000002	0.036052	0.0324034125963335	74242002	75224867
108	5:74708817_AATAAG_A	5	74708817	AATAAG	A	.	.	AATAAG	0.00349200000000005	45444	Imputed	0.8213469999999999	.	0.11526700000000001	0.48	-0.18648299999999998	0.23	0.049311484065126004	74242002	75224867
109	5:74709695_AC_A	5	74709695	AC	A	.	.	AC	0.00173599999999996	45444	Imputed	0.807054	.	0.0532039	0.96	0.0102539	0.32860500000000004	0.0299471774604961	74242002	75224867
110	5:74716172_GT_G	5	74716172	GT	G	.	.	GT	0.15395699999999998	45444	Imputed	0.9243899999999999	.	0.672613	0.0018	-0.10851400000000001	0.036023	0.0309844582010019	74242002	75224867
111	5:74719209_GA_G	5	74719209	GA	G	.	.	GA	0.292923	45444	Imputed	0.895194	.	0.316629	1.4000000000000001e-05	-0.12205999999999999	0.028989799999999996	0.0650134268667375	74242002	75224867
112	5:74723421_CA_C	5	74723421	CA	C	.	.	CA	0.08200199999999999	45444	Imputed	0.998616	.	0.6726949999999999	0.0076	-0.116158	0.04529280000000001	0.041645407236195996	74242002	75224867
113	5:74724140_AC_A	5	74724140	AC	A	.	.	AC	0.123825	45444	Imputed	0.999035	.	0.922839	0.0012	-0.119255	0.0378763	0.0309034167399488	74242002	75224867
114	5:74724502_CAA_C	5	74724502	CAA	C	.	.	CAA	0.0823390000000001	45444	Imputed	0.9959459999999999	.	0.672787	0.0064	-0.11882999999999999	0.045278399999999996	0.0437722241592345	74242002	75224867
115	5:74725668_GA_G	5	74725668	GA	G	.	.	GA	0.22792600000000002	45444	Imputed	0.967542	.	0.10709300000000001	1.6e-06	-0.140233	0.030169400000000002	0.0812797946905792	74242002	75224867
116	5:74728728_ATCT_A	5	74728728	ATCT	A	.	.	ATCT	0.029977999999999998	45444	Imputed	0.965716	.	0.476599	0.0088	-0.20411600000000002	0.0744549	0.0656397020514162	74242002	75224867
117	5:74733593_TA_T	5	74733593	TA	T	.	.	TA	0.177874	45444	Imputed	0.891655	.	0.676359	0.019	-0.08018099999999999	0.0346714	0.0308454103136644	74242002	75224867
118	5:74736600_TA_T	5	74736600	TA	T	.	.	TA	0.378338	45444	Imputed	0.99716	.	0.326207	5.3e-06	-0.111445	0.025664999999999997	0.0546580687831221	74242002	75224867
119	5:74741857_CAT_C	5	74741857	CAT	C	.	.	CAT	0.012402	45444	Imputed	0.991552	.	0.198248	0.27	-0.11719600000000001	0.11252999999999999	0.0315280960699647	74242002	75224867
120	5:74745521_TTGG_T	5	74745521	TTGG	T	.	.	TTGG	0.123195	45444	Imputed	0.9909549999999999	.	0.9496459999999999	0.0017	-0.116155	0.0381185	0.0304398067756542	74242002	75224867
121	5:74753784_ATG_A	5	74753784	ATG	A	.	.	ATG	0.8502	45444	Imputed	0.905141	.	0.6759149999999999	0.14	-0.0528664	0.0365965	0.0300242259380314	74242002	75224867
122	5:74762888_AC_A	5	74762888	AC	A	.	.	AC	0.012405	45444	Imputed	0.9937229999999999	.	0.19858399999999998	0.26	-0.11822	0.112506	0.0316235990940187	74242002	75224867
123	5:74769304_CAAAT_C	5	74769304	CAAAT	C	.	.	CAAAT	0.123839	45444	Imputed	0.999186	.	0.966891	0.0013	-0.118673	0.037876	0.0307955290615966	74242002	75224867
124	5:74780431_GACA_G	5	74780431	GACA	G	.	.	GACA	0.121249	45444	Imputed	0.991057	.	0.857925	0.0013	-0.12009500000000001	0.03841819999999999	0.0309964938122019	74242002	75224867
125	5:74786326_TTA_T	5	74786326	TTA	T	.	.	TTA	0.071778	45444	Imputed	0.9182809999999999	.	0.876276	0.024	-0.105814	0.0502332	0.0382938361675673	74242002	75224867
126	5:74790328_TC_T	5	74790328	TC	T	.	.	TC	0.0819609999999999	45444	Imputed	0.998974	.	0.7011729999999999	0.0076	-0.116451	0.0453192	0.0417731814590772	74242002	75224867
127	5:74797659_TA_T	5	74797659	TA	T	.	.	TA	0.007261999999999991	45444	Imputed	0.8286049999999999	.	0.329422	0.6	-0.0899963	0.162184	0.0398925296313279	74242002	75224867
128	5:74800576_CT_C	5	74800576	CT	C	.	.	CT	0.291977	45444	Imputed	0.905402	.	0.0386452	0.00018	-0.10725499999999999	0.0287432	0.041326331780894995	74242002	75224867
129	5:74803497_TACAA_T	5	74803497	TACAA	T	.	.	TACAA	0.00494300000000003	45444	Imputed	0.940154	.	1.0	0.72	-0.0535261	0.182729	0.0299977995914453	74242002	75224867
130	5:74804102_GTT_G	5	74804102	GTT	G	.	.	GTT	0.08206000000000001	45444	Imputed	0.996704	.	0.835772	0.0081	-0.11575	0.045348599999999996	0.0413366388769311	74242002	75224867
131	5:74808601_TAGAA_T	5	74808601	TAGAA	T	.	.	TAGAA	0.08228200000000001	45444	Imputed	0.9950459999999999	.	0.701128	0.0074	-0.11673900000000001	0.0453192	0.0418783585162542	74242002	75224867
132	5:74813011_CA_C	5	74813011	CA	C	.	.	CA	0.022609999999999998	45444	Imputed	0.990408	.	0.29279	0.21	-0.110257	0.0839815	0.0733595453311965	74242002	75224867
133	5:74816841_CT_C	5	74816841	CT	C	.	.	CT	0.20608400000000002	45444	Imputed	0.9984040000000001	.	0.0440933	4.2999999999999995e-06	-0.136787	0.0307455	0.0641503695353418	74242002	75224867
134	5:74823304_CA_C	5	74823304	CA	C	.	.	CA	0.027119	45444	Imputed	0.828773	.	0.895443	0.055999999999999994	-0.14285899999999999	0.08392089999999999	0.0513998291204642	74242002	75224867
135	5:74826978_TG_T	5	74826978	TG	T	.	.	TG	0.0019230000000000102	45444	Imputed	0.9614209999999999	.	0.00271833	0.85	-0.06737960000000001	0.28932399999999997	0.0317805768658211	74242002	75224867
136	5:74835453_AT_A	5	74835453	AT	A	.	.	AT	0.001448	45444	Imputed	0.912075	.	0.275801	0.86	-0.046364499999999996	0.38705100000000003	0.0299484027330479	74242002	75224867
137	5:74838479_CATAT_C	5	74838479	CATAT	C	.	.	CATAT	0.081741	45444	Imputed	0.997401	.	0.7078909999999999	0.0065	-0.119296	0.0454107	0.0437654533219962	74242002	75224867
138	5:74843133_CTTCTA_C	5	74843133	CTTCTA	C	.	.	CTTCTA	0.09537799999999999	45444	Imputed	0.989893	.	0.338466	0.35	0.0423919	0.0426562	0.0379630166702193	74242002	75224867
139	5:74846397_CCTT_C	5	74846397	CCTT	C	.	.	CCTT	0.026911	45444	Imputed	0.9355829999999999	.	0.42448	0.028999999999999998	0.181225	0.07926419999999999	0.0919198684518706	74242002	75224867
140	5:74851166_AC_A	5	74851166	AC	A	.	.	AC	0.12493699999999999	45444	Imputed	0.9968040000000001	.	0.923242	0.0013	-0.117752	0.037779599999999997	0.030840059232137004	74242002	75224867
141	5:74864384_TTCTC_T	5	74864384	TTCTC	T	.	.	TTCTC	0.028122	45444	Imputed	0.9766450000000001	.	0.7069489999999999	0.05	-0.137329	0.07605830000000001	0.0401914731436318	74242002	75224867
142	5:74876263_AAAATAT_A	5	74876263	AAAATAT	A	.	.	AAAATAT	0.095618	45444	Imputed	0.9970559999999999	.	0.228958	0.32	0.0442574	0.0424449	0.04044587688057	74242002	75224867
143	5:74886293_GTTT_G	5	74886293	GTTT	G	.	.	GTTT	0.08578200000000001	45444	Imputed	0.985526	.	0.43457399999999996	0.013999999999999999	-0.10724500000000001	0.044675599999999996	0.0300333967851671	74242002	75224867
144	5:74903292_CA_C	5	74903292	CA	C	.	.	CA	0.158223	45444	Imputed	0.8528379999999999	.	0.113916	0.098	-0.0561802	0.037083	0.0310237109665936	74242002	75224867
145	5:74945159_GA_G	5	74945159	GA	G	.	.	GA	0.013378	45444	Imputed	0.9033959999999999	.	0.257307	0.91	0.00534287	0.114016	0.0305699248144178	74242002	75224867
146	5:74947721_TG_T	5	74947721	TG	T	.	.	TG	0.026614	45444	Imputed	0.9930459999999999	.	0.497464	0.92	0.013524600000000001	0.0778357	0.0690421775493025	74242002	75224867
147	5:74954025_GA_G	5	74954025	GA	G	.	.	GA	0.129823	45444	Imputed	0.9824729999999999	.	0.785846	0.0022	-0.11296800000000001	0.0374177	0.0416443394998878	74242002	75224867
148	5:74961337_TCTTA_T	5	74961337	TCTTA	T	.	.	TCTTA	0.048175	45444	Imputed	0.997683	.	0.425076	0.19	-0.07233110000000001	0.058136099999999996	0.0300074322152019	74242002	75224867
149	5:74966352_CAAG_C	5	74966352	CAAG	C	.	.	CAAG	0.06639199999999999	45444	Imputed	0.9741540000000001	.	0.872699	0.37	-0.046178	0.0507588	0.0333538974855514	74242002	75224867
150	5:74967522_ATT_A	5	74967522	ATT	A	.	.	ATT	0.147799	45444	Imputed	0.994395	.	0.928385	0.005	-0.09566010000000001	0.03522430000000001	0.0317576385145308	74242002	75224867
151	5:74967600_CTT_C	5	74967600	CTT	C	.	.	CTT	0.659046	45444	Imputed	0.9991180000000001	.	0.43863800000000003	1.6e-08	0.141721	0.026333699999999998	0.836117059320696	74242002	75224867
152	5:74968011_TAAAC_T	5	74968011	TAAAC	T	.	.	TAAAC	0.00386699999999995	45444	Imputed	0.9843379999999999	.	0.0712965	0.07200000000000001	-0.354717	0.200961	0.0612870876490331	74242002	75224867
153	5:74969441_CTGT_C	5	74969441	CTGT	C	.	.	CTGT	0.067819	45444	Imputed	0.996139	.	0.961031	0.29	-0.0534064	0.0496451	0.0318723886829777	74242002	75224867
154	5:74972670_AAAAT_A	5	74972670	AAAAT	A	.	.	AAAAT	0.0858330000000001	45444	Imputed	0.9835440000000001	.	0.12034700000000001	0.0035	-0.124029	0.044784500000000005	0.041141904421551	74242002	75224867
155	5:74973446_TA_T	5	74973446	TA	T	.	.	TA	0.27118400000000004	45444	Imputed	0.814357	.	0.5058819999999999	0.00016	-0.11208900000000001	0.031061400000000003	0.0312418105426089	74242002	75224867
156	5:74979528_TA_T	5	74979528	TA	T	.	.	TA	0.02271	45444	Imputed	0.9471370000000001	.	0.375688	0.64	-0.0393481	0.085979	0.0309929761286083	74242002	75224867
157	5:74980634_AT_A	5	74980634	AT	A	.	.	AT	0.280607	45444	Imputed	0.9980540000000001	.	0.14615799999999998	7.400000000000001e-06	-0.120744	0.0278649	0.0453920785161281	74242002	75224867
158	5:74980695_CTT_C	5	74980695	CTT	C	.	.	CTT	0.239389	45444	Imputed	0.9444469999999999	.	0.405181	1.3000000000000001e-05	-0.12681900000000002	0.030170999999999996	0.0372077191990627	74242002	75224867
159	5:74988986_CAT_C	5	74988986	CAT	C	.	.	CAT	0.066662	45444	Imputed	0.988395	.	0.8490989999999999	0.6	-0.026626	0.050322000000000006	0.0398304228106118	74242002	75224867
160	5:74989009_CTAA_C	5	74989009	CTAA	C	.	.	CTAA	0.21147	45444	Imputed	0.9852479999999999	.	0.428088	3.2e-06	-0.13836400000000001	0.030833	0.0638245039311328	74242002	75224867
161	5:74993212_GT_G	5	74993212	GT	G	.	.	GT	0.213046	45444	Imputed	0.997276	.	0.605576	4.1e-06	-0.135735	0.0305772	0.06027839073367801	74242002	75224867
162	5:74994884_T_A	5	74994884	T	A	.	.	T	0.00144200000000005	45444	Imputed	0.918875	.	1.0	0.52	-0.158797	0.342876	0.0346486077138115	74242002	75224867
163	5:75002387_GTTTT_G	5	75002387	GTTTT	G	.	.	GTTTT	0.21334499999999998	45444	Imputed	0.998015	.	0.614888	3.2e-06	-0.137257	0.030551	0.065057465685624	74242002	75224867
164	5:75006272_AG_A	5	75006272	AG	A	.	.	AG	0.00414400000000004	45444	Imputed	0.8240040000000001	.	0.382114	0.97	-0.00988541	0.21165	0.0305109382477896	74242002	75224867
165	5:75011301_TGA_T	5	75011301	TGA	T	.	.	TGA	0.060753999999999996	45444	Imputed	0.984891	.	0.6790039999999999	0.56	-0.029789799999999998	0.0526937	0.0373684627535524	74242002	75224867
166	5:75012219_GGGT_G	5	75012219	GGGT	G	.	.	GGGT	0.124181	45444	Imputed	0.8012729999999999	.	0.47160100000000005	0.034	-0.0876953	0.042211	0.0302487143595334	74242002	75224867
167	5:75013839_CT_C	5	75013839	CT	C	.	.	CT	0.22725900000000002	45444	Imputed	0.925982	.	0.106814	7.6e-06	-0.133685	0.030991900000000003	0.0488568787329906	74242002	75224867
168	5:75044206_CT_C	5	75044206	CT	C	.	.	CT	0.573152	45444	Imputed	0.987951	.	0.25016700000000003	0.0054	0.06745060000000001	0.0253118	0.0309500585010202	74242002	75224867
169	5:75054005_CAT_C	5	75054005	CAT	C	.	.	CAT	0.003940999999999971	45444	Imputed	0.9266280000000001	.	0.0984627	0.13	-0.31124	0.20598699999999998	0.0505504789551549	74242002	75224867
170	5:75063685_TTC_T	5	75063685	TTC	T	.	.	TTC	0.00164900000000001	45444	Imputed	0.8400700000000001	.	1.0	0.54	0.212838	0.332223	0.0333242807225068	74242002	75224867
171	5:75071690_TA_T	5	75071690	TA	T	.	.	TA	0.370239	45444	Imputed	0.9755719999999999	.	0.5495399999999999	0.032	-0.0521303	0.026075599999999997	0.0300332155673915	74242002	75224867
172	5:75074903_ATAT_A	5	75074903	ATAT	A	.	.	ATAT	0.354596	45444	Imputed	0.9804290000000001	.	0.9173049999999999	0.034	-0.0521558	0.026402699999999998	0.030444975696547	74242002	75224867
173	5:75081867_CAT_C	5	75081867	CAT	C	.	.	CAT	0.368585	45444	Imputed	0.9939290000000001	.	0.385356	0.0052	-0.0694816	0.025941900000000004	0.0452172868958009	74242002	75224867
174	5:75088425_CT_C	5	75088425	CT	C	.	.	CT	0.43566499999999997	45444	Imputed	0.984059	.	0.188003	0.00027	-0.0890335	0.0253447	0.0633961430378072	74242002	75224867
175	5:75097862_AT_A	5	75097862	AT	A	.	.	AT	0.0038909999999999795	45444	Imputed	0.928733	.	0.08931610000000001	0.16	-0.28788400000000003	0.20679	0.0451707413161339	74242002	75224867
176	5:75099100_TTA_T	5	75099100	TTA	T	.	.	TTA	0.38203200000000004	45444	Imputed	0.9649190000000001	.	0.46487	0.018000000000000002	-0.059347000000000004	0.026155599999999998	0.0354918526714328	74242002	75224867
177	5:75103318_CTT_C	5	75103318	CTT	C	.	.	CTT	0.31196399999999996	45444	Imputed	0.994232	.	0.8492959999999999	0.2	-0.0328464	0.027043400000000002	0.030567283711682006	74242002	75224867
178	5:75103491_AT_A	5	75103491	AT	A	.	.	AT	0.312841	45444	Imputed	0.991707	.	0.8577030000000001	0.18	-0.03439419999999999	0.027019099999999997	0.0302618746682017	74242002	75224867
179	5:75104188_GT_G	5	75104188	GT	G	.	.	GT	0.042571	45444	Imputed	0.9667379999999999	.	0.470185	0.13	-0.101904	0.0626231	0.0301078836148991	74242002	75224867
180	5:75115741_AAGAG_A	5	75115741	AAGAG	A	.	.	AAGAG	0.297149	45444	Imputed	0.9913709999999999	.	0.72028	0.25	-0.0298151	0.0274964	0.0319516765914677	74242002	75224867
181	5:75124097_CTT_C	5	75124097	CTT	C	.	.	CTT	0.019962	45444	Imputed	0.8056270000000001	.	0.1495	0.017	-0.220261	0.09965460000000001	0.0847327943738432	74242002	75224867
182	5:75129426_CTA_C	5	75129426	CTA	C	.	.	CTA	0.411146	45444	Imputed	0.99139	.	0.35288200000000003	0.3	-0.0259404	0.0254359	0.0417040514973656	74242002	75224867
183	5:75131381_GT_G	5	75131381	GT	G	.	.	GT	0.410915	45444	Imputed	0.9848680000000001	.	0.33726	0.29	-0.026391900000000003	0.0255058	0.0405521793765049	74242002	75224867
184	5:75142371_CTCT_C	5	75142371	CTCT	C	.	.	CTCT	0.104604	45444	Imputed	0.9824209999999999	.	0.303537	0.02	0.0913471	0.0410944	0.0587621863985035	74242002	75224867
185	5:75146462_TAA_T	5	75146462	TAA	T	.	.	TAA	0.420918	45444	Imputed	0.974174	.	0.36691599999999996	0.35	-0.023137599999999998	0.025493900000000003	0.0495945366371679	74242002	75224867
186	5:75149496_AT_A	5	75149496	AT	A	.	.	AT	0.139801	45444	Imputed	0.9767790000000001	.	0.689653	0.045	0.0673949	0.036364	0.0380079912144575	74242002	75224867
187	5:75153930_TTGTC_T	5	75153930	TTGTC	T	.	.	TTGTC	0.006727999999999961	45444	Imputed	0.9808309999999999	.	0.730488	0.91	-0.036006	0.153596	0.0304733171421502	74242002	75224867
188	5:75162100_AT_A	5	75162100	AT	A	.	.	AT	0.013653	45444	Imputed	0.9411010000000001	.	0.860768	0.65	0.0472029	0.10916600000000001	0.033904282095181	74242002	75224867
189	5:75164227_TA_T	5	75164227	TA	T	.	.	TA	0.00338400000000005	45444	Imputed	0.947574	.	0.42479799999999995	0.012	0.529788	0.22013000000000002	0.178750674700995	74242002	75224867
190	5:75166605_CAAAT_C	5	75166605	CAAAT	C	.	.	CAAAT	0.07563099999999999	45444	Imputed	0.977721	.	0.54365	0.45	-0.0325119	0.047769099999999995	0.0343745373516848	74242002	75224867
191	5:75167700_TA_T	5	75167700	TA	T	.	.	TA	0.00337399999999999	45444	Imputed	0.9804719999999999	.	0.486757	0.54	0.134134	0.218371	0.033795615949451	74242002	75224867
192	5:75169216_CTAAT_C	5	75169216	CTAAT	C	.	.	CTAAT	0.13150599999999998	45444	Imputed	0.9809690000000001	.	0.767774	0.037000000000000005	0.0706741	0.0372329	0.0369422283867766	74242002	75224867
193	5:75171465_AGCCT_A	5	75171465	AGCCT	A	.	.	AGCCT	0.0070810000000000005	45444	Imputed	0.9434610000000001	.	0.5419350000000001	0.04	-0.303709	0.152896	0.0670047332978147	74242002	75224867
194	5:75171642_TA_T	5	75171642	TA	T	.	.	TA	0.0068810000000000295	45444	Imputed	0.961667	.	0.82063	0.65	-0.08620549999999999	0.152273	0.0343555181871973	74242002	75224867
195	5:75175994_GA_G	5	75175994	GA	G	.	.	GA	0.08267000000000001	45444	Imputed	0.9683709999999999	.	0.327831	0.3	-0.0453292	0.0459359	0.0303430795448554	74242002	75224867
196	5:75180630_TTAA_T	5	75180630	TTAA	T	.	.	TTAA	0.076599	45444	Imputed	0.992497	.	0.572415	0.4	-0.036865800000000004	0.0471527	0.0330187780390271	74242002	75224867
197	5:75184169_ATT_A	5	75184169	ATT	A	.	.	ATT	0.057260000000000005	45444	Imputed	0.83214	.	0.491554	0.49	-0.0338346	0.058817799999999996	0.030055563379417997	74242002	75224867
198	5:75192286_CATT_C	5	75192286	CATT	C	.	.	CATT	0.06922400000000001	45444	Imputed	0.9040389999999999	.	0.197189	0.4	-0.041815	0.0516043	0.0299459743930821	74242002	75224867
199	5:75193132_C_T	5	75193132	C	T	.	.	C	0.00531300000000001	45444	Imputed	0.904766	.	0.673725	0.74	-0.07730089999999999	0.180726	0.0321640344660967	74242002	75224867
200	5:75195960_AG_A	5	75195960	AG	A	.	.	AG	0.00553400000000004	45444	Imputed	0.9154559999999999	.	0.09523580000000001	0.64	-0.09636410000000001	0.17726	0.0338666475012355	74242002	75224867
201	5:75201034_CA_C	5	75201034	CA	C	.	.	CA	0.0034349999999999698	45444	Imputed	0.995029	.	0.128942	0.43	0.172721	0.21390399999999998	0.0374302217077682	74242002	75224867
202	5:75206209_CCACT_C	5	75206209	CCACT	C	.	.	CCACT	0.029925999999999998	45444	Imputed	0.817088	.	0.33613699999999996	0.076	0.145224	0.0812576	0.0717999188168446	74242002	75224867
203	5:75208009_TAGAC_T	5	75208009	TAGAC	T	.	.	TAGAC	0.26704	45444	Imputed	0.9859319999999999	.	0.0653624	0.033	-0.0572212	0.0281425	0.0305692767490505	74242002	75224867
204	5:75212160_TCCC_T	5	75212160	TCCC	T	.	.	TCCC	0.401536	45444	Imputed	0.8467809999999999	.	0.938507	0.47	-0.0194446	0.0276172	0.03155229219975	74242002	75224867
205	5:75212622_GC_G	5	75212622	GC	G	.	.	GC	0.126815	45444	Imputed	0.977203	.	0.8408469999999999	0.04	0.0709489	0.0378263	0.0365218399527133	74242002	75224867
206	5:75213641_GA_G	5	75213641	GA	G	.	.	GA	0.070904	45444	Imputed	0.987967	.	0.8295459999999999	0.4	-0.035729000000000004	0.0489386	0.0320318597764023	74242002	75224867
207	5:75217646_GT_G	5	75217646	GT	G	.	.	GT	0.280352	45444	Imputed	0.9573719999999999	.	0.23926599999999998	0.038	-0.0571987	0.0281303	0.0312702979906511	74242002	75224867
208	5:75218263_AAAAGT_A	5	75218263	AAAAGT	A	.	.	AAAAGT	0.00341100000000005	45444	Imputed	0.932767	.	0.46202200000000004	0.38	0.186943	0.22174699999999997	0.0379552717592592	74242002	75224867
209	5:75221846_CT_C	5	75221846	CT	C	.	.	CT	0.00369699999999995	45444	Imputed	0.883692	.	0.47148199999999996	0.21	0.259837	0.215216	0.0515278827751222	74242002	75224867
0	5:87068933_GA_G	5	87068933	GA	G	.	.	GA	0.7402449999999999	45444	Imputed	0.976879	.	0.41831199999999996	0.11	-0.047883800000000004	0.028729599999999998	0.0696330530556319	87068432	88206889
1	5:87074251_TATC_T	5	87074251	TATC	T	.	.	TATC	0.041631	45444	Imputed	0.9637549999999999	.	0.153696	0.16	-0.09032480000000001	0.0632732	0.0321348764450641	87068432	88206889
2	5:87075341_CA_C	5	87075341	CA	C	.	.	CA	0.041467000000000004	45444	Imputed	0.961751	.	0.431516	0.15	-0.09251000000000001	0.06350159999999999	0.0324224225134114	87068432	88206889
3	5:87076729_CA_C	5	87076729	CA	C	.	.	CA	0.214331	45444	Imputed	0.806074	.	0.956685	0.12	-0.0538067	0.033710000000000004	0.0385847760363136	87068432	88206889
4	5:87077467_GA_G	5	87077467	GA	G	.	.	GA	0.00217900000000004	45444	Imputed	0.837051	.	1.0	0.47	0.192473	0.295977	0.038129404575426004	87068432	88206889
5	5:87077553_AT_A	5	87077553	AT	A	.	.	AT	0.26657800000000004	45444	Imputed	0.9915649999999999	.	0.231037	0.00066	0.100236	0.0283182	0.255166667930754	87068432	88206889
6	5:87080440_GTAAAA_G	5	87080440	GTAAAA	G	.	.	GTAAAA	0.022442	45444	Imputed	0.964007	.	0.5610229999999999	0.79	-0.00938821	0.0861318	0.0314837916284693	87068432	88206889
7	5:87084709_CCTT_C	5	87084709	CCTT	C	.	.	CCTT	0.041513	45444	Imputed	0.965024	.	0.16384	0.17	-0.0880635	0.0633354	0.0317741654029863	87068432	88206889
8	5:87094136_CT_C	5	87094136	CT	C	.	.	CT	0.25892600000000005	45444	Imputed	0.964275	.	0.784429	0.49	-0.019116099999999997	0.0290112	0.031758304255613	87068432	88206889
9	5:87100652_CTCTT_C	5	87100652	CTCTT	C	.	.	CTCTT	0.061426999999999995	45444	Imputed	0.826542	.	0.334547	0.95	0.0009818280000000001	0.0573879	0.0323956474911724	87068432	88206889
10	5:87100654_CTTTG_C	5	87100654	CTTTG	C	.	.	CTTTG	0.092624	45444	Imputed	0.989044	.	0.644927	0.38	0.04276919999999999	0.0430981	0.0386616483198149	87068432	88206889
11	5:87117596_TA_T	5	87117596	TA	T	.	.	TA	0.301082	45444	Imputed	0.8251139999999999	.	0.468762	0.085	-0.052314099999999995	0.030070599999999996	0.034174980895330005	87068432	88206889
12	5:87124735_AT_A	5	87124735	AT	A	.	.	AT	0.189668	45444	Imputed	0.9641709999999999	.	0.0362207	0.084	-0.057402800000000004	0.032469599999999994	0.0355567443180929	87068432	88206889
13	5:87134271_TA_T	5	87134271	TA	T	.	.	TA	0.99726041	45444	Imputed	0.8962700000000001	.	1.0	0.62	-0.14063	0.258716	0.0356277795759957	87068432	88206889
14	5:87137975_TGTAA_T	5	87137975	TGTAA	T	.	.	TGTAA	0.18974100000000002	45444	Imputed	0.967066	.	0.044998199999999995	0.09699999999999999	-0.0551965	0.0324226	0.0344399209558266	87068432	88206889
15	5:87142389_AAAG_A	5	87142389	AAAG	A	.	.	AAAG	0.0195880000000001	45444	Imputed	0.9686299999999999	.	0.522035	0.37	0.08849119999999999	0.0909506	0.0400894429564802	87068432	88206889
16	5:87152678_CAGATT_C	5	87152678	CAGATT	C	.	.	CAGATT	0.00107800000000002	45444	Imputed	0.8286879999999999	.	1.0	0.45	-0.330108	0.410106	0.0407576965452076	87068432	88206889
17	5:87163268_AT_A	5	87163268	AT	A	.	.	AT	0.26531	45444	Imputed	0.9721270000000001	.	0.0764584	0.057	-0.0553437	0.028638099999999996	0.0347833283434259	87068432	88206889
18	5:87165234_CA_C	5	87165234	CA	C	.	.	CA	0.013212999999999999	45444	Imputed	0.906323	.	0.672772	0.031	0.25590799999999997	0.114174	0.0635304673196802	87068432	88206889
19	5:87166979_CCCA_C	5	87166979	CCCA	C	.	.	CCCA	0.160108	45444	Imputed	0.973359	.	0.176723	0.075	-0.06302719999999999	0.0344858	0.0378471974618373	87068432	88206889
20	5:87171491_ACTCT_A	5	87171491	ACTCT	A	.	.	ACTCT	0.057809000000000006	45444	Imputed	0.998466	.	0.17498699999999998	0.15	-0.0785303	0.0534872	0.0387633261853975	87068432	88206889
21	5:87187234_AG_A	5	87187234	AG	A	.	.	AG	0.263763	45444	Imputed	0.9927860000000001	.	0.0618913	0.044000000000000004	-0.0586457	0.0284212	0.0375285476281608	87068432	88206889
22	5:87191805_TG_T	5	87191805	TG	T	.	.	TG	0.00527599999999995	45444	Imputed	0.857087	.	0.6844859999999999	0.81	-0.0285231	0.184824	0.031718271652474	87068432	88206889
23	5:87213507_CTT_C	5	87213507	CTT	C	.	.	CTT	0.00682799999999995	45444	Imputed	0.868157	.	0.29843000000000003	0.47	-0.124261	0.16226500000000002	0.0361073922019965	87068432	88206889
24	5:87219472_GTTCAT_G	5	87219472	GTTCAT	G	.	.	GTTCAT	0.00121000000000004	45444	Imputed	0.8648170000000001	.	0.3151	0.57	-0.21884	0.383789	0.0359458902319767	87068432	88206889
25	5:87221675_GC_G	5	87221675	GC	G	.	.	GC	0.00446000000000002	45444	Imputed	0.8898520000000001	.	0.19886900000000002	0.6	-0.100991	0.198262	0.0356111133050115	87068432	88206889
26	5:87224697_CAA_C	5	87224697	CAA	C	.	.	CAA	0.00840200000000002	45444	Imputed	0.9192299999999999	.	0.640145	0.00067	0.45675600000000005	0.14181400000000002	0.12453215366647301	87068432	88206889
27	5:87225868_TGTAA_T	5	87225868	TGTAA	T	.	.	TGTAA	0.00119800000000003	45444	Imputed	0.932701	.	0.00472219	0.75	0.0865097	0.372217	0.0314935483619885	87068432	88206889
28	5:87228376_CCT_C	5	87228376	CCT	C	.	.	CCT	0.0194029999999999	45444	Imputed	0.998525	.	0.407132	0.33	0.092377	0.09020560000000001	0.0422529223218189	87068432	88206889
29	5:87232559_CCCTT_C	5	87232559	CCCTT	C	.	.	CCCTT	0.038257	45444	Imputed	0.972151	.	0.533025	0.096	-0.108146	0.06578060000000001	0.0646060397047212	87068432	88206889
30	5:87232630_CTT_C	5	87232630	CTT	C	.	.	CTT	0.00275300000000001	45444	Imputed	0.906593	.	0.0203435	0.28	-0.208177	0.248848	0.0405524783366447	87068432	88206889
31	5:87232792_TCTCC_T	5	87232792	TCTCC	T	.	.	TCTCC	0.733915	45444	Imputed	0.998398	.	0.05867580000000001	0.055999999999999994	0.0554632	0.0282535	0.0352498806500534	87068432	88206889
32	5:87232807_CCCTT_C	5	87232807	CCCTT	C	.	.	CCCTT	0.013775	45444	Imputed	0.999568	.	0.7316239999999999	0.85	0.0169822	0.107019	0.0371123707102291	87068432	88206889
33	5:87232817_TCTTC_T	5	87232817	TCTTC	T	.	.	TCTTC	0.113771	45444	Imputed	0.9658959999999999	.	0.808571	0.042	-0.08550369999999999	0.0399767	0.0540389876170294	87068432	88206889
34	5:87232903_TTC_T	5	87232903	TTC	T	.	.	TTC	0.766544	45444	Imputed	0.9945809999999999	.	0.00940653	0.013000000000000001	0.0753391	0.0296893	0.0411052295663971	87068432	88206889
35	5:87232930_TCTTC_T	5	87232930	TCTTC	T	.	.	TCTTC	0.737542	45444	Imputed	0.974274	.	0.0570375	0.11	0.0472064	0.028790100000000002	0.0309306184202014	87068432	88206889
36	5:87232968_CTCCT_C	5	87232968	CTCCT	C	.	.	CTCCT	0.723226	45444	Imputed	0.976927	.	0.070763	0.13	0.043912	0.028229	0.0310300765511979	87068432	88206889
37	5:87236599_GA_G	5	87236599	GA	G	.	.	GA	0.20277799999999999	45444	Imputed	0.952076	.	0.0237815	0.18	-0.04651	0.0318904	0.0325862921964789	87068432	88206889
38	5:87236745_TCA_T	5	87236745	TCA	T	.	.	TCA	0.013747	45444	Imputed	0.99715	.	0.774278	0.73	0.0327744	0.10726400000000001	0.0344218345456153	87068432	88206889
39	5:87237262_TC_T	5	87237262	TC	T	.	.	TC	0.032760000000000004	45444	Imputed	0.990979	.	0.380916	0.34	0.0684941	0.07035930000000001	0.03274863905507701	87068432	88206889
40	5:87239117_AT_A	5	87239117	AT	A	.	.	AT	0.001139	45444	Imputed	0.815484	.	0.188303	0.78	-0.10043200000000001	0.40860100000000005	0.0316259200959843	87068432	88206889
41	5:87246296_CT_C	5	87246296	CT	C	.	.	CT	0.189426	45444	Imputed	0.997186	.	0.0267015	0.091	-0.055856600000000006	0.03197	0.0351148462383862	87068432	88206889
42	5:87254025_C_CT	5	87254025	C	CT	.	.	C	0.178298	45444	Imputed	0.9830049999999999	.	0.016026699999999998	0.17	-0.0446608	0.032995	0.0311170225356496	87068432	88206889
43	5:87263804_AAAAT_A	5	87263804	AAAAT	A	.	.	AAAAT	0.19268	45444	Imputed	0.9967590000000001	.	0.0297048	0.14	-0.047344699999999997	0.0317324	0.0347080150250484	87068432	88206889
44	5:87270488_ATTAAC_A	5	87270488	ATTAAC	A	.	.	ATTAAC	0.00409099999999996	45444	Imputed	0.848216	.	0.805506	0.3	0.24843200000000001	0.210802	0.0495708965919541	87068432	88206889
45	5:87270600_AT_A	5	87270600	AT	A	.	.	AT	0.0135189999999999	45444	Imputed	0.985176	.	0.719598	0.66	0.0437978	0.108846	0.0328557592553216	87068432	88206889
46	5:87280295_GGTTT_G	5	87280295	GGTTT	G	.	.	GGTTT	0.9559645	45444	Imputed	0.9940629999999999	.	0.0101958	0.094	0.102249	0.0608991	0.0332345785236518	87068432	88206889
47	5:87288115_AT_A	5	87288115	AT	A	.	.	AT	0.029756	45444	Imputed	0.990974	.	0.44722399999999995	0.83	0.0156261	0.0739311	0.0347016909066272	87068432	88206889
48	5:87298636_CTA_C	5	87298636	CTA	C	.	.	CTA	0.9559950999999999	45444	Imputed	0.99397	.	0.010182	0.084	0.10562200000000001	0.06091	0.0339914840028936	87068432	88206889
49	5:87299017_AT_A	5	87299017	AT	A	.	.	AT	0.323321	45444	Imputed	0.895325	.	0.265	0.7	-0.00981974	0.0282348	0.0361555218630558	87068432	88206889
50	5:87300025_AT_A	5	87300025	AT	A	.	.	AT	0.769393	45444	Imputed	0.967891	.	0.016687200000000003	0.063	0.0566794	0.0301725	0.0332077228043537	87068432	88206889
51	5:87300612_GA_G	5	87300612	GA	G	.	.	GA	0.190226	45444	Imputed	0.9917799999999999	.	0.036706800000000005	0.12	-0.0498715	0.0319717	0.036162586816388	87068432	88206889
52	5:87301052_GA_G	5	87301052	GA	G	.	.	GA	0.747023	45444	Imputed	0.986699	.	0.167817	0.071	0.0517354	0.0288907	0.0325580070848568	87068432	88206889
53	5:87314724_CA_C	5	87314724	CA	C	.	.	CA	0.9543117	45444	Imputed	0.974794	.	0.00871007	0.055999999999999994	0.11551099999999999	0.06055	0.0370241298625158	87068432	88206889
54	5:87323489_TCTTA_T	5	87323489	TCTTA	T	.	.	TCTTA	0.02901	45444	Imputed	0.963184	.	0.5034850000000001	0.87	0.0124973	0.0755547	0.0340021052276445	87068432	88206889
55	5:87324990_TTC_T	5	87324990	TTC	T	.	.	TTC	0.775939	45444	Imputed	0.954426	.	0.07775750000000001	0.0068	0.0835132	0.0306844	0.0584625682969113	87068432	88206889
56	5:87326397_AAAT_A	5	87326397	AAAT	A	.	.	AAAT	0.190085	45444	Imputed	0.9863639999999999	.	0.029169999999999998	0.14	-0.0476578	0.0320565	0.0342456449932254	87068432	88206889
57	5:87338224_GCA_G	5	87338224	GCA	G	.	.	GCA	0.9378964	45444	Imputed	0.9771770000000001	.	0.0575086	0.25	0.060099099999999996	0.05222380000000001	0.0351671734851784	87068432	88206889
58	5:87351657_T_C	5	87351657	T	C	.	.	T	0.001336	45444	Imputed	0.917692	.	1.0	0.9	0.04825530000000001	0.35327600000000003	0.0311512382046839	87068432	88206889
59	5:87353820_TA_T	5	87353820	TA	T	.	.	TA	0.166245	45444	Imputed	0.967841	.	0.0312459	0.054000000000000006	-0.0665105	0.034167199999999995	0.0405208831513617	87068432	88206889
60	5:87357656_GT_G	5	87357656	GT	G	.	.	GT	0.174096	45444	Imputed	0.9870389999999999	.	0.00728626	0.086	-0.0569101	0.0332463	0.0347074147522466	87068432	88206889
61	5:87360497_CT_C	5	87360497	CT	C	.	.	CT	0.9410301	45444	Imputed	0.997444	.	0.0388089	0.16	0.0749352	0.0529596	0.0375400776790299	87068432	88206889
62	5:87363675_TTA_T	5	87363675	TTA	T	.	.	TTA	0.9594889999999999	45444	Imputed	0.97634	.	0.00716364	0.02	0.14995899999999998	0.0637578	0.0513219064802008	87068432	88206889
63	5:87375385_TAC_T	5	87375385	TAC	T	.	.	TAC	0.9408274999999999	45444	Imputed	0.9951450000000001	.	0.04049880000000001	0.13	0.07973939999999999	0.052891499999999994	0.0399521921285131	87068432	88206889
64	5:87383537_TA_T	5	87383537	TA	T	.	.	TA	0.059126	45444	Imputed	0.920099	.	0.07434210000000001	0.94	0.00164292	0.054944900000000005	0.0314958415339718	87068432	88206889
65	5:87393745_CA_C	5	87393745	CA	C	.	.	CA	0.018706	45444	Imputed	0.9856889999999999	.	0.46213999999999994	0.2	0.122919	0.0922898	0.0550773057735602	87068432	88206889
66	5:87407917_CTA_C	5	87407917	CTA	C	.	.	CTA	0.018716999999999998	45444	Imputed	0.987451	.	0.462103	0.19	0.12592899999999999	0.09218960000000001	0.0571301064635894	87068432	88206889
67	5:87423386_CT_C	5	87423386	CT	C	.	.	CT	0.007174000000000009	45444	Imputed	0.908108	.	1.0	0.59	0.054190800000000004	0.154694	0.033093030877059	87068432	88206889
68	5:87438776_AG_A	5	87438776	AG	A	.	.	AG	0.007139000000000009	45444	Imputed	0.9576879999999999	.	0.907634	0.87	-0.022669099999999998	0.151372	0.0311078276060277	87068432	88206889
69	5:87440453_TA_T	5	87440453	TA	T	.	.	TA	0.633968	45444	Imputed	0.9735450000000001	.	0.591674	0.0023	0.07833680000000001	0.0261819	0.0473727863625727	87068432	88206889
70	5:87443465_ATTG_A	5	87443465	ATTG	A	.	.	ATTG	0.019775	45444	Imputed	0.9936950000000001	.	0.801358	0.16	0.131695	0.0898348	0.0617795435791312	87068432	88206889
71	5:87443943_GC_G	5	87443943	GC	G	.	.	GC	0.018175999999999998	45444	Imputed	0.946047	.	0.918819	0.2	0.129652	0.096012	0.05372802282492501	87068432	88206889
72	5:87444501_AT_A	5	87444501	AT	A	.	.	AT	0.019775	45444	Imputed	0.9945229999999999	.	0.8668680000000001	0.16	0.130981	0.0898054	0.0613314503188589	87068432	88206889
73	5:87448528_TA_T	5	87448528	TA	T	.	.	TA	0.8771129999999999	45444	Imputed	0.912034	.	0.869158	0.052000000000000005	0.076173	0.039562599999999996	0.0397109939802082	87068432	88206889
74	5:87449575_AAAT_A	5	87449575	AAAT	A	.	.	AAAT	0.043944	45444	Imputed	0.93174	.	0.563779	0.26	-0.07351419999999999	0.0629014	0.0511856228034651	87068432	88206889
75	5:87475116_CT_C	5	87475116	CT	C	.	.	CT	0.649091	45444	Imputed	0.955385	.	0.08303989999999999	0.0011	0.08497660000000001	0.026723900000000002	0.0516487202519926	87068432	88206889
76	5:87477131_CTT_C	5	87477131	CTT	C	.	.	CTT	0.019649	45444	Imputed	0.992359	.	0.9331719999999999	0.15	0.134184	0.0901286	0.0657297444646627	87068432	88206889
77	5:87479221_ATAG_A	5	87479221	ATAG	A	.	.	ATAG	0.224054	45444	Imputed	0.995444	.	0.044497699999999994	0.14	-0.0433204	0.030077	0.0316876201570032	87068432	88206889
78	5:87507585_CA_C	5	87507585	CA	C	.	.	CA	0.734759	45444	Imputed	0.8962680000000001	.	0.280179	0.00054	0.100967	0.0298258	0.146691983059323	87068432	88206889
79	5:87509861_GTTGT_G	5	87509861	GTTGT	G	.	.	GTTGT	0.00522800000000001	45444	Imputed	0.874178	.	1.0	0.057999999999999996	-0.31094299999999997	0.184704	0.10721543748894502	87068432	88206889
80	5:87513722_GA_G	5	87513722	GA	G	.	.	GA	0.6893060000000001	45444	Imputed	0.891682	.	0.12906800000000002	0.36	-0.025890899999999998	0.028406099999999997	0.0334246442340455	87068432	88206889
81	5:87514778_TA_T	5	87514778	TA	T	.	.	TA	0.527301	45444	Imputed	0.9693799999999999	.	0.538836	0.28	0.029306400000000003	0.025412900000000002	0.0643056705035392	87068432	88206889
82	5:87524779_CCTTT_C	5	87524779	CCTTT	C	.	.	CCTTT	0.00134400000000001	45444	Imputed	0.955247	.	0.09804969999999999	0.75	-0.100175	0.344148	0.031700284943635	87068432	88206889
83	5:87525306_GT_G	5	87525306	GT	G	.	.	GT	0.72942	45444	Imputed	0.947111	.	0.835145	0.38	-0.0228835	0.0287683	0.034445402207294	87068432	88206889
84	5:87525889_GT_G	5	87525889	GT	G	.	.	GT	0.012912999999999999	45444	Imputed	0.823837	.	0.772454	0.45	-0.0824575	0.120825	0.0356934306544096	87068432	88206889
85	5:87528396_AT_A	5	87528396	AT	A	.	.	AT	0.9595735999999999	45444	Imputed	0.9771299999999999	.	0.0639864	0.032	0.13986600000000002	0.06388909999999999	0.0446480276714185	87068432	88206889
86	5:87532673_GA_G	5	87532673	GA	G	.	.	GA	0.006606	45444	Imputed	0.9196629999999999	.	1.0	0.27	-0.183053	0.159931	0.0532560397506746	87068432	88206889
87	5:87538006_TCTCA_T	5	87538006	TCTCA	T	.	.	TCTCA	0.0017909999999999899	45444	Imputed	0.82321	.	1.0	0.11	0.554226	0.32322199999999995	0.0607950252984692	87068432	88206889
88	5:87547427_TG_T	5	87547427	TG	T	.	.	TG	0.9368884	45444	Imputed	0.9831549999999999	.	0.382678	0.19	0.06908049999999999	0.0515513	0.031102101966987004	87068432	88206889
89	5:87553689_CTT_C	5	87553689	CTT	C	.	.	CTT	0.021874	45444	Imputed	0.983197	.	0.44519899999999996	0.98	0.00982822	0.0858671	0.0424347809287127	87068432	88206889
90	5:87565632_TAGA_T	5	87565632	TAGA	T	.	.	TAGA	0.18014000000000002	45444	Imputed	0.808834	.	0.556403	0.51	0.020096400000000004	0.03610069999999999	0.0331385110076956	87068432	88206889
91	5:87565639_ATAG_A	5	87565639	ATAG	A	.	.	ATAG	0.00140799999999996	45444	Imputed	0.9781190000000001	.	1.0	0.47	0.21920100000000003	0.341192	0.0374416203737559	87068432	88206889
92	5:87566383_TA_T	5	87566383	TA	T	.	.	TA	0.251848	45444	Imputed	0.9839979999999999	.	0.533197	0.69	0.00847155	0.0288797	0.0398479600371229	87068432	88206889
93	5:87587157_CTT_C	5	87587157	CTT	C	.	.	CTT	0.00168800000000002	45444	Imputed	0.809136	.	0.401654	0.46	-0.26650999999999997	0.338613	0.0403187543913116	87068432	88206889
94	5:87593928_AT_A	5	87593928	AT	A	.	.	AT	0.053693	45444	Imputed	0.9491059999999999	.	0.678858	0.87	0.00863851	0.0564462	0.0328583212287215	87068432	88206889
95	5:87603997_ACTAT_A	5	87603997	ACTAT	A	.	.	ACTAT	0.00603900000000002	45444	Imputed	0.930359	.	0.6778569999999999	0.75	-0.045881599999999995	0.165204	0.0309610816716824	87068432	88206889
96	5:87619421_TG_T	5	87619421	TG	T	.	.	TG	0.00505500000000003	45444	Imputed	0.963043	.	0.6542979999999999	0.23	0.231356	0.17934	0.06988127044002	87068432	88206889
97	5:87620486_GA_G	5	87620486	GA	G	.	.	GA	0.24796700000000002	45444	Imputed	0.995817	.	0.6711590000000001	0.76	0.00638739	0.0288409	0.0414024086666448	87068432	88206889
98	5:87641006_GA_G	5	87641006	GA	G	.	.	GA	0.24861399999999997	45444	Imputed	0.9970979999999999	.	0.713112	0.73	0.00699094	0.0288017	0.0414890543176352	87068432	88206889
99	5:87644787_AAT_A	5	87644787	AAT	A	.	.	AAT	0.00145200000000001	45444	Imputed	0.8588889999999999	.	1.0	0.89	0.0644033	0.35620300000000005	0.0314973764786048	87068432	88206889
100	5:87660673_CT_C	5	87660673	CT	C	.	.	CT	0.0011820000000000198	45444	Imputed	0.901698	.	1.0	0.27	-0.37327899999999997	0.377442	0.0415476893900195	87068432	88206889
101	5:87663909_TA_T	5	87663909	TA	T	.	.	TA	0.00537399999999999	45444	Imputed	0.871992	.	0.22790300000000002	0.66	-0.0983092	0.192125	0.04323765916991101	87068432	88206889
102	5:87663918_AC_A	5	87663918	AC	A	.	.	AC	0.0245840000000001	45444	Imputed	0.800824	.	0.8133739999999999	0.0037	-0.255605	0.0905699	0.164762412070195	87068432	88206889
103	5:87685425_CT_C	5	87685425	CT	C	.	.	CT	0.0031219999999999603	45444	Imputed	0.9591370000000001	.	0.588408	0.86	-0.0770377	0.230931	0.0364859763692882	87068432	88206889
104	5:87695386_GT_G	5	87695386	GT	G	.	.	GT	0.46098500000000003	45444	Imputed	0.994022	.	0.7662399999999999	0.19	-0.0351235	0.025144999999999997	0.0725485702711095	87068432	88206889
105	5:87696083_TAGAA_T	5	87696083	TAGAA	T	.	.	TAGAA	0.00270499999999996	45444	Imputed	0.9722059999999999	.	0.771798	0.85	0.00372615	0.24443800000000002	0.0319882011408345	87068432	88206889
106	5:87700985_GA_G	5	87700985	GA	G	.	.	GA	0.258814	45444	Imputed	0.9753290000000001	.	0.41203	0.91	-0.00046035199999999997	0.028716500000000002	0.0510638232182645	87068432	88206889
107	5:87703316_AG_A	5	87703316	AG	A	.	.	AG	0.078914	45444	Imputed	0.9804639999999999	.	0.396351	0.0009	0.149562	0.046745999999999996	0.0310397775011999	87068432	88206889
108	5:87703384_GA_G	5	87703384	GA	G	.	.	GA	0.24544499999999997	45444	Imputed	0.9162450000000001	.	0.251913	0.15	-0.0454591	0.0303996	0.0340538220781753	87068432	88206889
109	5:87713339_CT_C	5	87713339	CT	C	.	.	CT	0.230767	45444	Imputed	0.9883129999999999	.	0.14118599999999998	0.86	-0.00929585	0.0297195	0.0901744586457872	87068432	88206889
110	5:87717613_CT_C	5	87717613	CT	C	.	.	CT	0.27111999999999997	45444	Imputed	0.877783	.	0.42662799999999995	0.42	-0.0256101	0.0299284	0.0732076177661469	87068432	88206889
111	5:87733856_GA_G	5	87733856	GA	G	.	.	GA	0.224782	45444	Imputed	0.99845	.	0.182176	0.72	-0.0140417	0.0298418	0.11127151864909099	87068432	88206889
112	5:87742493_TA_T	5	87742493	TA	T	.	.	TA	0.225677	45444	Imputed	0.998292	.	0.23045700000000002	0.79	-0.0115009	0.029802199999999997	0.0971005285282334	87068432	88206889
113	5:87748855_GTAGT_G	5	87748855	GTAGT	G	.	.	GTAGT	0.371823	45444	Imputed	0.988654	.	0.57544	0.27	0.0242386	0.025878500000000002	0.0315065346735787	87068432	88206889
114	5:87754932_CAT_C	5	87754932	CAT	C	.	.	CAT	0.00570000000000004	45444	Imputed	0.8624290000000001	.	0.570001	0.25	-0.246362	0.182755	0.0874452711650985	87068432	88206889
115	5:87762500_AT_A	5	87762500	AT	A	.	.	AT	0.223298	45444	Imputed	0.992215	.	0.238423	0.76	-0.011906	0.029974900000000002	0.109928574059328	87068432	88206889
116	5:87766942_CAT_C	5	87766942	CAT	C	.	.	CAT	0.22055300000000003	45444	Imputed	0.987518	.	0.30389299999999997	0.96	-0.00115133	0.0301885	0.0748320569633071	87068432	88206889
117	5:87767158_GTA_G	5	87767158	GTA	G	.	.	GTA	0.325529	45444	Imputed	0.953676	.	0.0515654	0.051	-0.0538215	0.027283099999999998	0.0345726026873718	87068432	88206889
118	5:87778292_AAAG_A	5	87778292	AAAG	A	.	.	AAAG	0.00138099999999997	45444	Imputed	0.8527459999999999	.	1.0	0.076	0.597915	0.361031	0.0972453303206104	87068432	88206889
119	5:87778792_AT_A	5	87778792	AT	A	.	.	AT	0.204235	45444	Imputed	0.9878819999999999	.	0.6969989999999999	0.98	-0.00254095	0.031005500000000002	0.0918073907849513	87068432	88206889
120	5:87781343_TC_T	5	87781343	TC	T	.	.	TC	0.080748	45444	Imputed	0.976633	.	0.786227	0.0016	-0.139727	0.046211199999999994	0.0897093507385522	87068432	88206889
121	5:87782483_GGACA_G	5	87782483	GGACA	G	.	.	GGACA	0.097643	45444	Imputed	0.979824	.	0.9091389999999999	4e-07	0.202829	0.0423965	0.04469104673733401	87068432	88206889
122	5:87793061_ATGTTTC_A	5	87793061	ATGTTTC	A	.	.	ATGTTTC	0.013149000000000001	45444	Imputed	0.9917159999999999	.	0.19295299999999999	0.23	0.136149	0.10993499999999999	0.0313279936481542	87068432	88206889
123	5:87794108_CTG_C	5	87794108	CTG	C	.	.	CTG	0.012971000000000002	45444	Imputed	0.9922559999999999	.	0.280544	0.21	0.144744	0.110649	0.0318358121537227	87068432	88206889
124	5:87799032_TA_T	5	87799032	TA	T	.	.	TA	0.00159900000000002	45444	Imputed	0.837046	.	0.47461499999999995	0.064	0.614135	0.335362	0.0532371076077646	87068432	88206889
125	5:87800800_TATAG_T	5	87800800	TATAG	T	.	.	TATAG	0.0829370000000001	45444	Imputed	0.9820459999999999	.	0.9111530000000001	5e-08	0.235474	0.045518199999999995	0.11803535659509698	87068432	88206889
126	5:87809520_CT_C	5	87809520	CT	C	.	.	CT	0.089782	45444	Imputed	0.9971059999999999	.	0.992576	5.2e-08	0.22612	0.0437445	0.12307896057045098	87068432	88206889
127	5:87810168_GAGGA_G	5	87810168	GAGGA	G	.	.	GAGGA	0.093096	45444	Imputed	0.974007	.	0.9925860000000001	8.199999999999999e-08	0.222946	0.043617800000000005	0.101464022586335	87068432	88206889
128	5:87818113_AT_A	5	87818113	AT	A	.	.	AT	0.084699	45444	Imputed	0.9761479999999999	.	0.464446	1.4e-08	0.24631799999999998	0.0453455	0.37147198108293294	87068432	88206889
129	5:87819043_TA_T	5	87819043	TA	T	.	.	TA	0.013434999999999999	45444	Imputed	0.977215	.	0.265928	0.24	0.132351	0.10918800000000001	0.0312119391821535	87068432	88206889
130	5:87822816_TA_T	5	87822816	TA	T	.	.	TA	0.012884	45444	Imputed	0.975333	.	0.220442	0.25	0.13303199999999998	0.11173499999999999	0.0311401696929151	87068432	88206889
131	5:87846165_GA_G	5	87846165	GA	G	.	.	GA	0.076152	45444	Imputed	0.983074	.	0.938351	1e-08	0.255817	0.0473636	0.291831043399443	87068432	88206889
132	5:87847353_AT_A	5	87847353	AT	A	.	.	AT	0.090112	45444	Imputed	0.988923	.	0.772576	4.3e-08	0.227372	0.0437595	0.13981138284327	87068432	88206889
133	5:87850508_GC_G	5	87850508	GC	G	.	.	GC	0.00682799999999995	45444	Imputed	0.9113620000000001	.	0.0146453	0.33	-0.128477	0.157153	0.0384977098743566	87068432	88206889
134	5:87857969_TA_T	5	87857969	TA	T	.	.	TA	0.013311000000000002	45444	Imputed	0.963304	.	0.27426999999999996	0.55	0.0687176	0.11088699999999999	0.0324431127116592	87068432	88206889
135	5:87873144_CT_C	5	87873144	CT	C	.	.	CT	0.028443	45444	Imputed	0.9586530000000001	.	0.821024	0.61	0.0380514	0.0763125	0.0386136320142833	87068432	88206889
136	5:87876335_GA_G	5	87876335	GA	G	.	.	GA	0.38437899999999997	45444	Imputed	0.986942	.	0.810721	0.078	0.0500601	0.0259086	0.16906877327741002	87068432	88206889
137	5:87930225_GAAAC_G	5	87930225	GAAAC	G	.	.	GAAAC	0.412339	45444	Imputed	0.9940700000000001	.	0.447938	0.17	0.038986	0.0254201	0.110169911732494	87068432	88206889
138	5:87940449_CTG_C	5	87940449	CTG	C	.	.	CTG	0.026021	45444	Imputed	0.9832620000000001	.	0.764487	0.0081	0.196614	0.07874060000000001	0.0349725263860144	87068432	88206889
139	5:87945369_TA_T	5	87945369	TA	T	.	.	TA	0.026389	45444	Imputed	0.981237	.	0.721058	0.01	0.190691	0.0782779	0.0339239586452501	87068432	88206889
140	5:87951955_AT_A	5	87951955	AT	A	.	.	AT	0.155584	45444	Imputed	0.9971549999999999	.	0.752084	0.43	0.027201999999999997	0.034383	0.0315061858262411	87068432	88206889
141	5:87958247_GT_G	5	87958247	GT	G	.	.	GT	0.0010810000000000001	45444	Imputed	0.860265	.	0.190131	0.91	0.022533900000000003	0.41320200000000007	0.0309627405080511	87068432	88206889
142	5:87963196_GA_G	5	87963196	GA	G	.	.	GA	0.033564	45444	Imputed	0.9349149999999999	.	0.876862	0.19	0.104006	0.0714939	0.0628553884412909	87068432	88206889
143	5:87969925_CGG_C	5	87969925	CGG	C	.	.	CGG	0.135734	45444	Imputed	0.9738559999999999	.	0.9470299999999999	0.83	-0.00514711	0.0368586	0.0311962687951177	87068432	88206889
144	5:87986239_AAC_A	5	87986239	AAC	A	.	.	AAC	0.70047	45444	Imputed	0.9008379999999999	.	0.8295889999999999	0.037000000000000005	0.054948699999999996	0.028734199999999998	0.0312957431150904	87068432	88206889
145	5:88006870_GT_G	5	88006870	GT	G	.	.	GT	0.012888	45444	Imputed	0.907032	.	0.667199	0.17	0.15245799999999998	0.115823	0.0662918151438365	87068432	88206889
146	5:88006914_CT_C	5	88006914	CT	C	.	.	CT	0.012875	45444	Imputed	0.93324	.	0.6992	0.67	-0.06521669999999999	0.114178	0.0348755643828956	87068432	88206889
147	5:88016604_AT_A	5	88016604	AT	A	.	.	AT	0.588535	45444	Imputed	0.989833	.	1.0	0.7	0.00773438	0.025482400000000002	0.0353947523802938	87068432	88206889
148	5:88023622_GA_G	5	88023622	GA	G	.	.	GA	0.5920850000000001	45444	Imputed	0.9905149999999999	.	0.784287	0.72	0.00700425	0.0255273	0.0348709690743071	87068432	88206889
149	5:88025845_CA_C	5	88025845	CA	C	.	.	CA	0.564381	45444	Imputed	0.9776090000000001	.	0.606747	0.67	0.0100712	0.0254976	0.0322342040937424	87068432	88206889
150	5:88038774_AAATAAT_A	5	88038774	AAATAAT	A	.	.	AAATAAT	0.001	45444	Imputed	0.9226700000000001	.	1.0	0.13	-0.641051	0.411612	0.0785538492001734	87068432	88206889
151	5:88042272_TTA_T	5	88042272	TTA	T	.	.	TTA	0.611797	45444	Imputed	0.980384	.	0.52677	0.57	0.014143799999999998	0.0258935	0.0316224090182584	87068432	88206889
152	5:88052605_AT_A	5	88052605	AT	A	.	.	AT	0.566289	45444	Imputed	0.978439	.	0.8749290000000001	0.57	0.0132011	0.025532	0.0309199433896018	87068432	88206889
153	5:88057790_GAGA_G	5	88057790	GAGA	G	.	.	GAGA	0.046194	45444	Imputed	0.9796809999999999	.	0.971601	0.76	0.0186687	0.059959900000000003	0.032621272715055	87068432	88206889
154	5:88060393_GAGGC_G	5	88060393	GAGGC	G	.	.	GAGGC	0.5809880000000001	45444	Imputed	0.9958969999999999	.	0.8911610000000001	0.69	0.00875075	0.0254109	0.0340828768189071	87068432	88206889
155	5:88069126_AG_A	5	88069126	AG	A	.	.	AG	0.05600499999999999	45444	Imputed	0.9326909999999999	.	0.78242	0.86	0.00721057	0.055976599999999994	0.0327817391403438	87068432	88206889
156	5:88078281_CA_C	5	88078281	CA	C	.	.	CA	0.8463649999999999	45444	Imputed	0.9136549999999999	.	0.000311263	0.04	0.0733842	0.0362491	0.0440154320362837	87068432	88206889
157	5:88081579_AAGTT_A	5	88081579	AAGTT	A	.	.	AAGTT	0.7010270000000001	45444	Imputed	0.9970540000000001	.	0.496409	0.049	0.054860400000000004	0.027360000000000002	0.0622791394946023	87068432	88206889
158	5:88082933_TTAA_T	5	88082933	TTAA	T	.	.	TTAA	0.12903499999999998	45444	Imputed	0.9968110000000001	.	0.989194	0.64	-0.019906	0.0373608	0.0526372563666788	87068432	88206889
159	5:88082992_CTTAAT_C	5	88082992	CTTAAT	C	.	.	CTTAAT	0.00115299999999996	45444	Imputed	0.8968969999999999	.	0.334944	0.15	0.6039260000000001	0.385255	0.0880231078994085	87068432	88206889
160	5:88083235_TA_T	5	88083235	TA	T	.	.	TA	0.059026	45444	Imputed	0.9937959999999999	.	0.553974	0.69	0.019391400000000003	0.05304640000000001	0.0340491145959827	87068432	88206889
161	5:88089144_TG_T	5	88089144	TG	T	.	.	TG	0.129425	45444	Imputed	0.998576	.	0.8819170000000001	0.63	-0.0203456	0.0372672	0.0535443853351033	87068432	88206889
162	5:88096724_AAT_A	5	88096724	AAT	A	.	.	AAT	0.018404	45444	Imputed	0.9524819999999999	.	0.377405	0.72	-0.012682899999999999	0.09500750000000001	0.0310778469674506	87068432	88206889
163	5:88097311_CT_C	5	88097311	CT	C	.	.	CT	0.6928810000000001	45444	Imputed	0.968284	.	0.37185100000000004	0.066	0.05161230000000001	0.027531200000000002	0.0585059396722498	87068432	88206889
164	5:88098624_CAGA_C	5	88098624	CAGA	C	.	.	CAGA	0.00131300000000001	45444	Imputed	0.90425	.	0.0735055	0.7	-0.11549100000000001	0.35453	0.0319779290916535	87068432	88206889
165	5:88115892_TTA_T	5	88115892	TTA	T	.	.	TTA	0.304063	45444	Imputed	0.9924860000000001	.	0.47534899999999997	0.76	-0.010779899999999999	0.027248200000000004	0.0309951288522957	87068432	88206889
166	5:88116942_TTAAA_T	5	88116942	TTAAA	T	.	.	TTAAA	0.00114899999999996	45444	Imputed	0.960254	.	0.39965	0.31	-0.333918	0.376731	0.0518904241268268	87068432	88206889
167	5:88125253_ATC_A	5	88125253	ATC	A	.	.	ATC	0.024232	45444	Imputed	0.981083	.	0.565537	0.33	0.0866807	0.0822482	0.0614238188700693	87068432	88206889
168	5:88129892_TG_T	5	88129892	TG	T	.	.	TG	0.0132409999999999	45444	Imputed	0.9780209999999999	.	0.43342600000000003	0.08800000000000001	-0.188949	0.109471	0.0897049864185218	87068432	88206889
169	5:88137344_GA_G	5	88137344	GA	G	.	.	GA	0.16836199999999998	45444	Imputed	0.992727	.	0.0485621	0.073	-0.0593302	0.0334179	0.0330497459372391	87068432	88206889
170	5:88139622_CT_C	5	88139622	CT	C	.	.	CT	0.293005	45444	Imputed	0.926318	.	0.2493	0.25	-0.0342041	0.0284216	0.0309347754265831	87068432	88206889
171	5:88149814_TG_T	5	88149814	TG	T	.	.	TG	0.00834800000000002	45444	Imputed	0.9021959999999999	.	0.584275	0.5	-0.104282	0.144145	0.0338921857957935	87068432	88206889
172	5:88160584_AT_A	5	88160584	AT	A	.	.	AT	0.257182	45444	Imputed	0.836556	.	0.156638	0.13	-0.0470154	0.0311225	0.0309202793513664	87068432	88206889
173	5:88164068_AT_A	5	88164068	AT	A	.	.	AT	0.059226	45444	Imputed	0.995557	.	0.6519659999999999	0.63	0.0260884	0.052888599999999994	0.0360993597100664	87068432	88206889
174	5:88175199_TTA_T	5	88175199	TTA	T	.	.	TTA	0.47286300000000003	45444	Imputed	0.9939610000000001	.	0.295446	0.35	-0.0222574	0.0251352	0.0311826868647037	87068432	88206889
175	5:88181345_TGA_T	5	88181345	TGA	T	.	.	TGA	0.061416	45444	Imputed	0.994627	.	0.6816180000000001	0.91	0.00770954	0.052031299999999996	0.0315898088349266	87068432	88206889
176	5:88191607_TC_T	5	88191607	TC	T	.	.	TC	0.047686	45444	Imputed	0.9613790000000001	.	0.162358	0.13	0.0836397	0.059705600000000005	0.0535679205868215	87068432	88206889
177	5:88198001_AATAC_A	5	88198001	AATAC	A	.	.	AATAC	0.22494699999999998	45444	Imputed	0.977907	.	0.34607	0.025	0.0696007	0.0301994	0.10558329606265598	87068432	88206889
178	5:88206321_TGA_T	5	88206321	TGA	T	.	.	TGA	0.23637800000000003	45444	Imputed	0.977274	.	0.36231599999999997	0.011000000000000001	0.0773614	0.0296627	0.17111421842743804	87068432	88206889
0	5:90819565_GATAC_G	5	90819565	GATAC	G	.	.	GATAC	0.296937	45444	Imputed	0.97251	.	0.469459	0.3	0.029001299999999997	0.027661200000000004	0.0849446187500973	90807115	91373034
1	5:90820343_CAA_C	5	90820343	CAA	C	.	.	CAA	0.304757	45444	Imputed	0.9644229999999999	.	0.6833739999999999	0.54	0.0169076	0.0275253	0.0780501443132599	90807115	91373034
2	5:90840902_CA_C	5	90840902	CA	C	.	.	CA	0.570972	45444	Imputed	0.929076	.	0.562312	0.49	-0.0206334	0.0261377	0.0782868919897397	90807115	91373034
3	5:90841600_TTCA_T	5	90841600	TTCA	T	.	.	TTCA	0.225323	45444	Imputed	0.9947879999999999	.	0.9233389999999999	0.24	0.0358773	0.0298927	0.0893564749303448	90807115	91373034
4	5:90842941_GT_G	5	90842941	GT	G	.	.	GT	0.30639299999999997	45444	Imputed	0.98734	.	0.629075	0.45	0.0213851	0.027146299999999998	0.0789306575879525	90807115	91373034
5	5:90853247_AG_A	5	90853247	AG	A	.	.	AG	0.22524899999999998	45444	Imputed	0.9961530000000001	.	0.9233819999999999	0.25	0.0357468	0.0298721	0.0893242001767214	90807115	91373034
6	5:90855876_AAG_A	5	90855876	AAG	A	.	.	AAG	0.22527199999999997	45444	Imputed	0.9971559999999999	.	0.916465	0.25	0.0357139	0.029856099999999997	0.0892882682417676	90807115	91373034
7	5:90856229_TA_T	5	90856229	TA	T	.	.	TA	0.020730000000000002	45444	Imputed	0.978123	.	0.298135	0.82	-0.015174799999999999	0.0879336	0.0822380219666476	90807115	91373034
8	5:90859597_GA_G	5	90859597	GA	G	.	.	GA	0.010387	45444	Imputed	0.8925639999999999	.	1.0	0.46	0.107102	0.130501	0.0875253389592171	90807115	91373034
9	5:90872899_AT_A	5	90872899	AT	A	.	.	AT	0.080535	45444	Imputed	0.991506	.	0.442212	0.77	-0.0144923	0.046014	0.0835403986900539	90807115	91373034
10	5:90874454_TG_T	5	90874454	TG	T	.	.	TG	0.00317900000000004	45444	Imputed	0.8320700000000001	.	0.728763	0.13	0.329725	0.24028000000000002	0.138627827673827	90807115	91373034
11	5:90885143_GT_G	5	90885143	GT	G	.	.	GT	0.293034	45444	Imputed	0.998956	.	0.557395	0.17	0.0377879	0.027362099999999997	0.0963955393217172	90807115	91373034
12	5:90905408_GTTTC_G	5	90905408	GTTTC	G	.	.	GTTTC	0.0011339999999999699	45444	Imputed	0.8957639999999999	.	0.38947800000000005	0.48	0.307224	0.39520900000000003	0.0926918989519533	90807115	91373034
13	5:90931340_GA_G	5	90931340	GA	G	.	.	GA	0.127564	45444	Imputed	0.976678	.	0.771726	0.12	0.058611	0.037899199999999994	0.0832118913867275	90807115	91373034
14	5:90935433_TA_T	5	90935433	TA	T	.	.	TA	0.817892	45444	Imputed	0.979426	.	0.8554889999999999	0.68	-0.015357599999999999	0.0325567	0.0780391727346918	90807115	91373034
15	5:90935683_TC_T	5	90935683	TC	T	.	.	TC	0.0316030000000001	45444	Imputed	0.9748979999999999	.	0.439592	0.84	0.020013099999999995	0.0718919	0.0894121623983356	90807115	91373034
16	5:90937749_CT_C	5	90937749	CT	C	.	.	CT	0.022478	45444	Imputed	0.9813729999999999	.	0.102064	0.98	0.00728078	0.0840578	0.0784602006110904	90807115	91373034
17	5:90956952_TGGCC_T	5	90956952	TGGCC	T	.	.	TGGCC	0.015316999999999999	45444	Imputed	0.871217	.	0.383623	0.75	0.0360161	0.108278	0.0782876184573749	90807115	91373034
18	5:90963431_AATAG_A	5	90963431	AATAG	A	.	.	AATAG	0.021232	45444	Imputed	0.9781690000000001	.	0.533925	0.84	0.030184100000000002	0.08710180000000001	0.0915246351994801	90807115	91373034
19	5:90967141_TATA_T	5	90967141	TATA	T	.	.	TATA	0.298721	45444	Imputed	0.983174	.	0.0881705	0.57	0.015127200000000002	0.0275264	0.0788226578097845	90807115	91373034
20	5:90967146_TAAC_T	5	90967146	TAAC	T	.	.	TAAC	0.294182	45444	Imputed	0.976699	.	0.0432999	0.75	0.00889863	0.027722000000000004	0.0824198184208866	90807115	91373034
21	5:90972218_GCTCT_G	5	90972218	GCTCT	G	.	.	GCTCT	0.00869299999999995	45444	Imputed	0.9175399999999999	.	0.774446	0.69	-0.0502854	0.140008	0.091961798341702	90807115	91373034
22	5:90977625_TA_T	5	90977625	TA	T	.	.	TA	0.24902800000000003	45444	Imputed	0.9868610000000001	.	0.46223000000000003	0.012	-0.0760919	0.0289961	0.11286766114680902	90807115	91373034
23	5:90991913_GT_G	5	90991913	GT	G	.	.	GT	0.00527	45444	Imputed	0.855086	.	0.66847	0.94	0.0124964	0.186047	0.0782750006369163	90807115	91373034
24	5:90994727_CA_C	5	90994727	CA	C	.	.	CA	0.0229240000000001	45444	Imputed	0.9883209999999999	.	0.16877799999999998	0.91	0.0182447	0.08315800000000001	0.078049538353699	90807115	91373034
25	5:90996299_TA_T	5	90996299	TA	T	.	.	TA	0.312591	45444	Imputed	0.977454	.	0.492026	0.37	0.023309299999999998	0.0271941	0.0787833169255577	90807115	91373034
26	5:91001993_GA_G	5	91001993	GA	G	.	.	GA	0.038014	45444	Imputed	0.9242950000000001	.	0.533012	0.88	-0.0187225	0.0680062	0.0782433317381364	90807115	91373034
27	5:91007715_TC_T	5	91007715	TC	T	.	.	TC	0.022674	45444	Imputed	0.9798620000000001	.	0.0815207	0.9	0.019359499999999998	0.08404550000000001	0.0781403770273843	90807115	91373034
28	5:91008156_CT_C	5	91008156	CT	C	.	.	CT	0.0017289999999999801	45444	Imputed	0.8485940000000001	.	0.00991366	0.31	-0.380196	0.32509699999999997	0.144109051827523	90807115	91373034
29	5:91010529_GTTAA_G	5	91010529	GTTAA	G	.	.	GTTAA	0.028361	45444	Imputed	0.9810610000000001	.	0.554339	0.93	-0.00388467	0.0755559	0.0802686125944353	90807115	91373034
30	5:91014419_CT_C	5	91014419	CT	C	.	.	CT	0.022931	45444	Imputed	0.985669	.	0.14618299999999998	0.9	0.0200609	0.08323660000000001	0.0781089416376164	90807115	91373034
31	5:91022341_GA_G	5	91022341	GA	G	.	.	GA	0.310184	45444	Imputed	0.991334	.	0.44042700000000007	0.44	0.020278900000000002	0.0270723	0.0781463997547314	90807115	91373034
32	5:91022917_CA_C	5	91022917	CA	C	.	.	CA	0.19878099999999999	45444	Imputed	0.961061	.	0.352666	0.4	0.0278466	0.0317817	0.0914988734954623	90807115	91373034
33	5:91025460_AT_A	5	91025460	AT	A	.	.	AT	0.164649	45444	Imputed	0.9889110000000001	.	0.679195	0.48	0.023703400000000003	0.0337838	0.0799119840309203	90807115	91373034
34	5:91025951_AT_A	5	91025951	AT	A	.	.	AT	0.023693000000000002	45444	Imputed	0.979244	.	0.195421	0.95	0.0148906	0.0820906	0.0780232999069216	90807115	91373034
35	5:91047706_TGA_T	5	91047706	TGA	T	.	.	TGA	0.152978	45444	Imputed	0.9848469999999999	.	0.153224	0.00018999999999999998	-0.133261	0.034875699999999996	0.276992538230518	90807115	91373034
36	5:91059347_GCC_G	5	91059347	GCC	G	.	.	GCC	0.002745	45444	Imputed	0.8805879999999999	.	0.7504430000000001	0.77	-0.0839229	0.25469	0.0881924634190476	90807115	91373034
37	5:91062340_C_T	5	91062340	C	T	.	.	C	0.0014600000000000199	45444	Imputed	0.8244090000000001	.	1.0	0.13	-0.524208	0.35523699999999997	0.128703890567979	90807115	91373034
38	5:91066632_CT_C	5	91066632	CT	C	.	.	CT	0.24475300000000003	45444	Imputed	0.9932129999999999	.	0.8634120000000001	0.13	0.044874300000000006	0.029104700000000004	0.13181760248595098	90807115	91373034
39	5:91070391_CT_C	5	91070391	CT	C	.	.	CT	0.43283900000000003	45444	Imputed	0.9163100000000001	.	0.0143635	0.92	0.00105266	0.026339799999999997	0.0780119422144722	90807115	91373034
40	5:91071346_TTC_T	5	91071346	TTC	T	.	.	TTC	0.306219	45444	Imputed	0.9933649999999999	.	0.0402549	0.22	0.0320927	0.0271744	0.0867361573856771	90807115	91373034
41	5:91077493_TA_T	5	91077493	TA	T	.	.	TA	0.040247000000000005	45444	Imputed	0.9233129999999999	.	0.336669	0.4	0.0461959	0.0657082	0.0886249019536044	90807115	91373034
42	5:91086875_AT_A	5	91086875	AT	A	.	.	AT	0.038234	45444	Imputed	0.932271	.	0.158842	0.14	0.0887092	0.06711900000000001	0.169479784030108	90807115	91373034
43	5:91092622_CTT_C	5	91092622	CTT	C	.	.	CTT	0.00235200000000002	45444	Imputed	0.810242	.	0.517105	0.37	-0.24322	0.283071	0.10677075403797198	90807115	91373034
44	5:91098138_TA_T	5	91098138	TA	T	.	.	TA	0.359967	45444	Imputed	0.997801	.	0.318963	9.800000000000001e-06	-0.111642	0.0259738	0.502352033287653	90807115	91373034
45	5:91099114_AC_A	5	91099114	AC	A	.	.	AC	0.00159200000000004	45444	Imputed	0.894264	.	0.0393929	0.64	0.196672	0.33066999999999996	0.09522578578950598	90807115	91373034
46	5:91099747_TA_T	5	91099747	TA	T	.	.	TA	0.00162700000000005	45444	Imputed	0.868244	.	0.28175900000000004	0.67	0.15456099999999998	0.328447	0.0915849803850678	90807115	91373034
47	5:91101774_TC_T	5	91101774	TC	T	.	.	TC	0.053616	45444	Imputed	0.9933559999999999	.	0.180124	0.97	-0.00627655	0.0556121	0.0780777664117411	90807115	91373034
48	5:91106891_GAAAAA_G	5	91106891	GAAAAA	G	.	.	GAAAAA	0.413716	45444	Imputed	0.9918399999999999	.	0.40899800000000003	1.9e-05	-0.107501	0.0254076	0.49947575890414403	90807115	91373034
49	5:91112938_CA_C	5	91112938	CA	C	.	.	CA	0.00804700000000003	45444	Imputed	0.8251790000000001	.	1.0	0.81	-0.0455686	0.152848	0.0850295144589869	90807115	91373034
50	5:91113023_AATCT_A	5	91113023	AATCT	A	.	.	AATCT	0.00664699999999996	45444	Imputed	0.845814	.	0.643771	0.53	-0.126824	0.16563699999999998	0.111790637845746	90807115	91373034
51	5:91131782_CA_C	5	91131782	CA	C	.	.	CA	0.292891	45444	Imputed	0.987302	.	0.357244	0.1	0.0400231	0.0274276	0.0804030327418898	90807115	91373034
52	5:91134209_GAC_G	5	91134209	GAC	G	.	.	GAC	0.5226	45444	Imputed	0.925394	.	0.515957	0.064	-0.050031599999999996	0.0258633	0.11446175952517401	90807115	91373034
53	5:91134633_CTTT_C	5	91134633	CTTT	C	.	.	CTTT	0.022948	45444	Imputed	0.9289270000000001	.	0.390876	0.24	0.0998584	0.0851975	0.141470682642653	90807115	91373034
54	5:91141368_TA_T	5	91141368	TA	T	.	.	TA	0.138732	45444	Imputed	0.883792	.	0.641193	0.38	-0.0359435	0.038264099999999995	0.098235228656872	90807115	91373034
55	5:91148424_GA_G	5	91148424	GA	G	.	.	GA	0.17816600000000002	45444	Imputed	0.9984270000000001	.	1.0	0.11	0.0477375	0.032565300000000005	0.100958477591806	90807115	91373034
56	5:91149442_AT_A	5	91149442	AT	A	.	.	AT	0.161055	45444	Imputed	0.887709	.	0.0226671	0.31	0.03725440000000001	0.0359159	0.078744495742495	90807115	91373034
57	5:91157135_AT_A	5	91157135	AT	A	.	.	AT	0.020131	45444	Imputed	0.954616	.	0.65904	0.35	0.0821597	0.0896518	0.11292109801131402	90807115	91373034
58	5:91167965_CT_C	5	91167965	CT	C	.	.	CT	0.2142	45444	Imputed	0.9655299999999999	.	0.9619479999999999	0.53	0.0206615	0.0308014	0.0830378013162909	90807115	91373034
59	5:91173309_ACTCT_A	5	91173309	ACTCT	A	.	.	ACTCT	0.020279	45444	Imputed	0.9690110000000001	.	0.506895	0.32	0.0867335	0.08869880000000001	0.118894639350862	90807115	91373034
60	5:91175884_CT_C	5	91175884	CT	C	.	.	CT	0.00151800000000002	45444	Imputed	0.9231020000000001	.	1.0	0.5	0.273121	0.33097	0.117326890734041	90807115	91373034
61	5:91191489_CA_C	5	91191489	CA	C	.	.	CA	0.21171199999999998	45444	Imputed	0.957412	.	0.588553	0.41	0.026200900000000003	0.0311242	0.0791684785487186	90807115	91373034
62	5:91200679_AGTGT_A	5	91200679	AGTGT	A	.	.	AGTGT	0.8598040000000001	45444	Imputed	0.973201	.	0.816086	0.0025	0.115552	0.0361705	0.19804947139383897	90807115	91373034
63	5:91218547_TACAC_T	5	91218547	TACAC	T	.	.	TACAC	0.836907	45444	Imputed	0.963783	.	0.6237659999999999	0.28	0.042979199999999995	0.034293000000000004	0.0792314433683357	90807115	91373034
64	5:91223414_TTTAA_T	5	91223414	TTTAA	T	.	.	TTTAA	0.011565	45444	Imputed	0.9053549999999999	.	0.934118	0.92	-0.00292506	0.122022	0.0780807661781857	90807115	91373034
65	5:91233223_CTAATTG_C	5	91233223	CTAATTG	C	.	.	CTAATTG	0.00245899999999999	45444	Imputed	0.8260709999999999	.	0.735226	0.033	-0.539185	0.260621	0.212016323966234	90807115	91373034
66	5:91244880_CA_C	5	91244880	CA	C	.	.	CA	0.161253	45444	Imputed	0.829498	.	0.456966	0.015	-0.09598839999999999	0.0371412	0.140258016101151	90807115	91373034
67	5:91245022_TA_T	5	91245022	TA	T	.	.	TA	0.00356500000000004	45444	Imputed	0.84288	.	0.180707	0.57	-0.11405699999999999	0.22486	0.0804584496794622	90807115	91373034
68	5:91250940_TG_T	5	91250940	TG	T	.	.	TG	0.021109	45444	Imputed	0.9743729999999999	.	0.6990850000000001	0.24	0.10191499999999999	0.0875253	0.14113647710034502	90807115	91373034
69	5:91275710_CATA_C	5	91275710	CATA	C	.	.	CATA	0.00697400000000004	45444	Imputed	0.849628	.	0.10293599999999999	0.011000000000000001	-0.388049	0.16254000000000002	0.273555151199021	90807115	91373034
70	5:91283425_AAT_A	5	91283425	AAT	A	.	.	AAT	0.1729	45444	Imputed	0.980657	.	0.9828549999999999	0.11	-0.058799800000000006	0.0331121	0.0828476818949825	90807115	91373034
71	5:91290756_AG_A	5	91290756	AG	A	.	.	AG	0.00223399999999996	45444	Imputed	0.8957290000000001	.	0.4383	0.53	-0.18801099999999998	0.27782199999999996	0.08247976253178	90807115	91373034
72	5:91305127_CA_C	5	91305127	CA	C	.	.	CA	0.183426	45444	Imputed	0.982943	.	0.8987569999999999	0.32	-0.0393384	0.0323379	0.0783871897701947	90807115	91373034
73	5:91305310_AAAAAG_A	5	91305310	AAAAAG	A	.	.	AAAAAG	0.301831	45444	Imputed	0.9911700000000001	.	0.43998999999999994	0.064	-0.0553141	0.0271866	0.0798753992066112	90807115	91373034
74	5:91308707_TG_T	5	91308707	TG	T	.	.	TG	0.004392999999999979	45444	Imputed	0.831052	.	1.0	0.24	0.23421399999999998	0.20716500000000002	0.11871240805046801	90807115	91373034
75	5:91315392_AG_A	5	91315392	AG	A	.	.	AG	0.0011769999999999801	45444	Imputed	0.8839459999999999	.	0.343443	0.39	-0.334233	0.383363	0.11017720020240199	90807115	91373034
76	5:91333354_CA_C	5	91333354	CA	C	.	.	CA	0.306204	45444	Imputed	0.9897309999999999	.	0.343848	0.14	-0.0452718	0.0270743	0.0789815223543711	90807115	91373034
77	5:91340040_CATCT_C	5	91340040	CATCT	C	.	.	CATCT	0.527817	45444	Imputed	0.87197	.	0.0373827	0.5	-0.012717000000000001	0.026654300000000002	0.0843255508667327	90807115	91373034
78	5:91340287_AT_A	5	91340287	AT	A	.	.	AT	0.029233999999999996	45444	Imputed	0.970245	.	0.282371	0.5	-0.0585621	0.0750411	0.0782846967262849	90807115	91373034
79	5:91341771_ATAAT_A	5	91341771	ATAAT	A	.	.	ATAAT	0.00119100000000005	45444	Imputed	0.8487870000000001	.	1.0	0.9	0.00877828	0.390297	0.0797364908405143	90807115	91373034
80	5:91345784_CT_C	5	91345784	CT	C	.	.	CT	0.31319	45444	Imputed	0.960025	.	0.9016700000000001	0.11	-0.048813300000000004	0.027361	0.0783916568175421	90807115	91373034
81	5:91350962_TA_T	5	91350962	TA	T	.	.	TA	0.234677	45444	Imputed	0.961426	.	0.466704	0.11	0.0481821	0.0299132	0.159636459538213	90807115	91373034
82	5:91358793_AG_A	5	91358793	AG	A	.	.	AG	0.11780299999999999	45444	Imputed	0.991168	.	0.239635	0.19	-0.0511091	0.038929000000000005	0.0808594918810468	90807115	91373034
83	5:91368107_CCCAA_C	5	91368107	CCCAA	C	.	.	CCCAA	0.12041600000000001	45444	Imputed	0.981194	.	0.175352	0.19	-0.050283600000000005	0.0386168	0.08046205782420598	90807115	91373034
84	5:91370742_CA_C	5	91370742	CA	C	.	.	CA	0.027768	45444	Imputed	0.920488	.	0.695997	0.76	-0.028996299999999996	0.0787442	0.080706184574818	90807115	91373034
85	5:91373034_GT_G	5	91373034	GT	G	.	.	GT	0.302807	45444	Imputed	0.982192	.	0.766828	0.1	-0.049981	0.027298000000000003	0.0784233940824552	90807115	91373034
0	13:20577641_CTT_C	13	20577641	CTT	C	.	.	CTT	0.018667	45444	Imputed	0.988843	.	0.191923	0.11	-0.15315	0.0924875	0.39738892906474	20572007	20701424
1	13:20578821_TC_T	13	20578821	TC	T	.	.	TC	0.053055	45444	Imputed	0.995346	.	0.821427	0.003	0.160589	0.055614199999999996	0.31907378198972697	20572007	20701424
2	13:20584765_TTTTG_T	13	20584765	TTTTG	T	.	.	TTTTG	0.034411000000000004	45444	Imputed	0.925011	.	0.5932189999999999	0.9	-0.0127108	0.0708227	0.26689677133968	20572007	20701424
3	13:20585717_TA_T	13	20585717	TA	T	.	.	TA	0.076186	45444	Imputed	0.992662	.	0.440032	0.14	0.0700806	0.04713130000000001	0.256096820868171	20572007	20701424
4	13:20599782_TTTG_T	13	20599782	TTTG	T	.	.	TTTG	0.0674360000000001	45444	Imputed	0.856296	.	0.9643120000000001	0.071	-0.0991588	0.0537985	0.446864942512091	20572007	20701424
5	13:20606726_AT_A	13	20606726	AT	A	.	.	AT	0.052875	45444	Imputed	0.995495	.	0.8330540000000001	0.0026	0.16280899999999998	0.055716499999999995	0.326058891974642	20572007	20701424
6	13:20610839_GT_G	13	20610839	GT	G	.	.	GT	0.052649	45444	Imputed	0.9947370000000001	.	0.467121	0.003	0.16125	0.055832900000000005	0.31921072117408	20572007	20701424
7	13:20613613_GT_G	13	20613613	GT	G	.	.	GT	0.8344719999999999	45444	Imputed	0.82111	.	0.7235520000000001	0.033	-0.0756096	0.036992800000000006	0.27243557654572403	20572007	20701424
8	13:20619902_GTGA_G	13	20619902	GTGA	G	.	.	GTGA	0.0319160000000001	45444	Imputed	0.936218	.	0.5537310000000001	0.0026	0.21019899999999997	0.0731507	0.394422486734616	20572007	20701424
9	13:20620795_ATG_A	13	20620795	ATG	A	.	.	ATG	0.0043570000000000605	45444	Imputed	0.9804620000000001	.	0.425304	0.8	-0.0344573	0.192269	0.25949858466921	20572007	20701424
10	13:20623368_AT_A	13	20623368	AT	A	.	.	AT	0.00358099999999995	45444	Imputed	0.963493	.	1.0	0.69	0.101254	0.215139	0.28201247505000704	20572007	20701424
11	13:20624650_AAAT_A	13	20624650	AAAT	A	.	.	AAAT	0.9234644000000001	45444	Imputed	0.993555	.	0.47558500000000004	0.11	-0.0763152	0.0470236	0.257752804002612	20572007	20701424
12	13:20633833_TTC_T	13	20633833	TTC	T	.	.	TTC	0.023407	45444	Imputed	0.9722149999999999	.	0.728805	0.077	-0.136018	0.08333439999999999	0.39307168285663	20572007	20701424
13	13:20633834_TC_T	13	20633834	TC	T	.	.	TC	0.9198493000000001	45444	Imputed	0.9624510000000001	.	0.465296	0.18	-0.0628699	0.046754699999999996	0.258622776601275	20572007	20701424
14	13:20643981_GA_G	13	20643981	GA	G	.	.	GA	0.053565999999999996	45444	Imputed	0.9857670000000001	.	0.588619	0.0018	0.167983	0.055557600000000006	0.348786037238217	20572007	20701424
15	13:20647963_GT_G	13	20647963	GT	G	.	.	GT	0.0063849999999999706	45444	Imputed	0.9264319999999999	.	0.255364	0.41	-0.126813	0.167567	0.314433087198468	20572007	20701424
16	13:20650775_CTT_C	13	20650775	CTT	C	.	.	CTT	0.179198	45444	Imputed	0.892962	.	0.257126	0.026000000000000002	-0.0776403	0.0343625	0.392235513155545	20572007	20701424
17	13:20652471_AATCT_A	13	20652471	AATCT	A	.	.	AATCT	0.9461364	45444	Imputed	0.9966809999999999	.	0.7105779999999999	0.0018	-0.16758900000000002	0.055186400000000004	0.354459338547654	20572007	20701424
18	13:20653817_CAAG_C	13	20653817	CAAG	C	.	.	CAAG	0.205131	45444	Imputed	0.9755870000000001	.	0.628887	0.059000000000000004	0.0626327	0.0311365	0.413920207708729	20572007	20701424
19	13:20672755_AAAGAG_A	13	20672755	AAAGAG	A	.	.	AAAGAG	0.020946	45444	Imputed	0.954376	.	0.8006989999999999	0.16	-0.111197	0.0892488	0.312073736442409	20572007	20701424
20	13:20682007_GT_G	13	20682007	GT	G	.	.	GT	0.308449	45444	Imputed	0.934264	.	0.6017020000000001	0.7	-0.010283200000000001	0.027810200000000004	0.268823846599655	20572007	20701424
21	13:20695373_GA_G	13	20695373	GA	G	.	.	GA	0.689511	45444	Imputed	0.988151	.	0.807305	8.1e-05	0.10328699999999999	0.0271177	0.928366621481885	20572007	20701424
22	13:20695628_CAG_C	13	20695628	CAG	C	.	.	CAG	0.318268	45444	Imputed	0.984349	.	0.322292	0.094	0.0384202	0.026914999999999998	0.26430444314990603	20572007	20701424
23	13:20698127_ATTT_A	13	20698127	ATTT	A	.	.	ATTT	0.559582	45444	Imputed	0.9248219999999999	.	0.22065500000000002	0.18	-0.0375433	0.025988999999999998	0.26022012847145604	20572007	20701424
0	12:30979921_TA_T	12	30979921	TA	T	.	.	TA	0.16830599999999998	45444	Imputed	0.889856	.	0.876972	0.95	0.00404667	0.035183	0.520429767284081	30978348	31069053
1	12:30991328_AT_A	12	30991328	AT	A	.	.	AT	0.867405	45444	Imputed	0.980125	.	0.741703	0.94	0.00216913	0.0369934	0.546274176394203	30978348	31069053
2	12:31001245_AT_A	12	31001245	AT	A	.	.	AT	0.7527560000000001	45444	Imputed	0.977059	.	0.03633719999999999	0.00011999999999999999	0.11106099999999999	0.0291514	0.519238411089421	30978348	31069053
3	12:31007652_CAA_C	12	31007652	CAA	C	.	.	CAA	0.9196473	45444	Imputed	0.9852120000000001	.	0.330845	0.57	0.031450599999999995	0.0459214	0.5656243883053851	30978348	31069053
4	12:31009285_CA_C	12	31009285	CA	C	.	.	CA	0.527877	45444	Imputed	0.930292	.	0.38428	0.0063	0.070701	0.025813799999999998	0.527167196939525	30978348	31069053
5	12:31015362_AG_A	12	31015362	AG	A	.	.	AG	0.00971599999999995	45444	Imputed	0.8824209999999999	.	0.193278	0.12	0.21116300000000002	0.135077	0.6285614655123559	30978348	31069053
6	12:31028464_TC_T	12	31028464	TC	T	.	.	TC	0.156828	45444	Imputed	0.963513	.	0.0873047	5.5e-06	-0.155627	0.0349355	0.533421240674949	30978348	31069053
7	12:31042279_CT_C	12	31042279	CT	C	.	.	CT	0.46583500000000005	45444	Imputed	0.9371959999999999	.	0.85208	0.18	0.0331409	0.0257911	0.54840042543242	30978348	31069053
8	12:31050981_CAAAT_C	12	31050981	CAAAT	C	.	.	CAAAT	0.165097	45444	Imputed	0.9658540000000001	.	0.326425	6.3e-09	-0.19412000000000001	0.0341902	0.9906695327516409	30978348	31069053
9	12:31057037_AATAG_A	12	31057037	AATAG	A	.	.	AATAG	0.246644	45444	Imputed	0.972032	.	0.45754399999999995	1.6e-07	-0.15211	0.029282299999999997	0.542084278939148	30978348	31069053
10	12:31058836_CA_C	12	31058836	CA	C	.	.	CA	0.24276599999999998	45444	Imputed	0.965807	.	0.527458	1e-07	-0.15505	0.029527499999999998	0.5418275114115639	30978348	31069053
11	12:31060719_CA_C	12	31060719	CA	C	.	.	CA	0.184122	45444	Imputed	0.9863280000000001	.	0.633097	0.11	0.051031099999999996	0.032269	0.521317321805722	30978348	31069053
0	12:64921561_AAAT_A	12	64921561	AAAT	A	.	.	AAAT	0.020172	45444	Imputed	0.951938	.	0.48512	0.22	0.116095	0.0905085	0.26564395646551797	64920957	65113163
1	12:64926453_AT_A	12	64926453	AT	A	.	.	AT	0.00359699999999996	45444	Imputed	0.864074	.	0.778824	0.68	0.10678499999999999	0.227102	0.17958844112470101	64920957	65113163
2	12:64930551_GC_G	12	64930551	GC	G	.	.	GC	0.00170099999999995	45444	Imputed	0.8655649999999999	.	0.107374	0.74	0.10597999999999999	0.31964899999999996	0.174992802682643	64920957	65113163
3	12:64941050_TA_T	12	64941050	TA	T	.	.	TA	0.623772	45444	Imputed	0.9858379999999999	.	0.132211	0.87	0.00169628	0.0259561	0.17206561179799099	64920957	65113163
4	12:64941370_GGGAA_G	12	64941370	GGGAA	G	.	.	GGGAA	0.022802	45444	Imputed	0.80537	.	0.802516	0.65	0.03734319999999999	0.092428	0.193338256065755	64920957	65113163
5	12:64942119_GT_G	12	64942119	GT	G	.	.	GT	0.43324700000000005	45444	Imputed	0.998245	.	0.271173	0.0093	-0.0676079	0.025222900000000003	0.452376484984028	64920957	65113163
6	12:64949528_CA_C	12	64949528	CA	C	.	.	CA	0.62158	45444	Imputed	0.9033629999999999	.	0.524708	0.084	-0.048223199999999994	0.027023200000000004	0.206372076305969	64920957	65113163
7	12:64960635_TA_T	12	64960635	TA	T	.	.	TA	0.00441400000000003	45444	Imputed	0.881692	.	0.169446	0.77	0.07135110000000001	0.201371	0.18497858902245498	64920957	65113163
8	12:64975569_CT_C	12	64975569	CT	C	.	.	CT	0.576126	45444	Imputed	0.991958	.	0.0787201	0.016	-0.0638653	0.025318200000000003	0.252235282383164	64920957	65113163
9	12:64979381_CT_C	12	64979381	CT	C	.	.	CT	0.6015119999999999	45444	Imputed	0.8809020000000001	.	0.578666	0.13	-0.0415846	0.0270861	0.19285082547365803	64920957	65113163
10	12:64983231_AAAAAT_A	12	64983231	AAAAAT	A	.	.	AAAAAT	0.010953000000000001	45444	Imputed	0.9411709999999999	.	1.0	0.14	-0.183475	0.123222	0.273793714131161	64920957	65113163
11	12:64983845_CAAA_C	12	64983845	CAAA	C	.	.	CAAA	0.5202100000000001	45444	Imputed	0.978509	.	0.15795499999999998	0.23	-0.032831099999999995	0.0251755	0.170058751336628	64920957	65113163
12	12:64999146_CT_C	12	64999146	CT	C	.	.	CT	0.437929	45444	Imputed	0.986965	.	0.411342	0.046	-0.05265449999999999	0.025241800000000002	0.187710992235399	64920957	65113163
13	12:65003640_AAAG_A	12	65003640	AAAG	A	.	.	AAAG	0.00195999999999996	45444	Imputed	0.8742280000000001	.	1.0	0.067	0.562735	0.297782	0.34490569218035305	64920957	65113163
14	12:65004021_GC_G	12	65004021	GC	G	.	.	GC	0.022930000000000002	45444	Imputed	0.826277	.	0.200105	0.73	-0.049973500000000004	0.09131130000000001	0.179354907668765	64920957	65113163
15	12:65004914_TAGTC_T	12	65004914	TAGTC	T	.	.	TAGTC	0.00100100000000003	45444	Imputed	0.806845	.	1.0	0.43	0.3685	0.46434	0.193660446187168	64920957	65113163
16	12:65006992_TTTC_T	12	65006992	TTTC	T	.	.	TTTC	0.248047	45444	Imputed	0.9699469999999999	.	0.157915	0.0028	0.08807589999999998	0.0291971	0.453646489505317	64920957	65113163
17	12:65023757_AG_A	12	65023757	AG	A	.	.	AG	0.69309	45444	Imputed	0.996798	.	0.223031	0.0074	-0.075132	0.0270123	0.42259394680751294	64920957	65113163
18	12:65028090_CT_C	12	65028090	CT	C	.	.	CT	0.173708	45444	Imputed	0.978131	.	0.590599	0.78	0.00603551	0.033299	0.16815058766529598	64920957	65113163
19	12:65028747_CT_C	12	65028747	CT	C	.	.	CT	0.49250200000000005	45444	Imputed	0.9480770000000001	.	0.908375	0.35	0.0253579	0.0256628	0.300940250571497	64920957	65113163
20	12:65033142_AT_A	12	65033142	AT	A	.	.	AT	0.09915700000000001	45444	Imputed	0.9787899999999999	.	0.23431799999999997	0.53	0.0219702	0.0422268	0.16894976307129	64920957	65113163
21	12:65035416_TC_T	12	65035416	TC	T	.	.	TC	0.37888099999999997	45444	Imputed	0.813587	.	0.351892	0.92	0.00405789	0.028455900000000003	0.21040737779166502	64920957	65113163
22	12:65039892_ATTAT_A	12	65039892	ATTAT	A	.	.	ATTAT	0.101854	45444	Imputed	0.996534	.	0.127591	0.51	0.0240077	0.041354	0.16834176616248098	64920957	65113163
23	12:65040526_AT_A	12	65040526	AT	A	.	.	AT	0.48137700000000005	45444	Imputed	0.968935	.	0.59942	0.6	0.0157406	0.0253982	0.225738386496648	64920957	65113163
24	12:65042901_GA_G	12	65042901	GA	G	.	.	GA	0.10163	45444	Imputed	0.9984790000000001	.	0.155805	0.52	0.0226049	0.0413394	0.168804844500318	64920957	65113163
25	12:65055770_TA_T	12	65055770	TA	T	.	.	TA	0.77908	45444	Imputed	0.973067	.	0.00528048	0.75	0.00808463	0.030433099999999998	0.17835538507749396	64920957	65113163
26	12:65057306_AT_A	12	65057306	AT	A	.	.	AT	0.36601999999999996	45444	Imputed	0.9839700000000001	.	0.47630600000000006	0.006	-0.0724209	0.0261415	0.340659020603315	64920957	65113163
27	12:65059235_AG_A	12	65059235	AG	A	.	.	AG	0.0173450000000001	45444	Imputed	0.811034	.	0.287742	0.6	-0.0646326	0.105853	0.175118526271369	64920957	65113163
28	12:65071219_AT_A	12	65071219	AT	A	.	.	AT	0.00453099999999995	45444	Imputed	0.9190370000000001	.	0.464013	0.11	0.295991	0.193442	0.30222968957563695	64920957	65113163
29	12:65087194_AT_A	12	65087194	AT	A	.	.	AT	0.219327	45444	Imputed	0.937933	.	0.512103	0.00037	0.111713	0.031156200000000002	0.559096101696497	64920957	65113163
30	12:65088803_CCTTT_C	12	65088803	CCTTT	C	.	.	CCTTT	0.002301	45444	Imputed	0.8668889999999999	.	0.647833	0.24	0.327989	0.280972	0.20746302642852102	64920957	65113163
31	12:65095699_CT_C	12	65095699	CT	C	.	.	CT	0.19655799999999998	45444	Imputed	0.868275	.	0.15374200000000002	0.75	-0.00908536	0.0335764	0.17443269087126	64920957	65113163
32	12:65098025_GT_G	12	65098025	GT	G	.	.	GT	0.117172	45444	Imputed	0.9146489999999999	.	0.379544	0.63	0.018767700000000002	0.0406292	0.16988289706480303	64920957	65113163
33	12:65101182_TTTG_T	12	65101182	TTTG	T	.	.	TTTG	0.08691	45444	Imputed	0.971874	.	0.513542	0.71	0.0170864	0.0446796	0.168319984388657	64920957	65113163
34	12:65103915_TAC_T	12	65103915	TAC	T	.	.	TAC	0.0275339999999999	45444	Imputed	0.847835	.	0.273675	0.14	0.14543599999999998	0.082836	0.24234749025990804	64920957	65113163
35	12:65105387_CACTT_C	12	65105387	CACTT	C	.	.	CACTT	0.00679300000000005	45444	Imputed	0.912626	.	0.8918870000000001	0.59	0.07892180000000001	0.15892	0.169629863907517	64920957	65113163
0	12:123312150_TG_T	12	123312150	TG	T	.	.	TG	0.032761	45444	Imputed	0.99982	.	0.469804	0.61	-0.024544099999999996	0.0698818	0.0222401825892574	123306816	124655675
1	12:123312775_GTTAT_G	12	123312775	GTTAT	G	.	.	GTTAT	0.9516220999999999	45444	Imputed	0.995187	.	0.22128299999999998	0.49	0.041607099999999994	0.057975599999999995	0.0247022360001911	123306816	124655675
2	12:123318765_TA_T	12	123318765	TA	T	.	.	TA	0.05537	45444	Imputed	0.9952770000000001	.	0.7456010000000001	0.88	-0.00277105	0.054692	0.0212847600112661	123306816	124655675
3	12:123319879_TGGG_T	12	123319879	TGGG	T	.	.	TGGG	0.05525599999999999	45444	Imputed	0.997927	.	0.756729	0.84	-0.0052185	0.054725499999999996	0.0212503109595199	123306816	124655675
4	12:123321665_ACT_A	12	123321665	ACT	A	.	.	ACT	0.00527500000000003	45444	Imputed	0.9140729999999999	.	0.847352	0.048	-0.353174	0.17937899999999998	0.103413798437335	123306816	124655675
5	12:123321770_TAAG_T	12	123321770	TAAG	T	.	.	TAAG	0.007336000000000009	45444	Imputed	0.9079290000000001	.	0.42946999999999996	0.53	0.0942928	0.153613	0.0260846655480406	123306816	124655675
6	12:123331850_CG_C	12	123331850	CG	C	.	.	CG	0.082634	45444	Imputed	0.833573	.	0.35236799999999996	0.18	-0.060294900000000005	0.049615	0.0348572747405108	123306816	124655675
7	12:123346990_GGAGT_G	12	123346990	GGAGT	G	.	.	GGAGT	0.9517844999999999	45444	Imputed	0.990253	.	0.272959	0.45	0.0460866	0.0582279	0.0257419158586992	123306816	124655675
8	12:123348976_AAAG_A	12	123348976	AAAG	A	.	.	AAAG	0.00162300000000004	45444	Imputed	0.83363	.	1.0	0.3	0.362144	0.336787	0.038633474077173	123306816	124655675
9	12:123352491_TG_T	12	123352491	TG	T	.	.	TG	0.0014370000000000199	45444	Imputed	0.9338040000000001	.	0.1393	0.17	0.564871	0.379425	0.051405077710956995	123306816	124655675
10	12:123354586_CT_C	12	123354586	CT	C	.	.	CT	0.9226993	45444	Imputed	0.813919	.	0.54247	0.5	0.0316015	0.0518047	0.023999435894455003	123306816	124655675
11	12:123377050_TA_T	12	123377050	TA	T	.	.	TA	0.346564	45444	Imputed	0.89028	.	0.984986	0.0091	-0.072443	0.027712200000000003	0.13514416779278599	123306816	124655675
12	12:123378256_AG_A	12	123378256	AG	A	.	.	AG	0.0021520000000000397	45444	Imputed	0.9446889999999999	.	0.454801	0.32	0.315712	0.288182	0.0336797134130449	123306816	124655675
13	12:123389382_AT_A	12	123389382	AT	A	.	.	AT	0.143842	45444	Imputed	0.8762700000000001	.	0.0862544	0.84	-0.00564343	0.0379045	0.0216704424911379	123306816	124655675
14	12:123405460_TA_T	12	123405460	TA	T	.	.	TA	0.00134199999999995	45444	Imputed	0.895574	.	1.0	0.27	0.49154	0.42558900000000005	0.0364420868112676	123306816	124655675
15	12:123427165_CA_C	12	123427165	CA	C	.	.	CA	0.18795599999999998	45444	Imputed	0.8848729999999999	.	0.8611110000000001	0.84	-0.0014647	0.03389980000000001	0.0223291716270707	123306816	124655675
16	12:123430442_A_G	12	123430442	A	G	.	.	A	0.00155300000000003	45444	Imputed	0.8291790000000001	.	1.0	0.26	-0.39323400000000003	0.346083	0.037934996209871	123306816	124655675
17	12:123453183_CT_C	12	123453183	CT	C	.	.	CT	0.652667	45444	Imputed	0.964865	.	0.0718757	0.92	0.00517529	0.026741200000000003	0.0232011886779034	123306816	124655675
18	12:123456584_CTT_C	12	123456584	CTT	C	.	.	CTT	0.8588309999999999	45444	Imputed	0.890861	.	0.382303	0.36	-0.031555599999999996	0.0378973	0.0244153476201739	123306816	124655675
19	12:123460297_TAGAG_T	12	123460297	TAGAG	T	.	.	TAGAG	0.305415	45444	Imputed	0.993917	.	0.905824	0.06	-0.05336659999999999	0.0272308	0.0700526044277877	123306816	124655675
20	12:123475430_GT_G	12	123475430	GT	G	.	.	GT	0.00160499999999997	45444	Imputed	0.866368	.	1.0	0.36	-0.37263	0.335888	0.0330331671955728	123306816	124655675
21	12:123490461_G_A	12	123490461	G	A	.	.	G	0.001444	45444	Imputed	0.8198409999999999	.	0.0561899	0.14	0.525763	0.363361	0.050764188877042	123306816	124655675
22	12:123491266_GTAA_G	12	123491266	GTAA	G	.	.	GTAA	0.9187908000000001	45444	Imputed	0.951348	.	0.00230947	0.054000000000000006	0.0935153	0.0465368	0.0640581937389584	123306816	124655675
23	12:123509978_AT_A	12	123509978	AT	A	.	.	AT	0.187866	45444	Imputed	0.8167399999999999	.	0.9562290000000001	0.89	-0.00391653	0.035236800000000006	0.0213851849256889	123306816	124655675
24	12:123514188_ATG_A	12	123514188	ATG	A	.	.	ATG	0.790095	45444	Imputed	0.994972	.	0.565666	0.12	-0.044140399999999996	0.030770999999999996	0.0259023267130213	123306816	124655675
25	12:123514502_GC_G	12	123514502	GC	G	.	.	GC	0.170762	45444	Imputed	0.9673459999999999	.	0.30798600000000004	0.67	0.00889849	0.0336406	0.021587463312461003	123306816	124655675
26	12:123519916_AT_A	12	123519916	AT	A	.	.	AT	0.00120200000000004	45444	Imputed	0.818317	.	0.317661	0.09699999999999999	0.605032	0.40010999999999997	0.0586302720278092	123306816	124655675
27	12:123528496_AAGG_A	12	123528496	AAGG	A	.	.	AAGG	0.002718	45444	Imputed	0.8382129999999999	.	0.359124	0.22	-0.33115300000000003	0.258947	0.0425648096392302	123306816	124655675
28	12:123535658_GCCCA_G	12	123535658	GCCCA	G	.	.	GCCCA	0.035313	45444	Imputed	0.996023	.	0.0019454000000000001	0.82	-0.010391599999999999	0.06795319999999999	0.0213000638504525	123306816	124655675
29	12:123551344_GA_G	12	123551344	GA	G	.	.	GA	0.117058	45444	Imputed	0.9821120000000001	.	0.842017	0.36	-0.036091000000000005	0.03919330000000001	0.0294607032467553	123306816	124655675
30	12:123551551_CT_C	12	123551551	CT	C	.	.	CT	0.028932	45444	Imputed	0.980719	.	0.136133	0.19	0.0909113	0.0750962	0.0374963815263815	123306816	124655675
31	12:123553002_TAATA_T	12	123553002	TAATA	T	.	.	TAATA	0.273194	45444	Imputed	0.9108870000000001	.	0.903399	0.79	-0.00963965	0.0293151	0.0220450916368431	123306816	124655675
32	12:123556386_CA_C	12	123556386	CA	C	.	.	CA	0.790791	45444	Imputed	0.998179	.	0.590923	0.14	-0.0416033	0.030766599999999998	0.0246653708482162	123306816	124655675
33	12:123564771_AT_A	12	123564771	AT	A	.	.	AT	0.00451999999999997	45444	Imputed	0.858642	.	0.78452	0.72	-0.0755328	0.209883	0.0230778897433231	123306816	124655675
34	12:123590375_GA_G	12	123590375	GA	G	.	.	GA	0.035686	45444	Imputed	0.9952610000000001	.	0.555194	0.06	-0.12223099999999999	0.0671505	0.0357964155658697	123306816	124655675
35	12:123600280_AC_A	12	123600280	AC	A	.	.	AC	0.035232	45444	Imputed	0.991823	.	0.00232792	0.82	-0.010581299999999998	0.0681729	0.0213069662814525	123306816	124655675
36	12:123601194_CA_C	12	123601194	CA	C	.	.	CA	0.9078165000000001	45444	Imputed	0.9395290000000001	.	0.5047659999999999	0.23	0.0489032	0.0445647	0.0253884500184487	123306816	124655675
37	12:123601955_CCT_C	12	123601955	CCT	C	.	.	CCT	0.014776	45444	Imputed	0.9492809999999999	.	0.739405	0.22	-0.140954	0.10628599999999999	0.0276992559177595	123306816	124655675
38	12:123610388_CA_C	12	123610388	CA	C	.	.	CA	0.705288	45444	Imputed	0.8884290000000001	.	0.31643699999999997	0.96	0.00223272	0.029094400000000003	0.0236934727208457	123306816	124655675
39	12:123611914_GT_G	12	123611914	GT	G	.	.	GT	0.00274300000000005	45444	Imputed	0.8108989999999999	.	0.23658200000000001	0.56	-0.141158	0.258521	0.0250774602890707	123306816	124655675
40	12:123612992_TA_T	12	123612992	TA	T	.	.	TA	0.046212	45444	Imputed	0.940365	.	0.394664	0.52	0.0369865	0.0609393	0.022154785240499	123306816	124655675
41	12:123619931_AC_A	12	123619931	AC	A	.	.	AC	0.796725	45444	Imputed	0.994274	.	0.12408800000000002	0.21	-0.0368719	0.031120599999999995	0.0232645015179909	123306816	124655675
42	12:123624333_GC_G	12	123624333	GC	G	.	.	GC	0.019475	45444	Imputed	0.934082	.	0.60541	0.22	-0.12548900000000002	0.0929635	0.0424240731907328	123306816	124655675
43	12:123627429_GA_G	12	123627429	GA	G	.	.	GA	0.791091	45444	Imputed	0.9430959999999999	.	0.0072324	0.051	-0.0592406	0.0317219	0.0381490446262455	123306816	124655675
44	12:123638761_GT_G	12	123638761	GT	G	.	.	GT	0.15110099999999999	45444	Imputed	0.865771	.	0.8378979999999999	0.69	-0.010473200000000002	0.037755000000000004	0.0212492971112196	123306816	124655675
45	12:123641930_TA_T	12	123641930	TA	T	.	.	TA	0.791514	45444	Imputed	0.990648	.	0.179269	0.27	-0.0319346	0.0308717	0.0223347752478879	123306816	124655675
46	12:123653256_CCCT_C	12	123653256	CCCT	C	.	.	CCCT	0.7143609999999999	45444	Imputed	0.989848	.	0.0753563	0.99	-4.02694e-05	0.027864299999999998	0.022576359514242996	123306816	124655675
47	12:123656884_CT_C	12	123656884	CT	C	.	.	CT	0.340281	45444	Imputed	0.981232	.	0.32418800000000003	0.68	-0.0126506	0.0265818	0.0213798089170649	123306816	124655675
48	12:123660368_TA_T	12	123660368	TA	T	.	.	TA	0.674879	45444	Imputed	0.9173040000000001	.	0.099517	0.54	-0.015107399999999998	0.0278889	0.0214650020767917	123306816	124655675
49	12:123669045_AT_A	12	123669045	AT	A	.	.	AT	0.811674	45444	Imputed	0.941104	.	0.000190444	0.076	-0.0562937	0.0329861	0.0340524373933278	123306816	124655675
50	12:123671972_CAA_C	12	123671972	CAA	C	.	.	CAA	0.032694	45444	Imputed	0.9913559999999999	.	0.283246	0.021	-0.158703	0.0701447	0.0585912765232371	123306816	124655675
51	12:123673515_CA_C	12	123673515	CA	C	.	.	CA	0.032749	45444	Imputed	0.994017	.	0.35434699999999997	0.018000000000000002	-0.162957	0.0700196	0.06426730115709599	123306816	124655675
52	12:123678364_GAC_G	12	123678364	GAC	G	.	.	GAC	0.784875	45444	Imputed	0.9837819999999999	.	0.22805999999999998	0.1	-0.047785400000000006	0.030679700000000004	0.0277161796948651	123306816	124655675
53	12:123681578_GTTT_G	12	123681578	GTTT	G	.	.	GTTT	0.713665	45444	Imputed	0.963657	.	0.7580180000000001	0.064	-0.0493077	0.028047700000000002	0.0359561408371699	123306816	124655675
54	12:123684782_GA_G	12	123684782	GA	G	.	.	GA	0.788749	45444	Imputed	0.9999389999999999	.	0.211829	0.11	-0.0468834	0.030636299999999998	0.0271312627981947	123306816	124655675
55	12:123688849_CA_C	12	123688849	CA	C	.	.	CA	0.83088	45444	Imputed	0.8838940000000001	.	0.00555263	0.077	-0.0614756	0.035527300000000005	0.0335214295829589	123306816	124655675
56	12:123692416_GA_G	12	123692416	GA	G	.	.	GA	0.798221	45444	Imputed	0.9991399999999999	.	0.191386	0.15	-0.042994199999999996	0.031126499999999998	0.025421674678763998	123306816	124655675
57	12:123692735_CA_C	12	123692735	CA	C	.	.	CA	0.684527	45444	Imputed	0.909061	.	0.0656571	0.6	-0.011415	0.0281718	0.0216906080444759	123306816	124655675
58	12:123693956_GT_G	12	123693956	GT	G	.	.	GT	0.032855	45444	Imputed	0.987943	.	0.000994971	0.63	-0.030040800000000003	0.0706707	0.0228078443997378	123306816	124655675
59	12:123697258_CA_C	12	123697258	CA	C	.	.	CA	0.23089400000000002	45444	Imputed	0.854247	.	0.131831	0.63	0.0125936	0.0319953	0.023575599719686	123306816	124655675
60	12:123699200_GTTT_G	12	123699200	GTTT	G	.	.	GTTT	0.789833	45444	Imputed	0.996843	.	0.249151	0.12	-0.0473468	0.0307567	0.027269936124756002	123306816	124655675
61	12:123703440_TTTTG_T	12	123703440	TTTTG	T	.	.	TTTTG	0.7549819999999999	45444	Imputed	0.99859	.	0.16787	0.16	-0.0394843	0.029126999999999997	0.0252455267619443	123306816	124655675
62	12:123709990_CAA_C	12	123709990	CAA	C	.	.	CAA	0.759171	45444	Imputed	0.9910120000000001	.	0.061114800000000004	0.18	-0.038216599999999996	0.0294	0.0248922323694181	123306816	124655675
63	12:123710778_TATA_T	12	123710778	TATA	T	.	.	TATA	0.00823200000000002	45444	Imputed	0.977417	.	0.0510952	0.54	0.0861378	0.139672	0.0227676463577734	123306816	124655675
64	12:123717689_AGC_A	12	123717689	AGC	A	.	.	AGC	0.755199	45444	Imputed	0.9911139999999999	.	0.13583499999999998	0.076	-0.0503455	0.029238	0.0334315319631537	123306816	124655675
65	12:123723953_TTTTG_T	12	123723953	TTTTG	T	.	.	TTTTG	0.035135	45444	Imputed	0.9943780000000001	.	0.00122693	0.91	0.00917288	0.0680376	0.0215602484427806	123306816	124655675
66	12:123725699_GT_G	12	123725699	GT	G	.	.	GT	0.78058	45444	Imputed	0.9903559999999999	.	0.226912	0.055999999999999994	-0.0557045	0.0303629	0.0347084914582259	123306816	124655675
67	12:123727191_CCTT_C	12	123727191	CCTT	C	.	.	CCTT	0.012137	45444	Imputed	0.8426620000000001	.	0.554327	0.42	-0.10865899999999999	0.12403199999999999	0.0315305510341417	123306816	124655675
68	12:123728076_CA_C	12	123728076	CA	C	.	.	CA	0.8961530000000001	45444	Imputed	0.854786	.	0.29644499999999996	0.017	-0.10791400000000001	0.044561500000000004	0.118248206638389	123306816	124655675
69	12:123731054_CA_C	12	123731054	CA	C	.	.	CA	0.788339	45444	Imputed	0.9975709999999999	.	0.320479	0.12	-0.0460708	0.0306378	0.026558846685264	123306816	124655675
70	12:123734456_TTGGA_T	12	123734456	TTGGA	T	.	.	TTGGA	0.027712999999999998	45444	Imputed	0.967558	.	0.10730799999999999	0.45	0.0589117	0.0771304	0.0231062852238737	123306816	124655675
71	12:123736978_CA_C	12	123736978	CA	C	.	.	CA	0.756895	45444	Imputed	0.965398	.	0.22715900000000003	0.12	-0.045017800000000004	0.0295726	0.0281389945412658	123306816	124655675
72	12:123740006_ATT_A	12	123740006	ATT	A	.	.	ATT	0.035111	45444	Imputed	0.9956360000000001	.	0.00428307	0.97	0.00349624	0.0680178	0.0213376374545587	123306816	124655675
73	12:123742270_TAAAG_T	12	123742270	TAAAG	T	.	.	TAAAG	0.034945	45444	Imputed	0.9996870000000001	.	0.00371297	0.94	0.00648057	0.0680381	0.0214434725630254	123306816	124655675
74	12:123742286_GTAC_G	12	123742286	GTAC	G	.	.	GTAC	0.034945	45444	Imputed	0.9996870000000001	.	0.00371297	0.94	0.00648057	0.0680381	0.0214434725630254	123306816	124655675
75	12:123742692_TG_T	12	123742692	TG	T	.	.	TG	0.788329	45444	Imputed	0.9996219999999999	.	0.280143	0.11	-0.0465153	0.0306009	0.026861915340616	123306816	124655675
76	12:123748655_CAAAA_C	12	123748655	CAAAA	C	.	.	CAAAA	0.192663	45444	Imputed	0.962269	.	0.00088451	0.16	0.044211900000000005	0.0322908	0.0255620010289861	123306816	124655675
77	12:123750054_GA_G	12	123750054	GA	G	.	.	GA	0.695665	45444	Imputed	0.9922559999999999	.	0.130078	0.83	0.00630833	0.027295099999999996	0.023697967229682003	123306816	124655675
78	12:123757198_GT_G	12	123757198	GT	G	.	.	GT	0.7138399999999999	45444	Imputed	0.9746739999999999	.	0.305228	0.57	-0.0148156	0.0279914	0.0213130446459878	123306816	124655675
79	12:123759337_AAAG_A	12	123759337	AAAG	A	.	.	AAAG	0.9859368000000001	45444	Imputed	0.866508	.	0.72137	0.73	-0.0422969	0.11881900000000001	0.0216529794151066	123306816	124655675
80	12:123759417_GAA_G	12	123759417	GAA	G	.	.	GAA	0.173748	45444	Imputed	0.879724	.	0.000499441	0.47	0.0245143	0.035131199999999994	0.0212500146214852	123306816	124655675
81	12:123760297_CAA_C	12	123760297	CAA	C	.	.	CAA	0.708928	45444	Imputed	0.97655	.	0.061228899999999996	0.97	-0.000282244	0.0278255	0.0218238065941474	123306816	124655675
82	12:123762578_CA_C	12	123762578	CA	C	.	.	CA	0.086902	45444	Imputed	0.8585659999999999	.	0.271121	0.05	-0.0893933	0.047771	0.0341516216424305	123306816	124655675
83	12:123764939_CTTTT_C	12	123764939	CTTTT	C	.	.	CTTTT	0.025033	45444	Imputed	0.8557809999999999	.	0.40429699999999996	0.52	0.0498574	0.0865512	0.0221237545181796	123306816	124655675
84	12:123765816_GAA_G	12	123765816	GAA	G	.	.	GAA	0.056676	45444	Imputed	0.989583	.	0.20540300000000003	0.0069	-0.141552	0.0541082	0.0817930493162974	123306816	124655675
85	12:123766724_TAAG_T	12	123766724	TAAG	T	.	.	TAAG	0.015211	45444	Imputed	0.991311	.	0.0713499	0.58	-0.0508972	0.102062	0.0214272516748923	123306816	124655675
86	12:123769612_CTTT_C	12	123769612	CTTT	C	.	.	CTTT	0.057239	45444	Imputed	0.999599	.	0.190409	0.0072	-0.139293	0.053596000000000005	0.0789832486613411	123306816	124655675
87	12:123771482_TAC_T	12	123771482	TAC	T	.	.	TAC	0.036382	45444	Imputed	0.9668370000000001	.	0.0054319	0.9	-0.00629527	0.067878	0.021275278135756002	123306816	124655675
88	12:123778455_TCCA_T	12	123778455	TCCA	T	.	.	TCCA	0.09195700000000001	45444	Imputed	0.99924	.	0.725022	0.031	-0.0899092	0.043271	0.0473529031686776	123306816	124655675
89	12:123778804_GA_G	12	123778804	GA	G	.	.	GA	0.693928	45444	Imputed	0.995519	.	0.06791130000000001	0.87	-0.00464443	0.0272193	0.021286111366825	123306816	124655675
90	12:123779218_AAAAG_A	12	123779218	AAAAG	A	.	.	AAAAG	0.0360239999999999	45444	Imputed	0.982959	.	0.00179017	0.96	-0.00214109	0.0676332	0.0212524707532078	123306816	124655675
91	12:123780700_CAAG_C	12	123780700	CAAG	C	.	.	CAAG	0.041719	45444	Imputed	0.9811709999999999	.	0.069948	0.95	-0.0149791	0.06295269999999999	0.0216375709618051	123306816	124655675
92	12:123784152_TCA_T	12	123784152	TCA	T	.	.	TCA	0.006152999999999961	45444	Imputed	0.9593879999999999	.	0.410921	0.47	-0.12082899999999999	0.16230899999999998	0.0240105168164453	123306816	124655675
93	12:123788385_AAAAG_A	12	123788385	AAAAG	A	.	.	AAAAG	0.0347730000000001	45444	Imputed	0.998713	.	0.00371571	0.96	0.00422308	0.0682472	0.0213520560578012	123306816	124655675
94	12:123793631_AAAG_A	12	123793631	AAAG	A	.	.	AAAG	0.693318	45444	Imputed	0.996717	.	0.0581812	0.89	-0.00380896	0.027190100000000002	0.0213237318799981	123306816	124655675
95	12:123796628_CT_C	12	123796628	CT	C	.	.	CT	0.147403	45444	Imputed	0.835051	.	0.223706	0.049	-0.0740582	0.038680599999999996	0.043547379101493	123306816	124655675
96	12:123797748_AAAAT_A	12	123797748	AAAAT	A	.	.	AAAAT	0.14080499999999999	45444	Imputed	0.882332	.	0.208105	0.5	-0.0237886	0.0382731	0.0223773815202152	123306816	124655675
97	12:123817670_CA_C	12	123817670	CA	C	.	.	CA	0.9643705	45444	Imputed	0.98272	.	0.00489349	0.86	-0.0118023	0.0680063	0.0217173500898026	123306816	124655675
98	12:123817838_AC_A	12	123817838	AC	A	.	.	AC	0.9652539000000001	45444	Imputed	0.999914	.	0.00326978	1.0	-0.000908638	0.0682308	0.0212748856365955	123306816	124655675
99	12:123818853_CAT_C	12	123818853	CAT	C	.	.	CAT	0.021943999999999998	45444	Imputed	0.992034	.	0.258741	0.29	-0.08673910000000001	0.08501030000000001	0.0250501118597949	123306816	124655675
100	12:123822860_CA_C	12	123822860	CA	C	.	.	CA	0.965231	45444	Imputed	0.9997440000000001	.	0.00326988	1.0	-0.000632825	0.0682169	0.021270792931441004	123306816	124655675
101	12:123828084_CT_C	12	123828084	CT	C	.	.	CT	0.105178	45444	Imputed	0.8234360000000001	.	0.185076	0.081	0.0775519	0.044851499999999996	0.0569775971399803	123306816	124655675
102	12:123839415_CA_C	12	123839415	CA	C	.	.	CA	0.9691439000000001	45444	Imputed	0.988892	.	0.0249113	0.63	0.0358173	0.072673	0.0233324872174212	123306816	124655675
103	12:123843311_AAAAG_A	12	123843311	AAAAG	A	.	.	AAAAG	0.662519	45444	Imputed	0.822615	.	0.9309430000000001	0.33	-0.0278932	0.029119700000000002	0.0309249724384624	123306816	124655675
104	12:123844792_TC_T	12	123844792	TC	T	.	.	TC	0.00274099999999999	45444	Imputed	0.8775950000000001	.	0.46168000000000003	0.76	0.0711467	0.251276	0.0215975979100325	123306816	124655675
105	12:123847315_CAAA_C	12	123847315	CAAA	C	.	.	CAAA	0.9038776	45444	Imputed	0.9411360000000001	.	0.580191	0.52	0.030274000000000002	0.0435943	0.0244822639665743	123306816	124655675
106	12:123852849_CTG_C	12	123852849	CTG	C	.	.	CTG	0.00662700000000005	45444	Imputed	0.9802719999999999	.	0.913854	0.36	-0.140485	0.15449200000000002	0.0265750190506022	123306816	124655675
107	12:123856086_CAA_C	12	123856086	CAA	C	.	.	CAA	0.031702	45444	Imputed	0.9988819999999999	.	0.241181	0.0081	-0.181726	0.07090199999999999	0.0886602260014637	123306816	124655675
108	12:123860651_AT_A	12	123860651	AT	A	.	.	AT	0.05725499999999999	45444	Imputed	0.9980370000000001	.	0.26427399999999995	0.0087	-0.135693	0.053629199999999995	0.0711003096994711	123306816	124655675
109	12:123865382_GC_G	12	123865382	GC	G	.	.	GC	0.021106	45444	Imputed	0.87777	.	0.238702	0.65	0.041197199999999996	0.0918248	0.0230267582691051	123306816	124655675
110	12:123866104_CTT_C	12	123866104	CTT	C	.	.	CTT	0.9651542	45444	Imputed	0.996684	.	0.00300033	0.95	0.0037319000000000002	0.0682425	0.0212519006957742	123306816	124655675
111	12:123867511_GT_G	12	123867511	GT	G	.	.	GT	0.9572521	45444	Imputed	0.812156	.	0.062986	0.94	-0.0082161	0.0687492	0.0213336618821935	123306816	124655675
112	12:123867846_CT_C	12	123867846	CT	C	.	.	CT	0.8565520000000001	45444	Imputed	0.8630979999999999	.	0.785367	0.07	0.0709523	0.0384167	0.0545361875807611	123306816	124655675
113	12:123870757_ATT_A	12	123870757	ATT	A	.	.	ATT	0.9318745	45444	Imputed	0.9355030000000001	.	0.510825	0.54	0.032797900000000005	0.0512134	0.0217762465418035	123306816	124655675
114	12:123882387_AT_A	12	123882387	AT	A	.	.	AT	0.9707314	45444	Imputed	0.933808	.	0.045927300000000004	0.45	0.057577300000000005	0.07671080000000001	0.0274843540999069	123306816	124655675
115	12:123885985_CT_C	12	123885985	CT	C	.	.	CT	0.056949	45444	Imputed	0.963159	.	0.338452	0.013000000000000001	-0.129968	0.054710400000000006	0.0568156415621123	123306816	124655675
116	12:123890060_CT_C	12	123890060	CT	C	.	.	CT	0.702488	45444	Imputed	0.992977	.	0.00720595	0.92	0.00258339	0.0274309	0.0220189813643338	123306816	124655675
117	12:123901014_G_A	12	123901014	G	A	.	.	G	0.001135	45444	Imputed	0.937636	.	0.348393	0.13	0.54961	0.380332	0.0506821380715311	123306816	124655675
118	12:123909466_TC_T	12	123909466	TC	T	.	.	TC	0.035707	45444	Imputed	0.991715	.	0.00640668	0.93	-0.00481405	0.0674573	0.0212596244852973	123306816	124655675
119	12:123914318_TA_T	12	123914318	TA	T	.	.	TA	0.02291	45444	Imputed	0.8869819999999999	.	0.494964	0.52	0.07026289999999999	0.08862360000000001	0.030473376735152	123306816	124655675
120	12:123923533_AAAAT_A	12	123923533	AAAAT	A	.	.	AAAAT	0.660215	45444	Imputed	0.9665020000000001	.	0.6395609999999999	0.085	0.0449629	0.026683600000000002	0.0584121172088591	123306816	124655675
121	12:123928658_CA_C	12	123928658	CA	C	.	.	CA	0.359025	45444	Imputed	0.930233	.	0.149606	0.34	0.0200052	0.026976299999999998	0.0335120199817993	123306816	124655675
122	12:123942976_CG_C	12	123942976	CG	C	.	.	CG	0.5907600000000001	45444	Imputed	0.8912959999999999	.	0.786663	0.43	-0.0178832	0.026886200000000002	0.0238816200792207	123306816	124655675
123	12:123951099_CT_C	12	123951099	CT	C	.	.	CT	0.5828979999999999	45444	Imputed	0.9007299999999999	.	0.904866	0.26	-0.027654400000000003	0.0266319	0.0314254008731324	123306816	124655675
124	12:123951480_GC_G	12	123951480	GC	G	.	.	GC	0.207231	45444	Imputed	0.905751	.	0.13158499999999998	0.43	0.0284281	0.032308699999999996	0.0237080209037878	123306816	124655675
125	12:123954422_TA_T	12	123954422	TA	T	.	.	TA	0.589255	45444	Imputed	0.9372469999999999	.	0.712302	0.3	-0.025026	0.026195	0.0288921249399109	123306816	124655675
126	12:123969197_CT_C	12	123969197	CT	C	.	.	CT	0.352522	45444	Imputed	0.952044	.	0.51469	0.16	0.0348274	0.0267459	0.036803524755933	123306816	124655675
127	12:123974218_TAA_T	12	123974218	TAA	T	.	.	TAA	0.186506	45444	Imputed	0.9804139999999999	.	0.585575	0.82	-0.00173451	0.0323571	0.0215982346994815	123306816	124655675
128	12:123974649_ACC_A	12	123974649	ACC	A	.	.	ACC	0.010974	45444	Imputed	0.8884540000000001	.	0.718205	0.31	0.110425	0.125896	0.0273715218027859	123306816	124655675
129	12:123975297_CT_C	12	123975297	CT	C	.	.	CT	0.275681	45444	Imputed	0.898008	.	0.423378	0.47	0.0223388	0.0294001	0.023388569870304	123306816	124655675
130	12:123977397_GT_G	12	123977397	GT	G	.	.	GT	0.20529699999999998	45444	Imputed	0.990574	.	0.6501170000000001	0.54	0.021886199999999998	0.030937299999999997	0.0226806167313249	123306816	124655675
131	12:123979922_AT_A	12	123979922	AT	A	.	.	AT	0.31099299999999996	45444	Imputed	0.860317	.	0.133236	0.32	0.0310733	0.028955500000000002	0.0277401213277712	123306816	124655675
132	12:123982886_CCAGG_C	12	123982886	CCAGG	C	.	.	CCAGG	0.41075100000000003	45444	Imputed	0.9979379999999999	.	0.972484	0.45	0.0179735	0.025373	0.0250246821797883	123306816	124655675
133	12:123986619_CT_C	12	123986619	CT	C	.	.	CT	0.186252	45444	Imputed	0.9889709999999999	.	0.604375	0.77	0.000568568	0.0322505	0.0218958978631534	123306816	124655675
134	12:123986627_CA_C	12	123986627	CA	C	.	.	CA	0.22948400000000002	45444	Imputed	0.895092	.	0.249611	0.63	0.019405900000000004	0.031224099999999998	0.0221138835813806	123306816	124655675
135	12:123988547_CA_C	12	123988547	CA	C	.	.	CA	0.327987	45444	Imputed	0.9049709999999999	.	0.735288	0.31	0.025418400000000004	0.0279165	0.0301430829514781	123306816	124655675
136	12:123994757_G_A	12	123994757	G	A	.	.	G	0.00197099999999995	45444	Imputed	0.8481420000000001	.	1.0	0.41	-0.339321	0.304175	0.0361392877235621	123306816	124655675
137	12:123995464_CTG_C	12	123995464	CTG	C	.	.	CTG	0.17648599999999998	45444	Imputed	0.9637319999999999	.	0.298531	0.93	-0.00559099	0.03342609999999999	0.0213789710334573	123306816	124655675
138	12:123996510_TCTG_T	12	123996510	TCTG	T	.	.	TCTG	0.014980000000000002	45444	Imputed	0.96215	.	0.17092000000000002	0.42	0.112955	0.104298	0.0328896259763585	123306816	124655675
139	12:123996620_CTGTG_C	12	123996620	CTGTG	C	.	.	CTGTG	0.201801	45444	Imputed	0.995711	.	0.26805500000000004	0.96	0.00212885	0.031056099999999996	0.0219120197218435	123306816	124655675
140	12:123997072_CTG_C	12	123997072	CTG	C	.	.	CTG	0.177602	45444	Imputed	0.958557	.	0.44006899999999993	0.87	-0.00294119	0.0334548	0.0216082926345414	123306816	124655675
141	12:123997221_GGTCT_G	12	123997221	GGTCT	G	.	.	GGTCT	0.0022619999999999897	45444	Imputed	0.932687	.	0.264899	0.31	0.31829	0.27720700000000004	0.0325197627633383	123306816	124655675
142	12:123997661_CTG_C	12	123997661	CTG	C	.	.	CTG	0.019154	45444	Imputed	0.8781700000000001	.	0.203612	0.49	0.08606849999999999	0.0985221	0.0275944134917083	123306816	124655675
143	12:123999480_CTT_C	12	123999480	CTT	C	.	.	CTT	0.0152020000000001	45444	Imputed	0.9556879999999999	.	0.17299	0.41	0.113007	0.104078	0.0331120117557774	123306816	124655675
144	12:124001687_AC_A	12	124001687	AC	A	.	.	AC	0.0019620000000000197	45444	Imputed	0.9214100000000001	.	0.19858800000000001	0.38	0.297962	0.293817	0.0288874616370485	123306816	124655675
145	12:124006094_ATG_A	12	124006094	ATG	A	.	.	ATG	0.218827	45444	Imputed	0.930593	.	0.0693767	0.8	-0.00277765	0.031250400000000005	0.0213465438519477	123306816	124655675
146	12:124010467_AAAAC_A	12	124010467	AAAAC	A	.	.	AAAAC	0.227196	45444	Imputed	0.981408	.	0.196217	0.76	0.0119661	0.0299908	0.0215465130980355	123306816	124655675
147	12:124010562_TG_T	12	124010562	TG	T	.	.	TG	0.017643	45444	Imputed	0.992325	.	0.792435	0.061	0.168732	0.0948523	0.0396735763200773	123306816	124655675
148	12:124014127_AT_A	12	124014127	AT	A	.	.	AT	0.637285	45444	Imputed	0.9595030000000001	.	0.8669950000000001	0.98	0.000231463	0.026425999999999998	0.0212492460758044	123306816	124655675
149	12:124020030_GA_G	12	124020030	GA	G	.	.	GA	0.21324400000000002	45444	Imputed	0.998074	.	0.0643952	0.63	0.0189663	0.0304629	0.0231295696197706	123306816	124655675
150	12:124022070_AC_A	12	124022070	AC	A	.	.	AC	0.213248	45444	Imputed	0.999326	.	0.06667580000000001	0.6	0.0201966	0.030456599999999997	0.0235177347209797	123306816	124655675
151	12:124037057_TA_T	12	124037057	TA	T	.	.	TA	0.807114	45444	Imputed	0.873495	.	0.377979	0.3	-0.029920299999999997	0.033730699999999995	0.0283147537180168	123306816	124655675
152	12:124043723_TAAAC_T	12	124043723	TAAAC	T	.	.	TAAAC	0.651618	45444	Imputed	0.99566	.	0.355062	0.81	0.00639903	0.0262178	0.0216341136226084	123306816	124655675
153	12:124049002_AT_A	12	124049002	AT	A	.	.	AT	0.809038	45444	Imputed	0.8812200000000001	.	0.354633	0.82	-0.00342839	0.0336952	0.0229707525725026	123306816	124655675
154	12:124054641_GA_G	12	124054641	GA	G	.	.	GA	0.165549	45444	Imputed	0.915	.	0.781792	0.67	0.00778227	0.0350341	0.021447504317385	123306816	124655675
155	12:124063808_CA_C	12	124063808	CA	C	.	.	CA	0.739583	45444	Imputed	0.907172	.	0.47280500000000003	0.53	-0.014475100000000001	0.0299928	0.0235429977974895	123306816	124655675
156	12:124064802_CA_C	12	124064802	CA	C	.	.	CA	0.7603489999999999	45444	Imputed	0.871367	.	0.699068	0.36	-0.026668400000000002	0.0313233	0.0286358036545513	123306816	124655675
157	12:124071507_AT_A	12	124071507	AT	A	.	.	AT	0.142494	45444	Imputed	0.9999319999999999	.	0.809098	0.62	0.0106581	0.035677	0.0218188626480359	123306816	124655675
158	12:124072734_GT_G	12	124072734	GT	G	.	.	GT	0.142541	45444	Imputed	0.9992209999999999	.	0.8090890000000001	0.62	0.010737	0.0356777	0.0218286903732415	123306816	124655675
159	12:124077807_TG_T	12	124077807	TG	T	.	.	TG	0.142522	45444	Imputed	0.9991389999999999	.	0.7899229999999999	0.62	0.0103046	0.035680300000000005	0.0217695166043774	123306816	124655675
160	12:124090605_ACT_A	12	124090605	ACT	A	.	.	ACT	0.857489	45444	Imputed	0.999667	.	0.789976	0.61	-0.0107515	0.0356791	0.0218309584476295	123306816	124655675
161	12:124108653_TATAA_T	12	124108653	TATAA	T	.	.	TATAA	0.026601	45444	Imputed	0.932268	.	0.73237	0.044000000000000004	-0.180781	0.080226	0.1360526417329	123306816	124655675
162	12:124108877_CT_C	12	124108877	CT	C	.	.	CT	0.29227800000000004	45444	Imputed	0.992302	.	0.9324	0.96	0.00321546	0.027441900000000005	0.0212521813705105	123306816	124655675
163	12:124116353_CA_C	12	124116353	CA	C	.	.	CA	0.42748800000000003	45444	Imputed	0.893724	.	0.597495	0.13	-0.042846499999999996	0.026659199999999997	0.0597094673464844	123306816	124655675
164	12:124116445_TGA_T	12	124116445	TGA	T	.	.	TGA	0.018019	45444	Imputed	0.9971909999999999	.	0.7016060000000001	0.073	0.160735	0.0936799	0.0366727114014161	123306816	124655675
165	12:124126189_TAGC_T	12	124126189	TAGC	T	.	.	TAGC	0.018122	45444	Imputed	0.9939709999999999	.	0.799452	0.064	0.165684	0.0934462	0.0390003768314525	123306816	124655675
166	12:124138897_AGTG_A	12	124138897	AGTG	A	.	.	AGTG	0.012782	45444	Imputed	0.929939	.	0.222789	0.91	-0.012963299999999999	0.114351	0.0213145538301669	123306816	124655675
167	12:124150215_CAA_C	12	124150215	CAA	C	.	.	CAA	0.405252	45444	Imputed	0.9937879999999999	.	0.551816	0.51	-0.017026	0.025462799999999997	0.0232597088687339	123306816	124655675
168	12:124151234_ATT_A	12	124151234	ATT	A	.	.	ATT	0.40476100000000004	45444	Imputed	0.99518	.	0.573312	0.54	-0.015797799999999997	0.0254535	0.0228256251775567	123306816	124655675
169	12:124154594_AATG_A	12	124154594	AATG	A	.	.	AATG	0.018423	45444	Imputed	0.997886	.	0.706499	0.053	0.172489	0.09263350000000001	0.0428552412030422	123306816	124655675
170	12:124154683_GATAA_G	12	124154683	GATAA	G	.	.	GATAA	0.013471	45444	Imputed	0.968109	.	0.701665	0.41	-0.106325	0.109399	0.0272817257925438	123306816	124655675
171	12:124159142_TAAG_T	12	124159142	TAAG	T	.	.	TAAG	0.00173199999999996	45444	Imputed	0.9008440000000001	.	0.543408	0.2	-0.39253899999999997	0.313904	0.0429937040494635	123306816	124655675
172	12:124165067_CT_C	12	124165067	CT	C	.	.	CT	0.018428	45444	Imputed	0.998229	.	0.834317	0.055	0.170829	0.0925623	0.0420513569909027	123306816	124655675
173	12:124176445_AT_A	12	124176445	AT	A	.	.	AT	0.418994	45444	Imputed	0.975993	.	0.8463940000000001	0.61	-0.0136205	0.0255734	0.023895095572447005	123306816	124655675
174	12:124180132_CT_C	12	124180132	CT	C	.	.	CT	0.38044	45444	Imputed	0.830308	.	0.6325850000000001	0.23	-0.036846	0.0282233	0.0361506317356617	123306816	124655675
175	12:124180721_AT_A	12	124180721	AT	A	.	.	AT	0.403275	45444	Imputed	0.979017	.	0.44178	0.48	-0.0179755	0.025663	0.0240168494867445	123306816	124655675
176	12:124180799_GT_G	12	124180799	GT	G	.	.	GT	0.0184530000000001	45444	Imputed	0.997137	.	0.83475	0.055	0.170622	0.09250989999999999	0.041993578519653	123306816	124655675
177	12:124182793_TAGTC_T	12	124182793	TAGTC	T	.	.	TAGTC	0.00119199999999997	45444	Imputed	0.8347620000000001	.	1.0	0.44	0.276673	0.401082	0.0292961105568779	123306816	124655675
178	12:124183351_TG_T	12	124183351	TG	T	.	.	TG	0.018432	45444	Imputed	0.9977889999999999	.	0.834309	0.054000000000000006	0.17155	0.0925606	0.0424339034462259	123306816	124655675
179	12:124184044_TA_T	12	124184044	TA	T	.	.	TA	0.018433	45444	Imputed	0.99787	.	0.8020109999999999	0.054000000000000006	0.171584	0.09256	0.0424526036788764	123306816	124655675
180	12:124186128_TA_T	12	124186128	TA	T	.	.	TA	0.402498	45444	Imputed	0.982617	.	0.350918	0.43	-0.0203107	0.025632599999999995	0.0248999523550538	123306816	124655675
181	12:124187716_TA_T	12	124187716	TA	T	.	.	TA	0.029876999999999997	45444	Imputed	0.930733	.	0.9520719999999999	0.42	-0.0628572	0.0761954	0.0297372642728793	123306816	124655675
182	12:124188551_CT_C	12	124188551	CT	C	.	.	CT	0.434796	45444	Imputed	0.9941260000000001	.	0.797323	0.17	-0.0355657	0.025272299999999998	0.0400112562672801	123306816	124655675
183	12:124196848_CG_C	12	124196848	CG	C	.	.	CG	0.394563	45444	Imputed	0.9851200000000001	.	0.626059	0.38	-0.022377599999999997	0.025695099999999995	0.0261851289947951	123306816	124655675
184	12:124198277_GTACT_G	12	124198277	GTACT	G	.	.	GTACT	0.018357	45444	Imputed	0.9973639999999999	.	0.737279	0.059000000000000004	0.168923	0.09279950000000001	0.0408757103136565	123306816	124655675
185	12:124201335_CAA_C	12	124201335	CAA	C	.	.	CAA	0.397783	45444	Imputed	0.989201	.	0.41496400000000006	0.35	-0.024288	0.0255879	0.0276021080840664	123306816	124655675
186	12:124201455_AC_A	12	124201455	AC	A	.	.	AC	0.018632	45444	Imputed	0.990057	.	0.676089	0.063	0.165168	0.092484	0.0392346253145002	123306816	124655675
187	12:124201861_CAAA_C	12	124201861	CAAA	C	.	.	CAAA	0.588545	45444	Imputed	0.9941690000000001	.	0.564304	0.46	0.018941200000000002	0.0253888	0.0248190727247534	123306816	124655675
188	12:124202638_AT_A	12	124202638	AT	A	.	.	AT	0.621037	45444	Imputed	0.971786	.	0.556762	0.18	0.033438199999999994	0.025950400000000002	0.0375364094220276	123306816	124655675
189	12:124208916_CA_C	12	124208916	CA	C	.	.	CA	0.6029680000000001	45444	Imputed	0.997475	.	0.698496	0.18	0.0336746	0.0254396	0.0378191000363992	123306816	124655675
190	12:124214777_AT_A	12	124214777	AT	A	.	.	AT	0.00118700000000005	45444	Imputed	0.989325	.	0.473312	1.0	0.015950799999999998	0.363721	0.0212558856540327	123306816	124655675
191	12:124224751_CT_C	12	124224751	CT	C	.	.	CT	0.550208	45444	Imputed	0.822736	.	0.639834	0.062	0.050951800000000005	0.0275343	0.0820383704684718	123306816	124655675
192	12:124228200_CA_C	12	124228200	CA	C	.	.	CA	0.591514	45444	Imputed	0.996452	.	0.7361800000000001	0.44	0.019387400000000003	0.025368099999999998	0.0279467937416821	123306816	124655675
193	12:124239248_ATTTC_A	12	124239248	ATTTC	A	.	.	ATTTC	0.00298299999999996	45444	Imputed	0.965016	.	0.154	0.18	0.329958	0.232923	0.0416028346605385	123306816	124655675
194	12:124240743_CA_C	12	124240743	CA	C	.	.	CA	0.0015540000000000599	45444	Imputed	0.870233	.	0.461225	0.96	-0.0137108	0.355147	0.0212814436194038	123306816	124655675
195	12:124250409_CATCT_C	12	124250409	CATCT	C	.	.	CATCT	0.05062	45444	Imputed	0.982814	.	0.09937510000000001	0.1	0.08286389999999999	0.0571359	0.0332379627846148	123306816	124655675
196	12:124250414_ATCTG_A	12	124250414	ATCTG	A	.	.	ATCTG	0.05089	45444	Imputed	0.9876020000000001	.	0.0680615	0.09300000000000001	0.0847155	0.05693290000000001	0.0343995730062467	123306816	124655675
197	12:124250634_CATCT_C	12	124250634	CATCT	C	.	.	CATCT	0.047583999999999994	45444	Imputed	0.9595020000000001	.	0.015733100000000003	0.11	0.08807999999999999	0.0597967	0.0388655142123759	123306816	124655675
198	12:124250651_ATCTG_A	12	124250651	ATCTG	A	.	.	ATCTG	0.234985	45444	Imputed	0.9947010000000001	.	0.41439499999999996	0.93	0.00552356	0.029427299999999997	0.0216922753705332	123306816	124655675
199	12:124250762_TTATC_T	12	124250762	TTATC	T	.	.	TTATC	0.026971	45444	Imputed	0.977369	.	0.00384819	0.14	0.112202	0.07730260000000001	0.0459321025476242	123306816	124655675
200	12:124250768_ATCTG_A	12	124250768	ATCTG	A	.	.	ATCTG	0.026951999999999997	45444	Imputed	0.97849	.	0.00384648	0.14	0.11274	0.07731239999999999	0.0463157023933659	123306816	124655675
201	12:124251246_TTGAG_T	12	124251246	TTGAG	T	.	.	TTGAG	0.0029460000000000003	45444	Imputed	0.9505379999999999	.	0.301446	0.69	0.0719665	0.235116	0.0218966816035499	123306816	124655675
202	12:124251455_CT_C	12	124251455	CT	C	.	.	CT	0.052729	45444	Imputed	0.982102	.	0.0568502	0.077	0.0881564	0.05604209999999999	0.03694101158580001	123306816	124655675
203	12:124253154_TACAA_T	12	124253154	TACAA	T	.	.	TACAA	0.00373199999999996	45444	Imputed	0.949787	.	0.546917	0.21	-0.319869	0.21004099999999998	0.0524596431945877	123306816	124655675
204	12:124253773_ACCT_A	12	124253773	ACCT	A	.	.	ACCT	0.00361400000000001	45444	Imputed	0.953292	.	0.420465	0.17	-0.3421	0.21303899999999998	0.0584954736818795	123306816	124655675
205	12:124255034_ATTTT_A	12	124255034	ATTTT	A	.	.	ATTTT	0.7515390000000001	45444	Imputed	0.926067	.	0.8583719999999999	0.88	-0.00628137	0.0299663	0.0216392176057543	123306816	124655675
206	12:124262382_AT_A	12	124262382	AT	A	.	.	AT	0.6495489999999999	45444	Imputed	0.9801559999999999	.	0.688426	0.7	-0.012602	0.026450099999999997	0.0246876808571367	123306816	124655675
207	12:124262750_TA_T	12	124262750	TA	T	.	.	TA	0.6570739999999999	45444	Imputed	0.9699530000000001	.	0.499792	0.69	-0.0133556	0.0267342	0.0250425079315828	123306816	124655675
208	12:124263451_AT_A	12	124263451	AT	A	.	.	AT	0.651508	45444	Imputed	0.97551	.	0.341798	0.75	-0.0108913	0.026576299999999997	0.0239677945572072	123306816	124655675
209	12:124270183_GA_G	12	124270183	GA	G	.	.	GA	0.55442	45444	Imputed	0.869132	.	0.135424	0.23	-0.0372935	0.026874099999999998	0.0453368389057268	123306816	124655675
210	12:124271932_ATCTC_A	12	124271932	ATCTC	A	.	.	ATCTC	0.03928	45444	Imputed	0.9888120000000001	.	0.714236	0.91	0.00127908	0.06460930000000001	0.0233571931359194	123306816	124655675
211	12:124275704_GA_G	12	124275704	GA	G	.	.	GA	0.013697999999999998	45444	Imputed	0.8978709999999999	.	0.43196599999999996	0.38	-0.101502	0.112924	0.0243799286739855	123306816	124655675
212	12:124276105_CT_C	12	124276105	CT	C	.	.	CT	0.0037000000000000396	45444	Imputed	0.800415	.	0.183308	0.28	-0.265258	0.228496	0.0413550088312822	123306816	124655675
213	12:124277939_GC_G	12	124277939	GC	G	.	.	GC	0.0017599999999999801	45444	Imputed	0.9073100000000001	.	0.27179000000000003	0.89	-0.0142871	0.317767	0.0214255429549579	123306816	124655675
214	12:124286401_TAGAG_T	12	124286401	TAGAG	T	.	.	TAGAG	0.00151199999999996	45444	Imputed	0.931591	.	1.0	0.73	0.09715889999999999	0.329565	0.0219219639146321	123306816	124655675
215	12:124295395_GTAAA_G	12	124295395	GTAAA	G	.	.	GTAAA	0.00245300000000004	45444	Imputed	0.988025	.	0.316153	0.23	0.299156	0.252686	0.041749044913776	123306816	124655675
216	12:124309778_GA_G	12	124309778	GA	G	.	.	GA	0.101125	45444	Imputed	0.981593	.	0.269832	0.008	0.10554200000000001	0.0415689	0.12873675200163	123306816	124655675
217	12:124311678_TG_T	12	124311678	TG	T	.	.	TG	0.45001499999999994	45444	Imputed	0.980466	.	0.764337	0.037000000000000005	0.052297199999999995	0.0252637	0.0947933115700682	123306816	124655675
218	12:124331645_AATCT_A	12	124331645	AATCT	A	.	.	AATCT	0.00870700000000002	45444	Imputed	0.982511	.	0.41422299999999995	0.88	-0.034647199999999996	0.13430999999999998	0.0222554067067611	123306816	124655675
219	12:124332480_CAT_C	12	124332480	CAT	C	.	.	CAT	0.008670999999999991	45444	Imputed	0.987468	.	0.411228	0.83	-0.0448768	0.13444	0.0228370986057799	123306816	124655675
220	12:124334735_AT_A	12	124334735	AT	A	.	.	AT	0.597627	45444	Imputed	0.9896280000000001	.	0.715144	0.34	0.025559000000000002	0.0256024	0.0298279094890086	123306816	124655675
221	12:124337357_GTGA_G	12	124337357	GTGA	G	.	.	GTGA	0.005664	45444	Imputed	0.994484	.	0.700431	0.47	-0.146287	0.166199	0.0283781545197385	123306816	124655675
222	12:124337507_TAA_T	12	124337507	TAA	T	.	.	TAA	0.065439	45444	Imputed	0.997978	.	0.352763	0.02	0.115121	0.050389300000000005	0.113771714897425	123306816	124655675
223	12:124338407_GCA_G	12	124338407	GCA	G	.	.	GCA	0.3438	45444	Imputed	0.991647	.	0.404565	0.77	0.00419336	0.0265175	0.0217376642849388	123306816	124655675
224	12:124341983_TAG_T	12	124341983	TAG	T	.	.	TAG	0.010981	45444	Imputed	0.817729	.	0.504912	0.0016	-0.404972	0.13136	0.285787288277604	123306816	124655675
225	12:124349810_AT_A	12	124349810	AT	A	.	.	AT	0.48214700000000005	45444	Imputed	0.9636	.	0.135283	0.28	0.0232173	0.0254806	0.0316290158692057	123306816	124655675
226	12:124355273_AG_A	12	124355273	AG	A	.	.	AG	0.00319999999999998	45444	Imputed	0.863617	.	0.18483	0.97	0.025955799999999998	0.23674	0.0214190491788641	123306816	124655675
227	12:124371126_CTGTG_C	12	124371126	CTGTG	C	.	.	CTGTG	0.022031	45444	Imputed	0.933107	.	0.037880300000000006	0.035	-0.199942	0.08791660000000001	0.132160249548717	123306816	124655675
228	12:124381376_AT_A	12	124381376	AT	A	.	.	AT	0.00168000000000001	45444	Imputed	0.885518	.	1.0	0.11	0.520293	0.32306799999999997	0.0712904713117982	123306816	124655675
229	12:124386120_CCTG_C	12	124386120	CCTG	C	.	.	CCTG	0.00653199999999998	45444	Imputed	0.922185	.	0.734475	0.82	0.0306731	0.160379	0.0212842317498444	123306816	124655675
230	12:124389277_TA_T	12	124389277	TA	T	.	.	TA	0.20036500000000002	45444	Imputed	0.995117	.	0.7888229999999999	0.27	-0.039969199999999996	0.0313082	0.0442282816562192	123306816	124655675
231	12:124392739_GTC_G	12	124392739	GTC	G	.	.	GTC	0.00103900000000001	45444	Imputed	0.8373149999999999	.	1.0	0.31	0.522512	0.484392	0.0356187950126651	123306816	124655675
232	12:124396754_T_G	12	124396754	T	G	.	.	T	0.215906	45444	Imputed	0.8074859999999999	.	0.122796	0.84	-0.0120483	0.0338105	0.022485768292223002	123306816	124655675
233	12:124400063_CT_C	12	124400063	CT	C	.	.	CT	0.00576500000000002	45444	Imputed	0.956693	.	0.5141060000000001	0.72	-0.0740457	0.169908	0.0253623097052527	123306816	124655675
234	12:124403630_CT_C	12	124403630	CT	C	.	.	CT	0.00436300000000001	45444	Imputed	0.873822	.	0.771572	0.46	0.16983099999999998	0.212747	0.0243949620024798	123306816	124655675
235	12:124406811_TGGG_T	12	124406811	TGGG	T	.	.	TGGG	0.00295900000000005	45444	Imputed	0.997758	.	0.741721	0.33	0.219665	0.22952399999999998	0.0269165686138231	123306816	124655675
236	12:124409216_CCCAT_C	12	124409216	CCCAT	C	.	.	CCCAT	0.0019679999999999698	45444	Imputed	0.8819379999999999	.	0.3508	0.51	0.183758	0.301182	0.0230739570301929	123306816	124655675
237	12:124419841_CCT_C	12	124419841	CCT	C	.	.	CCT	0.0028120000000000397	45444	Imputed	0.98655	.	0.49537600000000004	0.25	0.276974	0.23542800000000003	0.0318768839026684	123306816	124655675
238	12:124425384_TGG_T	12	124425384	TGG	T	.	.	TGG	0.336778	45444	Imputed	0.998568	.	0.211659	0.78	-0.0115863	0.0264253	0.0225038900555922	123306816	124655675
239	12:124427169_CCA_C	12	124427169	CCA	C	.	.	CCA	0.174273	45444	Imputed	0.991677	.	0.6956220000000001	0.62	-0.0204235	0.0330041	0.0249422066517617	123306816	124655675
240	12:124431928_C_T	12	124431928	C	T	.	.	C	0.00128399999999995	45444	Imputed	0.831468	.	1.0	0.41	0.32712600000000003	0.38916300000000004	0.0300541396459907	123306816	124655675
241	12:124432363_AC_A	12	124432363	AC	A	.	.	AC	0.00128300000000003	45444	Imputed	0.9227780000000001	.	1.0	0.04	-0.6692600000000001	0.360454	0.0907519761571592	123306816	124655675
242	12:124432950_CTG_C	12	124432950	CTG	C	.	.	CTG	0.00135300000000005	45444	Imputed	0.807059	.	1.0	0.31	-0.3548	0.377689	0.0315798911299009	123306816	124655675
243	12:124438633_TAA_T	12	124438633	TAA	T	.	.	TAA	0.0054269999999999605	45444	Imputed	0.828842	.	1.0	0.94	0.00967775	0.18600999999999998	0.0212668533178944	123306816	124655675
244	12:124446705_GA_G	12	124446705	GA	G	.	.	GA	0.033323	45444	Imputed	0.9880979999999999	.	0.36257	0.22	0.083536	0.06992639999999999	0.0414377334161939	123306816	124655675
245	12:124446856_GTTT_G	12	124446856	GTTT	G	.	.	GTTT	0.0060850000000000105	45444	Imputed	0.950601	.	0.117648	0.59	0.0886882	0.163138	0.0231699845684041	123306816	124655675
246	12:124448054_TG_T	12	124448054	TG	T	.	.	TG	0.00230399999999997	45444	Imputed	0.822225	.	1.0	0.17	-0.46912200000000004	0.290443	0.0600579428118061	123306816	124655675
247	12:124450330_GA_G	12	124450330	GA	G	.	.	GA	0.00273699999999999	45444	Imputed	0.904907	.	0.289377	0.87	0.04649980000000001	0.24975799999999998	0.0216555445607657	123306816	124655675
248	12:124459195_TA_T	12	124459195	TA	T	.	.	TA	0.00448099999999996	45444	Imputed	0.958571	.	0.310422	0.32	0.174306	0.189525	0.0311428109655015	123306816	124655675
249	12:124470693_CTGTT_C	12	124470693	CTGTT	C	.	.	CTGTT	0.00361	45444	Imputed	0.8457530000000001	.	0.779523	0.31	-0.279996	0.226102	0.0384526759918846	123306816	124655675
250	12:124473313_AT_A	12	124473313	AT	A	.	.	AT	0.335231	45444	Imputed	0.995345	.	0.405787	0.83	-0.01005	0.026491700000000003	0.0220840878817207	123306816	124655675
251	12:124478376_TC_T	12	124478376	TC	T	.	.	TC	0.31267	45444	Imputed	0.9928530000000001	.	0.63607	0.78	-0.011275	0.026983499999999997	0.0219624393660877	123306816	124655675
252	12:124484163_AT_A	12	124484163	AT	A	.	.	AT	0.022012999999999998	45444	Imputed	0.989036	.	0.060618399999999996	0.86	0.00912799	0.0851583	0.0213042635297218	123306816	124655675
253	12:124485768_ATT_A	12	124485768	ATT	A	.	.	ATT	0.004368999999999961	45444	Imputed	0.931508	.	0.708741	0.94	0.0109654	0.19515	0.0212768017890738	123306816	124655675
254	12:124487341_CA_C	12	124487341	CA	C	.	.	CA	0.018275	45444	Imputed	0.87731	.	0.134717	0.71	0.046297500000000005	0.0995926	0.0237635717108484	123306816	124655675
255	12:124494432_CT_C	12	124494432	CT	C	.	.	CT	0.348581	45444	Imputed	0.913808	.	0.0317627	0.83	-0.010965899999999999	0.0273035	0.0220404210105567	123306816	124655675
256	12:124501316_ATGT_A	12	124501316	ATGT	A	.	.	ATGT	0.00286799999999998	45444	Imputed	0.958334	.	0.46224399999999993	0.21	0.296431	0.23693699999999998	0.0342583496638466	123306816	124655675
257	12:124503803_CAA_C	12	124503803	CAA	C	.	.	CAA	0.560912	45444	Imputed	0.981734	.	0.875635	0.91	0.0045138999999999995	0.025359599999999996	0.0212868047116568	123306816	124655675
258	12:124506447_TC_T	12	124506447	TC	T	.	.	TC	0.0026490000000000103	45444	Imputed	0.849952	.	0.048744499999999996	0.7	0.0984564	0.26609	0.0225185725872308	123306816	124655675
259	12:124512221_CCTGT_C	12	124512221	CCTGT	C	.	.	CCTGT	0.00156800000000001	45444	Imputed	0.903309	.	0.5626359999999999	0.93	0.011387600000000001	0.32351199999999997	0.0213194736883869	123306816	124655675
260	12:124533118_CA_C	12	124533118	CA	C	.	.	CA	0.751436	45444	Imputed	0.951623	.	0.18975899999999998	0.16	0.048022	0.029428899999999997	0.0537277554465821	123306816	124655675
261	12:124539208_CG_C	12	124539208	CG	C	.	.	CG	0.171248	45444	Imputed	0.996553	.	0.859449	0.36	0.039675800000000004	0.0330531	0.0367211567265835	123306816	124655675
262	12:124552859_CAAAT_C	12	124552859	CAAAT	C	.	.	CAAAT	0.00121800000000005	45444	Imputed	0.966032	.	0.473367	0.85	0.109866	0.36415	0.0221813797997377	123306816	124655675
263	12:124556301_AT_A	12	124556301	AT	A	.	.	AT	0.355678	45444	Imputed	0.8266879999999999	.	0.37287	0.19	0.0367949	0.028516500000000004	0.0439087996535927	123306816	124655675
264	12:124563910_CCTTT_C	12	124563910	CCTTT	C	.	.	CCTTT	0.21025500000000003	45444	Imputed	0.9741040000000001	.	0.23835399999999998	0.39	-0.030583999999999997	0.0308931	0.0286911700857772	123306816	124655675
265	12:124563920_TTTC_T	12	124563920	TTTC	T	.	.	TTTC	0.19652999999999998	45444	Imputed	0.9381510000000001	.	0.22196100000000002	0.34	-0.0350517	0.0322122	0.0310185409102937	123306816	124655675
266	12:124568149_TA_T	12	124568149	TA	T	.	.	TA	0.9647735999999999	45444	Imputed	0.9343440000000001	.	0.771968	0.13	0.115418	0.0697665	0.0810666381954067	123306816	124655675
267	12:124575096_CT_C	12	124575096	CT	C	.	.	CT	0.00488999999999995	45444	Imputed	0.8933909999999999	.	1.0	0.34	0.20235799999999998	0.18873800000000002	0.035286025283974	123306816	124655675
268	12:124577070_GTGA_G	12	124577070	GTGA	G	.	.	GTGA	0.00239900000000004	45444	Imputed	0.8396399999999999	.	1.0	0.15	-0.461405	0.33545	0.0522395769635817	123306816	124655675
269	12:124577298_GTGA_G	12	124577298	GTGA	G	.	.	GTGA	0.237862	45444	Imputed	0.952933	.	0.326763	0.4	-0.0271736	0.029836500000000002	0.0271503638921604	123306816	124655675
270	12:124577650_TGTG_T	12	124577650	TGTG	T	.	.	TGTG	0.036275999999999996	45444	Imputed	0.8812530000000001	.	0.681863	0.47	0.0534486	0.070288	0.0282223131690466	123306816	124655675
271	12:124578145_GTGA_G	12	124578145	GTGA	G	.	.	GTGA	0.240972	45444	Imputed	0.9815659999999999	.	0.149046	0.48	-0.0240087	0.0292629	0.0253284654301037	123306816	124655675
272	12:124588126_AT_A	12	124588126	AT	A	.	.	AT	0.427785	45444	Imputed	0.982427	.	0.823249	0.61	0.0146608	0.0253171	0.0244415359199132	123306816	124655675
273	12:124592909_TG_T	12	124592909	TG	T	.	.	TG	0.00532100000000002	45444	Imputed	0.8520700000000001	.	1.0	0.4	0.125349	0.185553	0.0267848988705337	123306816	124655675
274	12:124594632_AATAG_A	12	124594632	AATAG	A	.	.	AATAG	0.20815799999999998	45444	Imputed	0.973251	.	0.883698	0.98	-0.0078148	0.031097000000000003	0.0220022499684254	123306816	124655675
275	12:124608077_TA_T	12	124608077	TA	T	.	.	TA	0.028044	45444	Imputed	0.9792770000000001	.	0.8431069999999999	0.98	-0.00230408	0.0763803	0.0212607074247335	123306816	124655675
276	12:124608870_AC_A	12	124608870	AC	A	.	.	AC	0.013826	45444	Imputed	0.8674850000000001	.	0.759105	0.69	-0.039768	0.11445599999999999	0.0214110680113958	123306816	124655675
277	12:124617197_TGG_T	12	124617197	TGG	T	.	.	TGG	0.203495	45444	Imputed	0.9980959999999999	.	0.732857	0.24	-0.0432706	0.0308945	0.0500034298525083	123306816	124655675
278	12:124625101_CTT_C	12	124625101	CTT	C	.	.	CTT	0.00908600000000004	45444	Imputed	0.9575520000000001	.	0.857906	0.78	-0.024099000000000002	0.133948	0.0216615928923044	123306816	124655675
279	12:124627461_TA_T	12	124627461	TA	T	.	.	TA	0.591485	45444	Imputed	0.9600280000000001	.	0.888494	0.38	-0.023317400000000002	0.0258539	0.0307180035050584	123306816	124655675
280	12:124635668_GGAGT_G	12	124635668	GGAGT	G	.	.	GGAGT	0.018147	45444	Imputed	0.9584229999999999	.	1.0	0.74	0.0267226	0.095761	0.0227868343990371	123306816	124655675
281	12:124638689_CT_C	12	124638689	CT	C	.	.	CT	0.373766	45444	Imputed	0.9689780000000001	.	0.877666	0.37	-0.0192935	0.026251099999999996	0.0272213273066733	123306816	124655675
282	12:124643921_CTTT_C	12	124643921	CTTT	C	.	.	CTTT	0.696905	45444	Imputed	0.9820629999999999	.	0.585901	0.38	0.027375299999999998	0.027204700000000002	0.0333033209880724	123306816	124655675
0	4:84927053_TTATC_T	4	84927053	TTATC	T	.	.	TTATC	0.014218999999999999	45444	Imputed	0.8595729999999999	.	0.363189	0.71	-0.037831699999999996	0.115023	0.260076888783619	84917201	85080933
1	4:84962768_CGTAT_C	4	84962768	CGTAT	C	.	.	CGTAT	0.0059960000000000005	45444	Imputed	0.974726	.	0.897266	0.24	-0.190859	0.16337000000000002	0.33673831548387995	84917201	85080933
2	4:84967393_GA_G	4	84967393	GA	G	.	.	GA	0.10605	45444	Imputed	0.9815280000000001	.	0.24938400000000002	0.62	0.0213053	0.040865399999999996	0.356938345330481	84917201	85080933
3	4:84970836_ATC_A	4	84970836	ATC	A	.	.	ATC	0.850383	45444	Imputed	0.911753	.	0.536575	0.037000000000000005	-0.0808758	0.036644	0.306803827168315	84917201	85080933
4	4:84973900_AC_A	4	84973900	AC	A	.	.	AC	0.408769	45444	Imputed	0.9677450000000001	.	0.815332	4.2e-05	0.101733	0.0258013	0.294303696650138	84917201	85080933
5	4:84979904_TA_T	4	84979904	TA	T	.	.	TA	0.192615	45444	Imputed	0.978092	.	0.490306	0.02	0.0711189	0.0318873	0.292216705714542	84917201	85080933
6	4:84980655_GAGTC_G	4	84980655	GAGTC	G	.	.	GAGTC	0.411826	45444	Imputed	0.978253	.	0.9821340000000001	1.3000000000000001e-05	0.107847	0.025588200000000002	0.29102781408342	84917201	85080933
7	4:84986383_CT_C	4	84986383	CT	C	.	.	CT	0.407172	45444	Imputed	0.960901	.	0.862885	3.6000000000000003e-06	0.11561800000000001	0.025841399999999997	0.28074105146585104	84917201	85080933
8	4:84989612_TC_T	4	84989612	TC	T	.	.	TC	0.21268099999999998	45444	Imputed	0.9863879999999999	.	0.7304470000000001	0.0025	0.0900155	0.0306222	0.26361782921342497	84917201	85080933
9	4:84995342_TG_T	4	84995342	TG	T	.	.	TG	0.407116	45444	Imputed	0.9882780000000001	.	0.8464809999999999	2.9e-07	0.12734700000000002	0.025488	0.296494400109901	84917201	85080933
10	4:84999657_TA_T	4	84999657	TA	T	.	.	TA	0.211997	45444	Imputed	0.979936	.	0.723823	0.0019	0.0926701	0.030722900000000004	0.261205291033116	84917201	85080933
11	4:85015449_AT_A	4	85015449	AT	A	.	.	AT	0.069715	45444	Imputed	0.926746	.	0.9768889999999999	0.17	0.060296	0.0508438	0.281139647635275	84917201	85080933
12	4:85016060_GT_G	4	85016060	GT	G	.	.	GT	0.0017679999999999898	45444	Imputed	0.809353	.	0.178201	0.84	0.0982658	0.328543	0.27629638079499297	84917201	85080933
13	4:85021311_AT_A	4	85021311	AT	A	.	.	AT	0.19636199999999998	45444	Imputed	0.998582	.	0.734287	0.00079	0.102339	0.0313367	0.26252824317900697	84917201	85080933
14	4:85021647_A_AT	4	85021647	A	AT	.	.	A	0.18590299999999998	45444	Imputed	0.956752	.	0.186134	0.001	0.104582	0.0326651	0.266700036772504	84917201	85080933
15	4:85025009_AAATT_A	4	85025009	AAATT	A	.	.	AAATT	0.202901	45444	Imputed	0.99572	.	0.7890159999999999	0.0012	0.098186	0.030994999999999998	0.261077367820423	84917201	85080933
16	4:85026088_CT_C	4	85026088	CT	C	.	.	CT	0.398352	45444	Imputed	0.983928	.	0.532168	9.199999999999999e-08	0.133633	0.0256313	0.3679636793410949	84917201	85080933
17	4:85028509_CCTT_C	4	85028509	CCTT	C	.	.	CCTT	0.20239400000000002	45444	Imputed	0.996707	.	0.8289040000000001	0.0016	0.0961293	0.031005099999999997	0.262851062239937	84917201	85080933
18	4:85034881_AT_A	4	85034881	AT	A	.	.	AT	0.0032860000000000103	45444	Imputed	0.80277	.	1.0	0.18	0.31566900000000003	0.24165	0.333572255842167	84917201	85080933
19	4:85035131_TA_T	4	85035131	TA	T	.	.	TA	0.400523	45444	Imputed	0.981116	.	0.6823239999999999	6.6e-08	0.13446	0.025602999999999997	0.391533456817129	84917201	85080933
20	4:85035302_GA_G	4	85035302	GA	G	.	.	GA	0.407988	45444	Imputed	0.980085	.	0.828458	1e-07	0.13206400000000001	0.0255642	0.34092966453617307	84917201	85080933
21	4:85036189_GGC_G	4	85036189	GGC	G	.	.	GGC	0.400478	45444	Imputed	0.980906	.	0.810473	4.4000000000000004e-08	0.136193	0.0256051	0.45538025613857397	84917201	85080933
22	4:85038025_CTT_C	4	85038025	CTT	C	.	.	CTT	0.400553	45444	Imputed	0.97606	.	0.925784	4.5999999999999995e-08	0.136286	0.025661700000000003	0.44640919949714897	84917201	85080933
23	4:85046836_CA_C	4	85046836	CA	C	.	.	CA	0.203468	45444	Imputed	0.9682629999999999	.	0.9847100000000001	0.00055	0.104928	0.0313817	0.260042589055316	84917201	85080933
24	4:85054842_GTTA_G	4	85054842	GTTA	G	.	.	GTTA	0.200683	45444	Imputed	0.968037	.	0.75312	0.0008699999999999999	0.102921	0.0315738	0.265322953953814	84917201	85080933
25	4:85059927_CT_C	4	85059927	CT	C	.	.	CT	0.201847	45444	Imputed	0.9683620000000001	.	0.97272	0.0012	0.0996092	0.031490699999999996	0.261656478596341	84917201	85080933
26	4:85061774_ATAAAT_A	4	85061774	ATAAAT	A	.	.	ATAAAT	0.00417999999999996	45444	Imputed	0.865002	.	0.306425	0.73	0.0842482	0.21029899999999999	0.306862989054511	84917201	85080933
27	4:85070448_CA_C	4	85070448	CA	C	.	.	CA	0.326926	45444	Imputed	0.823131	.	0.544868	0.011000000000000001	0.0757783	0.029199799999999998	0.262546819379687	84917201	85080933
0	14:75020718_AG_A	14	75020718	AG	A	.	.	AG	0.037402	45444	Imputed	0.91675	.	0.00105715	0.045	-0.137958	0.0687943	0.0944857920628777	75019157	75581816
1	14:75026351_CTG_C	14	75026351	CTG	C	.	.	CTG	0.049252	45444	Imputed	0.995159	.	0.708357	0.073	-0.102198	0.057723199999999995	0.0706012856983719	75019157	75581816
2	14:75055632_TG_T	14	75055632	TG	T	.	.	TG	0.0013079999999999802	45444	Imputed	0.90423	.	0.363308	0.87	0.0132666	0.352546	0.0633169331072823	75019157	75581816
3	14:75063648_AG_A	14	75063648	AG	A	.	.	AG	0.06922	45444	Imputed	0.994936	.	0.119645	0.006999999999999999	-0.13053299999999998	0.0493223	0.369352004729716	75019157	75581816
4	14:75069367_CTTG_C	14	75069367	CTTG	C	.	.	CTTG	0.00126999999999999	45444	Imputed	0.938847	.	0.343224	0.79	0.0530203	0.35535700000000003	0.0638393130671059	75019157	75581816
5	14:75078094_CT_C	14	75078094	CT	C	.	.	CT	0.0012440000000000198	45444	Imputed	0.922348	.	0.281441	0.77	0.0636272	0.360457	0.0639118203009449	75019157	75581816
6	14:75079632_TTTTC_T	14	75079632	TTTTC	T	.	.	TTTTC	0.027444	45444	Imputed	0.9555520000000001	.	0.331918	0.019	-0.17721900000000002	0.07793610000000001	0.10672274785260198	75019157	75581816
7	14:75090257_CAA_C	14	75090257	CAA	C	.	.	CAA	0.525323	45444	Imputed	0.9839450000000001	.	0.685921	2.2e-05	0.106723	0.0251527	0.0884068337063835	75019157	75581816
8	14:75106269_AAAAC_A	14	75106269	AAAAC	A	.	.	AAAAC	0.021078	45444	Imputed	0.9770120000000001	.	0.281993	0.016	-0.202031	0.0875913	0.098073839437013	75019157	75581816
9	14:75106678_CAACA_C	14	75106678	CAACA	C	.	.	CAACA	0.00996200000000003	45444	Imputed	0.97546	.	0.18746600000000002	0.13	0.179609	0.127095	0.140047706958755	75019157	75581816
10	14:75111593_CTTT_C	14	75111593	CTTT	C	.	.	CTTT	0.46620900000000004	45444	Imputed	0.9776030000000001	.	0.00498531	2.1e-07	0.129592	0.025274599999999998	0.21024468222538198	75019157	75581816
11	14:75113734_GA_G	14	75113734	GA	G	.	.	GA	0.538493	45444	Imputed	0.965404	.	0.0250501	5.7e-07	0.124977	0.025411000000000003	0.0947156605822304	75019157	75581816
12	14:75123642_TA_T	14	75123642	TA	T	.	.	TA	0.30494899999999997	45444	Imputed	0.8925270000000001	.	0.896367	0.41	-0.027132599999999996	0.028621499999999998	0.0806780314074568	75019157	75581816
13	14:75128308_GAA_G	14	75128308	GAA	G	.	.	GAA	0.226863	45444	Imputed	0.991452	.	0.151722	0.33	-0.0296672	0.029848200000000002	0.0634536913763861	75019157	75581816
14	14:75133421_AT_A	14	75133421	AT	A	.	.	AT	0.26471	45444	Imputed	0.941074	.	0.24434	0.23	-0.035375699999999996	0.0291538	0.0643554619982482	75019157	75581816
15	14:75145398_CA_C	14	75145398	CA	C	.	.	CA	0.732159	45444	Imputed	0.816901	.	0.20394400000000001	0.032	0.06476230000000001	0.0311892	0.0633140922415583	75019157	75581816
16	14:75146547_TAATA_T	14	75146547	TAATA	T	.	.	TAATA	0.22431900000000002	45444	Imputed	0.9943	.	0.309014	0.35	-0.028353899999999998	0.0299455	0.0633568431999629	75019157	75581816
17	14:75160878_AAAAT_A	14	75160878	AAAAT	A	.	.	AAAAT	0.22402600000000003	45444	Imputed	0.9991530000000001	.	0.513025	0.4	-0.0255967	0.029896100000000002	0.063408616521981	75019157	75581816
18	14:75161693_GA_G	14	75161693	GA	G	.	.	GA	0.216348	45444	Imputed	0.980625	.	0.863233	0.55	-0.0191838	0.0304709	0.0658214336534189	75019157	75581816
19	14:75175706_TAAAC_T	14	75175706	TAAAC	T	.	.	TAAAC	0.0029430000000000302	45444	Imputed	0.801315	.	0.698296	0.62	0.131879	0.253256	0.0849812158047895	75019157	75581816
20	14:75181481_CA_C	14	75181481	CA	C	.	.	CA	0.259975	45444	Imputed	0.9031040000000001	.	0.955139	0.29	-0.0317381	0.029796499999999997	0.0637148156639585	75019157	75581816
21	14:75183883_AC_A	14	75183883	AC	A	.	.	AC	0.21755500000000003	45444	Imputed	0.996909	.	0.8245239999999999	0.39	-0.026382599999999996	0.030255	0.0633140220068334	75019157	75581816
22	14:75193306_CT_C	14	75193306	CT	C	.	.	CT	0.224012	45444	Imputed	0.9519120000000001	.	0.8449979999999999	0.42	-0.024812599999999997	0.030610400000000003	0.0649698931519987	75019157	75581816
23	14:75198612_GT_G	14	75198612	GT	G	.	.	GT	0.00355799999999995	45444	Imputed	0.802489	.	1.0	0.65	0.0935065	0.23372800000000002	0.0638079155589414	75019157	75581816
24	14:75201071_TA_T	14	75201071	TA	T	.	.	TA	0.217797	45444	Imputed	0.995757	.	0.8175979999999999	0.39	-0.026762	0.0302592	0.0633058585420794	75019157	75581816
25	14:75202026_ATTT_A	14	75202026	ATTT	A	.	.	ATTT	0.0014370000000000199	45444	Imputed	0.9513590000000001	.	0.120576	0.69	0.10808	0.332703	0.066386596783332	75019157	75581816
26	14:75204694_CA_C	14	75204694	CA	C	.	.	CA	0.23801599999999998	45444	Imputed	0.940974	.	0.610034	0.21	-0.0367086	0.030102800000000002	0.0641973790993187	75019157	75581816
27	14:75209331_AC_A	14	75209331	AC	A	.	.	AC	0.00156000000000001	45444	Imputed	0.911745	.	1.0	0.32	0.346842	0.331023	0.122883791605125	75019157	75581816
28	14:75213205_ATATCC_A	14	75213205	ATATCC	A	.	.	ATATCC	0.137652	45444	Imputed	0.985718	.	0.708259	0.013999999999999999	-0.0897155	0.0365054	0.0686669195204361	75019157	75581816
29	14:75218553_TTTAA_T	14	75218553	TTTAA	T	.	.	TTTAA	0.00141599999999997	45444	Imputed	0.8795270000000001	.	0.25798000000000004	0.28	0.377882	0.35331799999999997	0.119440352970231	75019157	75581816
30	14:75228486_CT_C	14	75228486	CT	C	.	.	CT	0.526433	45444	Imputed	0.989833	.	0.240418	2.7e-08	0.139569	0.025172200000000002	0.855641720480625	75019157	75581816
31	14:75228969_CAAT_C	14	75228969	CAAT	C	.	.	CAAT	0.005940999999999971	45444	Imputed	0.888273	.	0.10764800000000001	0.84	-0.0103433	0.171432	0.0655874286078217	75019157	75581816
32	14:75233804_CTT_C	14	75233804	CTT	C	.	.	CTT	0.00325699999999995	45444	Imputed	0.806707	.	0.512809	0.86	-0.0631936	0.242452	0.0633088979981273	75019157	75581816
33	14:75238340_AC_A	14	75238340	AC	A	.	.	AC	0.00204099999999996	45444	Imputed	0.863492	.	0.04226780000000001	0.44	0.266032	0.299321	0.11134468021556698	75019157	75581816
34	14:75238920_CT_C	14	75238920	CT	C	.	.	CT	0.173603	45444	Imputed	0.9497770000000001	.	0.806975	0.0017	-0.105341	0.03374509999999999	0.0815122856745731	75019157	75581816
35	14:75241230_TC_T	14	75241230	TC	T	.	.	TC	0.464246	45444	Imputed	0.997771	.	0.014425899999999998	5.7999999999999995e-06	0.112532	0.025131599999999997	0.0712784135452338	75019157	75581816
36	14:75241506_CA_C	14	75241506	CA	C	.	.	CA	0.074661	45444	Imputed	0.998358	.	0.62287	0.15	0.0673352	0.047394900000000004	0.0643777368874472	75019157	75581816
37	14:75242832_GT_G	14	75242832	GT	G	.	.	GT	0.141583	45444	Imputed	0.9985280000000001	.	0.9753040000000001	0.04	-0.0733995	0.035849900000000004	0.0633612779790838	75019157	75581816
38	14:75243421_CAT_C	14	75243421	CAT	C	.	.	CAT	0.00684899999999999	45444	Imputed	0.955183	.	0.0415918	0.89	0.00313461	0.153826	0.0692192147618264	75019157	75581816
39	14:75245671_GTAGC_G	14	75245671	GTAGC	G	.	.	GTAGC	0.0037740000000000603	45444	Imputed	0.8049609999999999	.	0.528497	0.02	0.504722	0.22418400000000002	0.28005554224753004	75019157	75581816
40	14:75246087_CT_C	14	75246087	CT	C	.	.	CT	0.005750000000000029	45444	Imputed	0.9291159999999999	.	0.558272	0.78	0.0318591	0.17341099999999998	0.0633173435731042	75019157	75581816
41	14:75254820_CT_C	14	75254820	CT	C	.	.	CT	0.698337	45444	Imputed	0.98616	.	0.8687280000000001	2.2e-05	0.114271	0.0273983	0.0715545913334164	75019157	75581816
42	14:75261660_TG_T	14	75261660	TG	T	.	.	TG	0.074727	45444	Imputed	0.9989239999999999	.	0.6467689999999999	0.15	0.066608	0.047367900000000004	0.0642139550804879	75019157	75581816
43	14:75268920_CA_C	14	75268920	CA	C	.	.	CA	0.605835	45444	Imputed	0.9837959999999999	.	0.542471	0.001	0.08457039999999999	0.0257155	0.0646947213573156	75019157	75581816
44	14:75272572_AT_A	14	75272572	AT	A	.	.	AT	0.682422	45444	Imputed	0.999159	.	0.717623	3.2e-05	0.11008699999999999	0.0268262	0.0672518208708385	75019157	75581816
45	14:75273050_ACT_A	14	75273050	ACT	A	.	.	ACT	0.004562999999999979	45444	Imputed	0.9733280000000001	.	0.197025	0.9	0.0328861	0.185455	0.0675698333538466	75019157	75581816
46	14:75277423_TTTA_T	14	75277423	TTTA	T	.	.	TTTA	0.230095	45444	Imputed	0.9878610000000001	.	0.560156	0.5	-0.0209853	0.029789099999999995	0.0650088395915394	75019157	75581816
47	14:75285614_CTGTT_C	14	75285614	CTGTT	C	.	.	CTGTT	0.464213	45444	Imputed	0.998233	.	0.024202900000000003	6.1e-06	0.112594	0.0251199	0.0717091011879054	75019157	75581816
48	14:75289548_GATA_G	14	75289548	GATA	G	.	.	GATA	0.142	45444	Imputed	0.9976450000000001	.	0.9359139999999999	0.039	-0.073296	0.0358171	0.0633618294196036	75019157	75581816
49	14:75299168_TTTTG_T	14	75299168	TTTTG	T	.	.	TTTTG	0.004535999999999979	45444	Imputed	0.969461	.	0.190134	0.86	0.039024300000000005	0.186034	0.0683879517419026	75019157	75581816
50	14:75300886_TA_T	14	75300886	TA	T	.	.	TA	0.22820100000000001	45444	Imputed	0.9418920000000001	.	0.929949	0.11	-0.0496995	0.0306153	0.0634135588830288	75019157	75581816
51	14:75309856_TC_T	14	75309856	TC	T	.	.	TC	0.00516000000000005	45444	Imputed	0.9695030000000001	.	0.175083	0.85	0.0386751	0.176484	0.0700344041921364	75019157	75581816
52	14:75310652_CTT_C	14	75310652	CTT	C	.	.	CTT	0.00447600000000004	45444	Imputed	0.9322159999999999	.	0.029997900000000004	0.38	0.187453	0.19230899999999998	0.12104170793053	75019157	75581816
53	14:75314555_TTA_T	14	75314555	TTA	T	.	.	TTA	0.0045720000000000205	45444	Imputed	0.808081	.	0.100178	0.24	-0.228483	0.20321	0.0824132516887898	75019157	75581816
54	14:75314559_TA_T	14	75314559	TA	T	.	.	TA	0.0045720000000000205	45444	Imputed	0.808081	.	0.100178	0.24	-0.228483	0.20321	0.0824132516887898	75019157	75581816
55	14:75315409_AATCTT_A	14	75315409	AATCTT	A	.	.	AATCTT	0.144358	45444	Imputed	0.994584	.	0.858929	0.044000000000000004	-0.0721747	0.0356158	0.063397455179222	75019157	75581816
56	14:75316027_TAAAA_T	14	75316027	TAAAA	T	.	.	TAAAA	0.00443000000000005	45444	Imputed	0.9847299999999999	.	0.12154200000000001	0.86	0.0392538	0.18771600000000002	0.0683816996310162	75019157	75581816
57	14:75316882_CAA_C	14	75316882	CAA	C	.	.	CAA	0.142834	45444	Imputed	0.9938600000000001	.	0.950469	0.032	-0.07663510000000001	0.035783800000000004	0.0634846022621719	75019157	75581816
58	14:75317089_CT_C	14	75317089	CT	C	.	.	CT	0.5564279999999999	45444	Imputed	0.959777	.	0.0907919	1.4999999999999999e-05	-0.110643	0.0256432	0.0669870603273458	75019157	75581816
59	14:75325388_CAT_C	14	75325388	CAT	C	.	.	CAT	0.0017350000000000401	45444	Imputed	0.839095	.	0.05588150000000001	0.71	0.142478	0.33103699999999997	0.06569571909887	75019157	75581816
60	14:75325545_TTGTG_T	14	75325545	TTGTG	T	.	.	TTGTG	0.296736	45444	Imputed	0.9880209999999999	.	0.449586	0.00014	-0.10386500000000001	0.0274432	0.0651068901110121	75019157	75581816
61	14:75327075_CA_C	14	75327075	CA	C	.	.	CA	0.535614	45444	Imputed	0.9955709999999999	.	0.0274427	8.400000000000001e-06	-0.109502	0.02511	0.0686009768206251	75019157	75581816
62	14:75328932_GTC_G	14	75328932	GTC	G	.	.	GTC	0.140689	45444	Imputed	0.993818	.	0.975007	0.028999999999999998	-0.0783678	0.0360036	0.0636505599374307	75019157	75581816
63	14:75335538_CA_C	14	75335538	CA	C	.	.	CA	0.5351090000000001	45444	Imputed	0.975353	.	0.0337702	1.3000000000000001e-05	-0.10882599999999999	0.025335299999999998	0.0667929772576562	75019157	75581816
64	14:75335983_CTT_C	14	75335983	CTT	C	.	.	CTT	0.069012	45444	Imputed	0.9894959999999999	.	0.7068369999999999	0.18	0.0687729	0.049313699999999995	0.064626704597344	75019157	75581816
65	14:75339533_GA_G	14	75339533	GA	G	.	.	GA	0.00243899999999997	45444	Imputed	0.872708	.	0.413992	0.73	-0.0783907	0.269334	0.063471356313016	75019157	75581816
66	14:75343813_CA_C	14	75343813	CA	C	.	.	CA	0.56114	45444	Imputed	0.9575610000000001	.	0.228911	0.0002	-0.09375889999999999	0.025700999999999998	0.0667368965541005	75019157	75581816
67	14:75345371_AGTGT_A	14	75345371	AGTGT	A	.	.	AGTGT	0.068895	45444	Imputed	0.991394	.	0.655431	0.22	0.0630682	0.04932430000000001	0.0635653620813508	75019157	75581816
68	14:75346872_TTC_T	14	75346872	TTC	T	.	.	TTC	0.0013210000000000199	45444	Imputed	0.957199	.	0.00723151	0.8	0.06515359999999999	0.341334	0.066186707974372	75019157	75581816
69	14:75347084_GT_G	14	75347084	GT	G	.	.	GT	0.00271699999999997	45444	Imputed	0.9033059999999999	.	0.41233100000000006	0.9	0.00112513	0.251924	0.0654931154441484	75019157	75581816
70	14:75355767_TA_T	14	75355767	TA	T	.	.	TA	0.536546	45444	Imputed	0.998499	.	0.022611799999999998	3.6e-05	-0.101393	0.0250745	0.0657654471836483	75019157	75581816
71	14:75356827_CT_C	14	75356827	CT	C	.	.	CT	0.5191939999999999	45444	Imputed	0.982865	.	0.026733999999999997	1.2e-05	-0.10745899999999999	0.0251966	0.0661179790536192	75019157	75581816
72	14:75358062_TA_T	14	75358062	TA	T	.	.	TA	0.0128470000000001	45444	Imputed	0.8604639999999999	.	0.468157	0.1	-0.187317	0.119005	0.0950264755596344	75019157	75581816
73	14:75359098_AC_A	14	75359098	AC	A	.	.	AC	0.0178430000000001	45444	Imputed	0.887863	.	0.373253	0.35	0.10372100000000001	0.0998553	0.0693958045875579	75019157	75581816
74	14:75359757_ACT_A	14	75359757	ACT	A	.	.	ACT	0.0794010000000001	45444	Imputed	0.997934	.	0.829175	0.19	0.06188009999999999	0.0460495	0.0646603586339171	75019157	75581816
75	14:75367594_ATTC_A	14	75367594	ATTC	A	.	.	ATTC	0.141704	45444	Imputed	0.992819	.	0.524275	0.042	-0.0718725	0.03592	0.0633332682139377	75019157	75581816
76	14:75368547_AT_A	14	75368547	AT	A	.	.	AT	0.520368	45444	Imputed	0.9322370000000001	.	0.152238	9.9e-06	-0.11236099999999999	0.025934500000000003	0.0671311296106684	75019157	75581816
77	14:75372084_CTG_C	14	75372084	CTG	C	.	.	CTG	0.22111999999999998	45444	Imputed	0.996653	.	0.210133	0.38	-0.0255461	0.030031	0.0635689762129093	75019157	75581816
78	14:75377144_GA_G	14	75377144	GA	G	.	.	GA	0.091042	45444	Imputed	0.9976659999999999	.	0.6005199999999999	0.16	0.0616355	0.0432924	0.0639185044830811	75019157	75581816
79	14:75384488_TG_T	14	75384488	TG	T	.	.	TG	0.012988999999999999	45444	Imputed	0.8071649999999999	.	0.405905	0.42	-0.109109	0.12218	0.0692594575680007	75019157	75581816
80	14:75386106_CTG_C	14	75386106	CTG	C	.	.	CTG	0.00144699999999998	45444	Imputed	0.933792	.	0.114906	0.82	0.055742999999999994	0.335215	0.0640419292567284	75019157	75581816
81	14:75392045_CT_C	14	75392045	CT	C	.	.	CT	0.00702499999999995	45444	Imputed	0.987777	.	0.44633	0.41	0.127874	0.149	0.0835238442258886	75019157	75581816
82	14:75393606_AT_A	14	75393606	AT	A	.	.	AT	0.18496400000000002	45444	Imputed	0.800553	.	0.633624	0.36	0.0325638	0.0357525	0.0651809426470265	75019157	75581816
83	14:75399002_TA_T	14	75399002	TA	T	.	.	TA	0.395444	45444	Imputed	0.9804219999999999	.	0.81087	0.004	-0.07366460000000001	0.0257572	0.06391318497845	75019157	75581816
84	14:75400613_AT_A	14	75400613	AT	A	.	.	AT	0.068774	45444	Imputed	0.979403	.	0.913198	0.29	0.0563547	0.049640300000000005	0.063310662367862	75019157	75581816
85	14:75410536_TG_T	14	75410536	TG	T	.	.	TG	0.00241800000000003	45444	Imputed	0.88723	.	1.0	0.55	0.126159	0.26665300000000003	0.0793844750672157	75019157	75581816
86	14:75424553_TG_T	14	75424553	TG	T	.	.	TG	0.00131199999999998	45444	Imputed	0.972029	.	0.0990679	0.93	0.012135700000000001	0.347348	0.0633284698572366	75019157	75581816
87	14:75427767_GT_G	14	75427767	GT	G	.	.	GT	0.00349600000000005	45444	Imputed	0.894395	.	0.5067119999999999	0.55	-0.10203200000000001	0.222208	0.0786715781986286	75019157	75581816
88	14:75444711_TC_T	14	75444711	TC	T	.	.	TC	0.453164	45444	Imputed	0.9849209999999999	.	0.9086190000000001	0.015	-0.0602621	0.025221599999999997	0.0633910518849005	75019157	75581816
89	14:75444736_TCTC_T	14	75444736	TCTC	T	.	.	TCTC	0.00925299999999996	45444	Imputed	0.9463469999999999	.	0.8525379999999999	0.51	0.10689000000000001	0.13253299999999998	0.0633110759554789	75019157	75581816
90	14:75448527_CT_C	14	75448527	CT	C	.	.	CT	0.622748	45444	Imputed	0.868067	.	0.24214499999999997	0.16	-0.0391091	0.0275791	0.0646176673337326	75019157	75581816
91	14:75464458_TAA_T	14	75464458	TAA	T	.	.	TAA	0.47416899999999995	45444	Imputed	0.998857	.	0.76817	0.011000000000000001	-0.0628323	0.024954900000000002	0.0708045555338632	75019157	75581816
92	14:75464654_TA_T	14	75464654	TA	T	.	.	TA	0.009144999999999959	45444	Imputed	0.992675	.	0.857683	0.25	0.168321	0.13164700000000001	0.0708177851515005	75019157	75581816
93	14:75476132_CCT_C	14	75476132	CCT	C	.	.	CCT	0.0027690000000000197	45444	Imputed	0.9912920000000001	.	0.7595	0.41	0.183054	0.23841700000000002	0.0772006840457022	75019157	75581816
94	14:75476354_CT_C	14	75476354	CT	C	.	.	CT	0.011904000000000001	45444	Imputed	0.992252	.	0.488073	0.16	0.17353	0.115728	0.0817238505689643	75019157	75581816
95	14:75476461_TGA_T	14	75476461	TGA	T	.	.	TGA	0.418224	45444	Imputed	0.9969549999999999	.	0.937776	0.013999999999999999	0.0603337	0.0252649	0.0701839031594822	75019157	75581816
96	14:75477047_CAG_C	14	75477047	CAG	C	.	.	CAG	0.012526	45444	Imputed	0.9794430000000001	.	0.544659	0.11	0.191138	0.113777	0.09535308381009401	75019157	75581816
97	14:75484678_GTC_G	14	75484678	GTC	G	.	.	GTC	0.522694	45444	Imputed	0.998756	.	0.618287	0.015	0.059696400000000004	0.0249491	0.0675640638881906	75019157	75581816
98	14:75486044_CG_C	14	75486044	CG	C	.	.	CG	0.00787300000000002	45444	Imputed	0.9196340000000001	.	0.617657	0.077	0.271038	0.148524	0.12516066736391301	75019157	75581816
99	14:75496687_CA_C	14	75496687	CA	C	.	.	CA	0.468528	45444	Imputed	0.992923	.	0.8638299999999999	0.0097	-0.0642307	0.0250498	0.0695686909948112	75019157	75581816
100	14:75508265_TAAG_T	14	75508265	TAAG	T	.	.	TAAG	0.00966699999999998	45444	Imputed	0.967996	.	0.859721	0.21	0.178465	0.129966	0.0743889429790623	75019157	75581816
101	14:75517764_TA_T	14	75517764	TA	T	.	.	TA	0.00846999999999998	45444	Imputed	0.968742	.	1.0	0.31	0.160205	0.138219	0.0672618695968351	75019157	75581816
102	14:75518640_CT_C	14	75518640	CT	C	.	.	CT	0.568869	45444	Imputed	0.933313	.	0.8712610000000001	0.07	-0.0496717	0.0259626	0.0876246711667689	75019157	75581816
103	14:75531400_GC_G	14	75531400	GC	G	.	.	GC	0.00316099999999997	45444	Imputed	0.822159	.	0.22745	0.86	-0.0577947	0.243542	0.0701669992294438	75019157	75581816
104	14:75545622_CAAG_C	14	75545622	CAAG	C	.	.	CAAG	0.00342500000000001	45444	Imputed	0.906974	.	0.404868	0.47	0.17797000000000002	0.22319099999999997	0.0996685365431519	75019157	75581816
105	14:75545918_CA_C	14	75545918	CA	C	.	.	CA	0.8679879999999999	45444	Imputed	0.900335	.	0.572932	0.13	0.05702080000000001	0.0386458	0.0644008707396572	75019157	75581816
106	14:75556980_CT_C	14	75556980	CT	C	.	.	CT	0.180228	45444	Imputed	0.805804	.	0.9450700000000001	0.0063	0.101888	0.0360177	0.156455823170868	75019157	75581816
107	14:75562979_CAAAA_C	14	75562979	CAAAA	C	.	.	CAAAA	0.9628989	45444	Imputed	0.87534	.	0.7646470000000001	0.43	0.055477599999999995	0.07021210000000001	0.08204104582385001	75019157	75581816
108	14:75570067_GT_G	14	75570067	GT	G	.	.	GT	0.009144000000000041	45444	Imputed	0.992719	.	1.0	0.24	0.170173	0.13176500000000002	0.0712143902361018	75019157	75581816
0	11:88226169_CAAA_C	11	88226169	CAAA	C	.	.	CAAA	0.259787	45444	Imputed	0.849153	.	0.620575	0.11	-0.046786	0.030981799999999997	0.0406830470213215	88224550	89204911
1	11:88230013_TTA_T	11	88230013	TTA	T	.	.	TTA	0.015819	45444	Imputed	0.979891	.	0.6285149999999999	0.88	-0.014618100000000002	0.10086200000000001	0.031427179366736	88224550	89204911
2	11:88243678_AT_A	11	88243678	AT	A	.	.	AT	0.689154	45444	Imputed	0.987562	.	0.863345	0.64	0.012445	0.0270827	0.0314745360529936	88224550	89204911
3	11:88247101_AT_A	11	88247101	AT	A	.	.	AT	0.691086	45444	Imputed	0.9893290000000001	.	0.834517	0.5	0.017947499999999998	0.027112999999999998	0.0326014097168029	88224550	89204911
4	11:88252601_TG_T	11	88252601	TG	T	.	.	TG	0.17088699999999998	45444	Imputed	0.987822	.	0.664024	0.58	-0.00999276	0.0333289	0.0348152866721692	88224550	89204911
5	11:88257338_CCTTTT_C	11	88257338	CCTTTT	C	.	.	CCTTTT	0.172559	45444	Imputed	0.9863	.	0.8834200000000001	0.58	-0.0101158	0.033214099999999996	0.034823559340073994	88224550	89204911
6	11:88259896_AT_A	11	88259896	AT	A	.	.	AT	0.17214000000000002	45444	Imputed	0.988074	.	0.939318	0.58	-0.00952584	0.0332154	0.0350806449106539	88224550	89204911
7	11:88261665_CAGTTG_C	11	88261665	CAGTTG	C	.	.	CAGTTG	0.013669999999999998	45444	Imputed	0.820053	.	0.37545500000000004	0.24	0.147171	0.11729400000000001	0.0642221818770586	88224550	89204911
8	11:88263602_TA_T	11	88263602	TA	T	.	.	TA	0.00228899999999999	45444	Imputed	0.9024540000000001	.	0.0652346	0.39	0.22416399999999997	0.272654	0.0429480110172262	88224550	89204911
9	11:88270446_TG_T	11	88270446	TG	T	.	.	TG	0.6679109999999999	45444	Imputed	0.9918309999999999	.	0.7172390000000001	0.026000000000000002	0.061264	0.0265461	0.0981786690965477	88224550	89204911
10	11:88271266_GA_G	11	88271266	GA	G	.	.	GA	0.17557	45444	Imputed	0.9824719999999999	.	0.9317790000000001	0.27	-0.027427899999999998	0.0330206	0.0313006621191352	88224550	89204911
11	11:88275532_AAAAC_A	11	88275532	AAAAC	A	.	.	AAAAC	0.470559	45444	Imputed	0.985033	.	0.890476	0.001	0.0798896	0.0252525	0.13597765549385102	88224550	89204911
12	11:88286190_CAT_C	11	88286190	CAT	C	.	.	CAT	0.024604	45444	Imputed	0.899611	.	0.796636	0.13	0.114798	0.08455639999999999	0.0386223885459083	88224550	89204911
13	11:88287404_TC_T	11	88287404	TC	T	.	.	TC	0.048727	45444	Imputed	0.9769100000000001	.	0.865964	0.72	-0.0217338	0.058581600000000005	0.0323863928392197	88224550	89204911
14	11:88291950_AGAGT_A	11	88291950	AGAGT	A	.	.	AGAGT	0.020344	45444	Imputed	0.971097	.	0.8045140000000001	0.69	-0.044749000000000004	0.089681	0.0314012181883563	88224550	89204911
15	11:88292200_CTCAAT_C	11	88292200	CTCAAT	C	.	.	CTCAAT	0.007288999999999991	45444	Imputed	0.875569	.	1.0	0.6	-0.06862610000000001	0.15754300000000002	0.0368620848632134	88224550	89204911
16	11:88308181_GA_G	11	88308181	GA	G	.	.	GA	0.00416799999999995	45444	Imputed	0.9211459999999999	.	0.293983	0.064	-0.374204	0.203154	0.0975640596297157	88224550	89204911
17	11:88308583_ATTTAT_A	11	88308583	ATTTAT	A	.	.	ATTTAT	0.091456	45444	Imputed	0.990324	.	0.022771299999999998	0.48	-0.032434199999999996	0.0433783	0.0361138048750194	88224550	89204911
18	11:88308652_CTATT_C	11	88308652	CTATT	C	.	.	CTATT	0.0017989999999999998	45444	Imputed	0.987818	.	0.11047799999999999	0.44	-0.23411500000000002	0.295246	0.0363366706949638	88224550	89204911
19	11:88317338_TA_T	11	88317338	TA	T	.	.	TA	0.060617	45444	Imputed	0.9808379999999999	.	0.33516999999999997	0.69	-0.0237403	0.05259439999999999	0.0363944349696561	88224550	89204911
20	11:88317974_CT_C	11	88317974	CT	C	.	.	CT	0.00126300000000001	45444	Imputed	0.9056489999999999	.	0.13178499999999999	0.42	-0.258863	0.370802	0.0364430177828086	88224550	89204911
21	11:88325221_CATG_C	11	88325221	CATG	C	.	.	CATG	0.0013290000000000198	45444	Imputed	0.807455	.	1.0	0.68	-0.21638800000000002	0.405041	0.0343786093275331	88224550	89204911
22	11:88325460_AC_A	11	88325460	AC	A	.	.	AC	0.004194000000000029	45444	Imputed	0.871539	.	0.813127	0.62	-0.09752410000000002	0.20463499999999998	0.0320152540830999	88224550	89204911
23	11:88333408_TTCC_T	11	88333408	TTCC	T	.	.	TTCC	0.015981	45444	Imputed	0.9735360000000001	.	0.387664	0.55	-0.06402100000000001	0.100796	0.0319025470571382	88224550	89204911
24	11:88334780_AC_A	11	88334780	AC	A	.	.	AC	0.00276100000000001	45444	Imputed	0.8341059999999999	.	0.6398560000000001	0.95	-0.0742545	0.26368800000000003	0.0313575485146391	88224550	89204911
25	11:88335982_CT_C	11	88335982	CT	C	.	.	CT	0.0019059999999999602	45444	Imputed	0.962807	.	0.12698199999999998	0.72	-0.107455	0.289937	0.0314990569875987	88224550	89204911
26	11:88337772_GA_G	11	88337772	GA	G	.	.	GA	0.00190500000000005	45444	Imputed	0.963635	.	0.12698199999999998	0.72	-0.10768299999999999	0.289948	0.0315021943328582	88224550	89204911
27	11:88337876_AAC_A	11	88337876	AAC	A	.	.	AAC	0.00190500000000005	45444	Imputed	0.9636299999999999	.	0.12698199999999998	0.72	-0.10768299999999999	0.289948	0.0315021943328582	88224550	89204911
28	11:88339799_GA_G	11	88339799	GA	G	.	.	GA	0.0019059999999999602	45444	Imputed	0.963598	.	0.12698199999999998	0.72	-0.10708499999999999	0.289907	0.0314940673265302	88224550	89204911
29	11:88340109_GTTT_G	11	88340109	GTTT	G	.	.	GTTT	0.07309199999999999	45444	Imputed	0.9394379999999999	.	0.28878899999999996	0.41	-0.041484	0.0490355	0.0433592482753151	88224550	89204911
30	11:88340124_TTTC_T	11	88340124	TTTC	T	.	.	TTTC	0.058764	45444	Imputed	0.8808799999999999	.	0.723346	0.41	-0.0465944	0.056084400000000006	0.0433368984657411	88224550	89204911
31	11:88341682_ATT_A	11	88341682	ATT	A	.	.	ATT	0.827327	45444	Imputed	0.859524	.	0.853957	0.62	0.012451	0.0357732	0.0323341537064954	88224550	89204911
32	11:88345114_AATTT_A	11	88345114	AATTT	A	.	.	AATTT	0.00873599999999997	45444	Imputed	0.949045	.	0.9272090000000001	0.85	-0.037293599999999996	0.13806400000000002	0.0315964703516541	88224550	89204911
33	11:88355261_AT_A	11	88355261	AT	A	.	.	AT	0.815198	45444	Imputed	0.974095	.	0.465776	0.29	0.023624700000000002	0.0324324	0.0315795843911328	88224550	89204911
34	11:88357923_ACAAT_A	11	88357923	ACAAT	A	.	.	ACAAT	0.00139500000000004	45444	Imputed	0.820939	.	1.0	0.96	-0.0575746	0.385716	0.0312820599103767	88224550	89204911
35	11:88359190_AT_A	11	88359190	AT	A	.	.	AT	0.101947	45444	Imputed	0.9835440000000001	.	0.7731560000000001	0.71	0.0122883	0.0414256	0.0348160849997533	88224550	89204911
36	11:88359567_CA_C	11	88359567	CA	C	.	.	CA	0.014371	45444	Imputed	0.9792569999999999	.	0.43653800000000004	0.24	-0.13284400000000002	0.10536199999999998	0.041259789951864995	88224550	89204911
37	11:88360531_TA_T	11	88360531	TA	T	.	.	TA	0.899315	45444	Imputed	0.984762	.	0.958866	0.63	-0.0169457	0.0416087	0.0363547216973672	88224550	89204911
38	11:88371584_TTTTG_T	11	88371584	TTTTG	T	.	.	TTTTG	0.189922	45444	Imputed	0.989287	.	1.0	0.24	-0.0274238	0.0318917	0.031323399493576	88224550	89204911
39	11:88373949_TA_T	11	88373949	TA	T	.	.	TA	0.06138300000000001	45444	Imputed	0.995144	.	5.16057e-10	0.65	0.022155900000000003	0.0515772	0.0327692425759427	88224550	89204911
40	11:88374339_CAA_C	11	88374339	CAA	C	.	.	CAA	0.00213300000000005	45444	Imputed	0.8707799999999999	.	1.0	0.97	-0.00516219	0.292554	0.0312955650186534	88224550	89204911
41	11:88376929_AT_A	11	88376929	AT	A	.	.	AT	0.9735214	45444	Imputed	0.9844360000000001	.	0.417167	0.39	-0.0636115	0.07747639999999999	0.0503273954393622	88224550	89204911
42	11:88379663_GA_G	11	88379663	GA	G	.	.	GA	0.898072	45444	Imputed	0.9904219999999999	.	3.86563e-09	0.7	-0.0130213	0.0410989	0.0353159597957577	88224550	89204911
43	11:88381401_GC_G	11	88381401	GC	G	.	.	GC	0.012595	45444	Imputed	0.985442	.	0.9511299999999999	0.88	0.025239599999999997	0.112246	0.0341148225151186	88224550	89204911
44	11:88382332_CATGT_C	11	88382332	CATGT	C	.	.	CATGT	0.00214899999999996	45444	Imputed	0.9192049999999999	.	0.0333336	0.46	-0.213428	0.274953	0.0358697801221698	88224550	89204911
45	11:88382443_TTA_T	11	88382443	TTA	T	.	.	TTA	0.077947	45444	Imputed	0.9890620000000001	.	0.8132659999999999	0.66	-0.0228539	0.0463939	0.0329277473366069	88224550	89204911
46	11:88388816_ATC_A	11	88388816	ATC	A	.	.	ATC	0.0018909999999999802	45444	Imputed	0.882318	.	1.0	0.36	-0.296648	0.309568	0.0409117120323155	88224550	89204911
47	11:88388895_TATG_T	11	88388895	TATG	T	.	.	TATG	0.0021520000000000397	45444	Imputed	0.9269719999999999	.	0.036127099999999995	0.46	-0.214475	0.274766	0.0359513490226899	88224550	89204911
48	11:88391187_AC_A	11	88391187	AC	A	.	.	AC	0.00214499999999995	45444	Imputed	0.877009	.	1.0	0.98	-0.0248871	0.291451	0.0312386421393128	88224550	89204911
49	11:88392024_AGTG_A	11	88392024	AGTG	A	.	.	AGTG	0.0021320000000000197	45444	Imputed	0.880381	.	1.0	0.98	-0.0108043	0.29175500000000004	0.0312549558580127	88224550	89204911
50	11:88397502_GA_G	11	88397502	GA	G	.	.	GA	0.9759203000000002	45444	Imputed	0.98249	.	0.7417739999999999	0.29	-0.0826697	0.08136499999999999	0.059069379256985986	88224550	89204911
51	11:88399905_TCTCA_T	11	88399905	TCTCA	T	.	.	TCTCA	0.075421	45444	Imputed	0.986318	.	0.654402	0.69	-0.021113999999999997	0.0471805	0.0328623962411649	88224550	89204911
52	11:88401076_GA_G	11	88401076	GA	G	.	.	GA	0.19078499999999998	45444	Imputed	0.9855430000000001	.	0.584203	0.25	-0.0264253	0.031893	0.031380297666139	88224550	89204911
53	11:88402861_ATTAC_A	11	88402861	ATTAC	A	.	.	ATTAC	0.0175380000000001	45444	Imputed	0.990007	.	0.891754	0.24	-0.12133599999999999	0.09545980000000001	0.0405455990721859	88224550	89204911
54	11:88403007_TA_T	11	88403007	TA	T	.	.	TA	0.060048000000000004	45444	Imputed	0.99961	.	0.647389	0.6	0.0264617	0.052208500000000005	0.0338108131535799	88224550	89204911
55	11:88411196_AC_A	11	88411196	AC	A	.	.	AC	0.0019320000000000398	45444	Imputed	0.9732639999999999	.	0.117181	0.42	-0.220173	0.286707	0.0357785182280979	88224550	89204911
56	11:88412498_AAC_A	11	88412498	AAC	A	.	.	AAC	0.012236	45444	Imputed	0.9945290000000001	.	0.9503530000000001	0.81	0.035343400000000004	0.11360999999999999	0.0355595709873431	88224550	89204911
57	11:88418214_CAA_C	11	88418214	CAA	C	.	.	CAA	0.006685999999999971	45444	Imputed	0.868351	.	0.7711819999999999	0.43	-0.13892100000000002	0.163831	0.0362417972002095	88224550	89204911
58	11:88420646_AAAAC_A	11	88420646	AAAAC	A	.	.	AAAAC	0.19864400000000002	45444	Imputed	0.977766	.	0.929861	0.18	-0.033266699999999996	0.0315757	0.0320711263275197	88224550	89204911
59	11:88420746_TA_T	11	88420746	TA	T	.	.	TA	0.238985	45444	Imputed	0.97596	.	0.786463	0.064	-0.0487104	0.0294935	0.0383544867688823	88224550	89204911
60	11:88427030_CG_C	11	88427030	CG	C	.	.	CG	0.042477	45444	Imputed	0.996001	.	0.9706030000000001	0.67	0.0197548	0.0619433	0.0355216308951712	88224550	89204911
61	11:88435158_AGTT_A	11	88435158	AGTT	A	.	.	AGTT	0.00194399999999995	45444	Imputed	0.983454	.	0.144713	0.43	-0.215673	0.28463499999999997	0.0355952251610927	88224550	89204911
62	11:88438923_TCTC_T	11	88438923	TCTC	T	.	.	TCTC	0.016061000000000002	45444	Imputed	0.9894729999999999	.	0.927099	0.52	-0.072624	0.0996073	0.0373918459417048	88224550	89204911
63	11:88440425_ATTAAG_A	11	88440425	ATTAAG	A	.	.	ATTAAG	0.00194000000000005	45444	Imputed	0.981756	.	0.143516	0.43	-0.215135	0.28520300000000004	0.0355342305923614	88224550	89204911
64	11:88448084_TCTGA_T	11	88448084	TCTGA	T	.	.	TCTGA	0.060313	45444	Imputed	0.988966	.	0.763847	0.55	0.0298347	0.0523841	0.0345930118804254	88224550	89204911
65	11:88449983_TTC_T	11	88449983	TTC	T	.	.	TTC	0.06012000000000001	45444	Imputed	0.9869540000000001	.	0.700309	0.56	0.0297764	0.05250880000000001	0.0345269335871254	88224550	89204911
66	11:88450350_AT_A	11	88450350	AT	A	.	.	AT	0.00151100000000004	45444	Imputed	0.8438	.	1.0	0.078	-0.661978	0.340251	0.13669731372593402	88224550	89204911
67	11:88452167_TCAAA_T	11	88452167	TCAAA	T	.	.	TCAAA	0.9677158000000001	45444	Imputed	0.978633	.	0.780265	0.28	0.0779174	0.0711974	0.0355913561608631	88224550	89204911
68	11:88456052_GTTTAC_G	11	88456052	GTTTAC	G	.	.	GTTTAC	0.027571	45444	Imputed	0.97431	.	0.183798	0.44	0.0485597	0.0771124	0.0404558219772623	88224550	89204911
69	11:88456143_TAA_T	11	88456143	TAA	T	.	.	TAA	0.285	45444	Imputed	0.9834639999999999	.	0.53438	0.42	-0.016314600000000002	0.027745099999999995	0.0315764129329515	88224550	89204911
70	11:88456315_CT_C	11	88456315	CT	C	.	.	CT	0.288936	45444	Imputed	0.972301	.	0.569476	0.53	-0.0121278	0.027780900000000004	0.032592604759495	88224550	89204911
71	11:88457553_CAA_C	11	88457553	CAA	C	.	.	CAA	0.00191600000000003	45444	Imputed	0.9780559999999999	.	0.129194	0.44	-0.21257199999999998	0.288016	0.0352489979481981	88224550	89204911
72	11:88459031_CA_C	11	88459031	CA	C	.	.	CA	0.195806	45444	Imputed	0.9859399999999999	.	0.847741	0.13	-0.0383409	0.0315995	0.0335727204349992	88224550	89204911
73	11:88467258_ATTAAC_A	11	88467258	ATTAAC	A	.	.	ATTAAC	0.00191699999999995	45444	Imputed	0.967841	.	1.0	0.5	0.17114000000000001	0.287866	0.0385231509108022	88224550	89204911
74	11:88469120_GT_G	11	88469120	GT	G	.	.	GT	0.012494	45444	Imputed	0.9867799999999999	.	0.853975	0.78	0.040962599999999995	0.11265399999999999	0.0366756212863086	88224550	89204911
75	11:88475478_GAAT_G	11	88475478	GAAT	G	.	.	GAAT	0.00135799999999997	45444	Imputed	0.804078	.	1.0	0.46	0.300854	0.379371	0.0437623006265644	88224550	89204911
76	11:88479427_AT_A	11	88479427	AT	A	.	.	AT	0.0952070000000001	45444	Imputed	0.99519	.	0.676581	0.1	-0.0713639	0.0426175	0.0611071287674908	88224550	89204911
77	11:88480145_AT_A	11	88480145	AT	A	.	.	AT	0.09507	45444	Imputed	0.9932850000000001	.	0.6367079999999999	0.095	-0.0730777	0.0426856	0.0643983680572576	88224550	89204911
78	11:88488162_CA_C	11	88488162	CA	C	.	.	CA	0.3309	45444	Imputed	0.989816	.	0.018919799999999997	0.019	-0.0565133	0.026690600000000002	0.0396860737544517	88224550	89204911
79	11:88497762_CT_C	11	88497762	CT	C	.	.	CT	0.708378	45444	Imputed	0.975239	.	0.26521	0.036000000000000004	0.059805	0.0279407	0.0559525320983487	88224550	89204911
80	11:88501796_GA_G	11	88501796	GA	G	.	.	GA	0.771314	45444	Imputed	0.983468	.	0.125255	0.017	0.07182639999999998	0.0300144	0.0959786151077547	88224550	89204911
81	11:88505202_CT_C	11	88505202	CT	C	.	.	CT	0.774587	45444	Imputed	0.980353	.	0.587791	0.033	0.0637026	0.0302309	0.0667769284831331	88224550	89204911
82	11:88505601_CTTTA_C	11	88505601	CTTTA	C	.	.	CTTTA	0.0048530000000000005	45444	Imputed	0.845467	.	1.0	0.11	-0.29632800000000004	0.19411	0.0659110810243544	88224550	89204911
83	11:88507772_AT_A	11	88507772	AT	A	.	.	AT	0.00611300000000004	45444	Imputed	0.9962290000000001	.	1.0	0.87	0.031155900000000004	0.159803	0.0336993490414741	88224550	89204911
84	11:88509073_CTG_C	11	88509073	CTG	C	.	.	CTG	0.716514	45444	Imputed	0.9955430000000001	.	0.16072999999999998	0.034	0.0606021	0.0278702	0.0578488060611576	88224550	89204911
85	11:88515352_GATA_G	11	88515352	GATA	G	.	.	GATA	0.0018679999999999801	45444	Imputed	0.9883430000000001	.	0.139944	0.51	-0.18475999999999998	0.290519	0.0337094972247709	88224550	89204911
86	11:88519919_AT_A	11	88519919	AT	A	.	.	AT	0.00196300000000005	45444	Imputed	0.977453	.	1.0	0.67	0.103994	0.284474	0.0343084591122279	88224550	89204911
87	11:88526991_TGTTC_T	11	88526991	TGTTC	T	.	.	TGTTC	0.00196399999999997	45444	Imputed	0.978743	.	1.0	0.67	0.103629	0.284453	0.0342899739946028	88224550	89204911
88	11:88532506_ATAGTT_A	11	88532506	ATAGTT	A	.	.	ATAGTT	0.026680000000000002	45444	Imputed	0.996143	.	0.747123	0.56	-0.047848	0.0774906	0.0314102140687212	88224550	89204911
89	11:88543437_CT_C	11	88543437	CT	C	.	.	CT	0.00196399999999997	45444	Imputed	0.9795389999999999	.	1.0	0.68	0.09988939999999999	0.284294	0.0340948254433795	88224550	89204911
90	11:88555177_GT_G	11	88555177	GT	G	.	.	GT	0.024828	45444	Imputed	0.992767	.	0.437824	0.93	-0.000664621	0.0804952	0.0314340330719674	88224550	89204911
91	11:88572036_TAC_T	11	88572036	TAC	T	.	.	TAC	0.274001	45444	Imputed	0.964319	.	0.06425689999999999	0.19	-0.0385403	0.028538400000000002	0.0366707560135926	88224550	89204911
92	11:88572151_CT_C	11	88572151	CT	C	.	.	CT	0.227733	45444	Imputed	0.9936870000000001	.	0.895907	0.11	-0.0476019	0.0298992	0.0409670734667238	88224550	89204911
93	11:88575186_AT_A	11	88575186	AT	A	.	.	AT	0.00351500000000005	45444	Imputed	0.821366	.	0.5309229999999999	0.83	0.0493559	0.233544	0.0323169404061294	88224550	89204911
94	11:88576548_ATCCG_A	11	88576548	ATCCG	A	.	.	ATCCG	0.0064039999999999705	45444	Imputed	0.990122	.	0.787064	0.96	-0.00623167	0.156433	0.0316837989163704	88224550	89204911
95	11:88583793_GTATTA_G	11	88583793	GTATTA	G	.	.	GTATTA	0.020245	45444	Imputed	0.9937879999999999	.	0.43242600000000003	0.48	-0.06715800000000001	0.08867230000000001	0.0324653758263145	88224550	89204911
96	11:88586756_CAT_C	11	88586756	CAT	C	.	.	CAT	0.417965	45444	Imputed	0.9967940000000001	.	0.293171	0.00014	0.09198660000000002	0.0253929	0.0801308099478464	88224550	89204911
97	11:88592109_GCT_G	11	88592109	GCT	G	.	.	GCT	0.0018439999999999603	45444	Imputed	0.996976	.	0.14068	0.56	-0.16988399999999998	0.291344	0.0330970732240778	88224550	89204911
98	11:88595892_TG_T	11	88595892	TG	T	.	.	TG	0.007952999999999991	45444	Imputed	0.984825	.	0.42418199999999995	0.5	0.0861323	0.140792	0.0373975019572492	88224550	89204911
99	11:88596556_TA_T	11	88596556	TA	T	.	.	TA	0.41845299999999996	45444	Imputed	0.995812	.	0.283477	0.00016	0.09102239999999999	0.025406799999999997	0.0780024432222652	88224550	89204911
100	11:88596886_AT_A	11	88596886	AT	A	.	.	AT	0.43110200000000004	45444	Imputed	0.9781610000000001	.	0.379002	0.00065	0.0820127	0.0255054	0.0592790608461976	88224550	89204911
101	11:88600186_GT_G	11	88600186	GT	G	.	.	GT	0.0110479999999999	45444	Imputed	0.8672709999999999	.	1.0	0.19	0.136028	0.126895	0.0608938310947248	88224550	89204911
102	11:88602557_CA_C	11	88602557	CA	C	.	.	CA	0.00197000000000003	45444	Imputed	0.958412	.	0.15374100000000002	0.54	-0.171449	0.285577	0.033295388965527	88224550	89204911
103	11:88609761_TA_T	11	88609761	TA	T	.	.	TA	0.0019879999999999898	45444	Imputed	0.9424959999999999	.	0.15018099999999998	0.57	-0.164432	0.28670100000000004	0.0330894595017703	88224550	89204911
104	11:88610853_TG_T	11	88610853	TG	T	.	.	TG	0.0018449999999999899	45444	Imputed	0.996657	.	0.14068	0.56	-0.168217	0.29131599999999996	0.0330343416934842	88224550	89204911
105	11:88614662_TAAA_T	11	88614662	TAAA	T	.	.	TAAA	0.030755	45444	Imputed	0.978342	.	0.48210699999999995	0.99	-0.00631192	0.0730166	0.0314458424076435	88224550	89204911
106	11:88614868_GT_G	11	88614868	GT	G	.	.	GT	0.0018460000000000102	45444	Imputed	0.9960129999999999	.	0.140684	0.57	-0.16358699999999998	0.291207	0.0328667417618004	88224550	89204911
107	11:88615563_CA_C	11	88615563	CA	C	.	.	CA	0.616174	45444	Imputed	0.9414879999999999	.	0.21049099999999998	0.046	0.0462788	0.026459800000000002	0.0318534234718516	88224550	89204911
108	11:88623030_CA_C	11	88623030	CA	C	.	.	CA	0.016198	45444	Imputed	0.987986	.	0.195603	0.41	-0.0882266	0.0994331	0.0411834937107028	88224550	89204911
109	11:88623678_TA_T	11	88623678	TA	T	.	.	TA	0.377152	45444	Imputed	0.9962780000000001	.	0.192334	0.0004	0.087344	0.0258503	0.0516625014534314	88224550	89204911
110	11:88629659_TTATC_T	11	88629659	TTATC	T	.	.	TTATC	0.600193	45444	Imputed	0.98662	.	0.37176	0.0013	-0.0778968	0.025724900000000002	0.0413378551043083	88224550	89204911
111	11:88642577_CA_C	11	88642577	CA	C	.	.	CA	0.9837710999999999	45444	Imputed	0.9972260000000001	.	0.145148	0.37	0.0959969	0.098969	0.0437572003466409	88224550	89204911
112	11:88656048_TA_T	11	88656048	TA	T	.	.	TA	0.038255000000000004	45444	Imputed	0.9598540000000001	.	0.149855	0.67	-0.0352529	0.0659951	0.0330572652587285	88224550	89204911
113	11:88660413_AT_A	11	88660413	AT	A	.	.	AT	0.566218	45444	Imputed	0.9969790000000001	.	0.164103	0.0035	-0.0686306	0.0252175	0.0381371715827745	88224550	89204911
114	11:88663420_TA_T	11	88663420	TA	T	.	.	TA	0.348844	45444	Imputed	0.948767	.	0.938285	0.00066	0.08724169999999999	0.026930000000000003	0.0485862857845052	88224550	89204911
115	11:88665878_TAAG_T	11	88665878	TAAG	T	.	.	TAAG	0.024147	45444	Imputed	0.9937969999999999	.	0.524595	0.93	-0.0132909	0.0816284	0.0312675716435671	88224550	89204911
116	11:88666438_TCTAA_T	11	88666438	TCTAA	T	.	.	TCTAA	0.00461599999999995	45444	Imputed	0.945105	.	0.545613	0.56	-0.115015	0.188612	0.0353904195408415	88224550	89204911
117	11:88674619_GGAGAA_G	11	88674619	GGAGAA	G	.	.	GGAGAA	0.56929	45444	Imputed	0.98024	.	0.137491	0.0034	-0.0700507	0.0254319	0.037603243377044	88224550	89204911
118	11:88676904_AC_A	11	88676904	AC	A	.	.	AC	0.019402000000000003	45444	Imputed	0.9757979999999999	.	0.24815399999999999	0.9	-0.0133749	0.0910793	0.0315062818262141	88224550	89204911
119	11:88678204_AC_A	11	88678204	AC	A	.	.	AC	0.00122900000000004	45444	Imputed	0.9452969999999999	.	1.0	0.76	-0.11606	0.36506	0.0320281160338454	88224550	89204911
120	11:88680239_T_G	11	88680239	T	G	.	.	T	0.00161999999999995	45444	Imputed	0.88871	.	0.124374	0.9	-0.07045010000000002	0.326484	0.0323457746426603	88224550	89204911
121	11:88683199_AT_A	11	88683199	AT	A	.	.	AT	0.43691899999999995	45444	Imputed	0.8953549999999999	.	0.655158	0.0014	0.08128969999999999	0.0265997	0.0421151131567885	88224550	89204911
122	11:88684244_AGT_A	11	88684244	AGT	A	.	.	AGT	0.9768866	45444	Imputed	0.950051	.	0.797292	0.85	0.0204203	0.08487389999999999	0.0312457038021519	88224550	89204911
123	11:88685293_AACAC_A	11	88685293	AACAC	A	.	.	AACAC	0.9788530999999999	45444	Imputed	0.969678	.	0.195954	0.51	0.0595092	0.0872934	0.0330357022062524	88224550	89204911
124	11:88690156_GT_G	11	88690156	GT	G	.	.	GT	0.47707299999999997	45444	Imputed	0.989317	.	0.474807	0.044000000000000004	0.046615699999999996	0.025097799999999997	0.0324899961139563	88224550	89204911
125	11:88691649_TAA_T	11	88691649	TAA	T	.	.	TAA	0.026208999999999996	45444	Imputed	0.845934	.	0.000374056	0.51	-0.0673324	0.084173	0.0471212308484708	88224550	89204911
126	11:88694530_AT_A	11	88694530	AT	A	.	.	AT	0.465188	45444	Imputed	0.9511950000000001	.	0.373152	0.063	0.0450695	0.025651499999999997	0.0353892129388091	88224550	89204911
127	11:88697984_CT_C	11	88697984	CT	C	.	.	CT	0.0022619999999999897	45444	Imputed	0.9133879999999999	.	1.0	0.48	-0.199783	0.279981	0.0374099752665306	88224550	89204911
128	11:88698089_CTG_C	11	88698089	CTG	C	.	.	CTG	0.00535799999999997	45444	Imputed	0.8174779999999999	.	0.64503	0.4	-0.16302	0.189005	0.0369403724767835	88224550	89204911
129	11:88698790_CAGACA_C	11	88698790	CAGACA	C	.	.	CAGACA	0.00503500000000001	45444	Imputed	0.9173540000000001	.	0.486813	0.96	-0.0102773	0.184477	0.0325630837437204	88224550	89204911
130	11:88698815_GTA_G	11	88698815	GTA	G	.	.	GTA	0.00311399999999995	45444	Imputed	0.935392	.	1.0	0.71	-0.0915329	0.23741500000000001	0.0326544520478279	88224550	89204911
131	11:88709912_TG_T	11	88709912	TG	T	.	.	TG	0.011351	45444	Imputed	0.9583079999999999	.	0.607434	0.84	-0.033488	0.11998299999999999	0.0312990298541146	88224550	89204911
132	11:88712755_CT_C	11	88712755	CT	C	.	.	CT	0.00191300000000005	45444	Imputed	0.968829	.	0.14510699999999999	0.67	-0.125086	0.289643	0.0318055344992529	88224550	89204911
133	11:88712947_GA_G	11	88712947	GA	G	.	.	GA	0.007091999999999991	45444	Imputed	0.8627290000000001	.	1.0	0.57	0.08170380000000001	0.163726	0.0405205791854675	88224550	89204911
134	11:88755654_CA_C	11	88755654	CA	C	.	.	CA	0.567897	45444	Imputed	0.904327	.	0.479203	0.02	-0.0571018	0.0264365	0.0340588863763114	88224550	89204911
135	11:88757017_CTAAA_C	11	88757017	CTAAA	C	.	.	CTAAA	0.9196893	45444	Imputed	0.826734	.	0.190367	0.19	0.06525589999999999	0.0504897	0.0385287925952019	88224550	89204911
136	11:88759171_TA_T	11	88759171	TA	T	.	.	TA	0.00186299999999995	45444	Imputed	0.989057	.	0.142288	0.74	-0.09248619999999999	0.290473	0.0313610651339662	88224550	89204911
137	11:88763115_TA_T	11	88763115	TA	T	.	.	TA	0.00186200000000003	45444	Imputed	0.9056350000000001	.	0.21376599999999998	0.97	0.0109644	0.303643	0.0325329129291269	88224550	89204911
138	11:88779711_CA_C	11	88779711	CA	C	.	.	CA	0.00249500000000003	45444	Imputed	0.8422379999999999	.	0.39048499999999997	0.99	-0.00148152	0.27067399999999997	0.0314703510906754	88224550	89204911
139	11:88783627_CT_C	11	88783627	CT	C	.	.	CT	0.010648999999999999	45444	Imputed	0.96147	.	0.626473	0.47	-0.09738279999999999	0.12474400000000001	0.0397028805051699	88224550	89204911
140	11:88787886_GGA_G	11	88787886	GGA	G	.	.	GGA	0.067724	45444	Imputed	0.9871719999999999	.	0.250963	0.077	-0.07929589999999999	0.0499088	0.0419551570726648	88224550	89204911
141	11:88792080_TTTTA_T	11	88792080	TTTTA	T	.	.	TTTTA	0.011746	45444	Imputed	0.997907	.	0.701322	0.55	-0.07378660000000001	0.11582999999999999	0.0365234965122229	88224550	89204911
142	11:88792168_ATTGT_A	11	88792168	ATTGT	A	.	.	ATTGT	0.016378	45444	Imputed	0.9956729999999999	.	0.00299875	0.34	-0.105522	0.0981848	0.036289450151022	88224550	89204911
143	11:88792718_CTTTG_C	11	88792718	CTTTG	C	.	.	CTTTG	0.011646	45444	Imputed	0.993986	.	0.518983	0.61	-0.0643268	0.116654	0.0348491735912266	88224550	89204911
144	11:88793434_GTA_G	11	88793434	GTA	G	.	.	GTA	0.8800690000000001	45444	Imputed	0.9130719999999999	.	0.916166	0.026000000000000002	0.0901162	0.04019980000000001	0.0815978978815408	88224550	89204911
145	11:88806776_CAT_C	11	88806776	CAT	C	.	.	CAT	0.016378999999999998	45444	Imputed	0.995309	.	0.00257384	0.32	-0.11000499999999999	0.0981718	0.0372373396943934	88224550	89204911
146	11:88806959_AC_A	11	88806959	AC	A	.	.	AC	0.070836	45444	Imputed	0.9865370000000001	.	0.5580579999999999	0.31	-0.053711	0.0485274	0.0405343725692285	88224550	89204911
147	11:88807724_TTAAA_T	11	88807724	TTAAA	T	.	.	TTAAA	0.0017930000000000398	45444	Imputed	0.8733850000000001	.	0.597774	0.85	0.043366699999999994	0.311708	0.0319904969309588	88224550	89204911
148	11:88810943_TA_T	11	88810943	TA	T	.	.	TA	0.0160940000000001	45444	Imputed	0.992858	.	0.010277600000000001	0.33	-0.11168	0.0992528	0.0375184900425707	88224550	89204911
149	11:88815517_C_CA	11	88815517	C	CA	.	.	C	0.042082999999999995	45444	Imputed	0.8204110000000001	.	0.43593000000000004	0.34	-0.07251469999999999	0.0689535	0.0367351601705715	88224550	89204911
150	11:88832975_GA_G	11	88832975	GA	G	.	.	GA	0.016361	45444	Imputed	0.9965639999999999	.	0.00222113	0.3	-0.114471	0.09819630000000001	0.0382454868736178	88224550	89204911
151	11:88843476_GA_G	11	88843476	GA	G	.	.	GA	0.360652	45444	Imputed	0.98908	.	0.760862	7.099999999999999e-05	0.0973794	0.026159199999999997	0.0637429498471763	88224550	89204911
152	11:88845772_TACAC_T	11	88845772	TACAC	T	.	.	TACAC	0.49096000000000006	45444	Imputed	0.9763850000000001	.	0.702592	0.046	-0.0451833	0.025290299999999998	0.035191823251732	88224550	89204911
153	11:88845861_TTGTG_T	11	88845861	TTGTG	T	.	.	TTGTG	0.056856	45444	Imputed	0.962727	.	0.987894	0.13	-0.0851444	0.0544855	0.0646163756645639	88224550	89204911
154	11:88845875_ATG_A	11	88845875	ATG	A	.	.	ATG	0.00202800000000003	45444	Imputed	0.908759	.	1.0	0.87	-0.042653199999999995	0.2929	0.0313376815520846	88224550	89204911
155	11:88848131_TCTAA_T	11	88848131	TCTAA	T	.	.	TCTAA	0.00383900000000004	45444	Imputed	0.9551139999999999	.	1.0	0.32	0.182062	0.204242	0.0531115366661749	88224550	89204911
156	11:88854086_ATT_A	11	88854086	ATT	A	.	.	ATT	0.9280924999999999	45444	Imputed	0.970391	.	0.622817	0.046	0.0930198	0.048976599999999995	0.0555884555943771	88224550	89204911
157	11:88857863_GTATT_G	11	88857863	GTATT	G	.	.	GTATT	0.00247699999999995	45444	Imputed	0.818377	.	1.0	0.97	0.0120961	0.274025	0.0316835936804137	88224550	89204911
158	11:88859066_TG_T	11	88859066	TG	T	.	.	TG	0.00501200000000002	45444	Imputed	0.8906629999999999	.	0.15748299999999998	0.19	-0.248565	0.186865	0.0496336411700653	88224550	89204911
159	11:88860332_AAAAGT_A	11	88860332	AAAAGT	A	.	.	AAAAGT	0.016395	45444	Imputed	0.994922	.	0.00163099	0.29	-0.116779	0.09810089999999999	0.0388386588523409	88224550	89204911
160	11:88861890_CT_C	11	88861890	CT	C	.	.	CT	0.513516	45444	Imputed	0.9545299999999999	.	0.285375	0.027999999999999997	-0.0508769	0.0255395	0.0343581069026959	88224550	89204911
161	11:88869585_TAC_T	11	88869585	TAC	T	.	.	TAC	0.9109159	45444	Imputed	0.923968	.	0.0535303	0.036000000000000004	0.092889	0.045629699999999995	0.0567833954598829	88224550	89204911
162	11:88871932_GA_G	11	88871932	GA	G	.	.	GA	0.36104	45444	Imputed	0.9406260000000001	.	0.264335	9.4e-06	0.112233	0.026755	0.136721219696003	88224550	89204911
163	11:88874031_TTA_T	11	88874031	TTA	T	.	.	TTA	0.00147399999999998	45444	Imputed	0.9294319999999999	.	0.513412	0.68	0.127338	0.334388	0.0369196408975254	88224550	89204911
164	11:88874032_TAA_T	11	88874032	TAA	T	.	.	TAA	0.35584299999999996	45444	Imputed	0.9755020000000001	.	0.162927	7.499999999999999e-06	0.112072	0.0263355	0.141620143748776	88224550	89204911
165	11:88874246_TC_T	11	88874246	TC	T	.	.	TC	0.00724499999999995	45444	Imputed	0.9808110000000001	.	0.5680649999999999	0.86	0.0165708	0.147952	0.0330117241204093	88224550	89204911
166	11:88884714_TAAC_T	11	88884714	TAAC	T	.	.	TAAC	0.338055	45444	Imputed	0.986676	.	0.100199	4e-06	0.118278	0.0265502	0.199033088825967	88224550	89204911
167	11:88887051_CA_C	11	88887051	CA	C	.	.	CA	0.523617	45444	Imputed	0.9937739999999999	.	0.177464	0.02	-0.0548347	0.025085299999999998	0.0334422045799431	88224550	89204911
168	11:88887952_GA_G	11	88887952	GA	G	.	.	GA	0.00515399999999999	45444	Imputed	0.83399	.	0.14335699999999998	0.21	-0.23312399999999997	0.188925	0.0531888573372581	88224550	89204911
169	11:88893055_CTT_C	11	88893055	CTT	C	.	.	CTT	0.575566	45444	Imputed	0.998434	.	0.07381610000000001	0.0041	-0.06968400000000001	0.025275799999999998	0.0334999031958969	88224550	89204911
170	11:88896151_CTA_C	11	88896151	CTA	C	.	.	CTA	0.00130699999999995	45444	Imputed	0.872326	.	1.0	0.27	-0.42316899999999996	0.397202	0.0470258152349361	88224550	89204911
171	11:88896682_GCTA_G	11	88896682	GCTA	G	.	.	GCTA	0.050677999999999994	45444	Imputed	0.992906	.	0.889433	0.16	-0.0824126	0.056681600000000006	0.0400436603372865	88224550	89204911
172	11:88901238_TG_T	11	88901238	TG	T	.	.	TG	0.003077	45444	Imputed	0.9647450000000001	.	0.775369	0.89	-0.0434454	0.229479	0.0312516416079509	88224550	89204911
173	11:88905206_AAG_A	11	88905206	AAG	A	.	.	AAG	0.050648	45444	Imputed	0.9881209999999999	.	0.583917	0.18	-0.0783913	0.05687180000000001	0.0380369873313925	88224550	89204911
174	11:88906231_GA_G	11	88906231	GA	G	.	.	GA	0.00108600000000003	45444	Imputed	0.9318120000000001	.	1.0	0.17	-0.533145	0.40189899999999995	0.0613416744558789	88224550	89204911
175	11:88912720_CA_C	11	88912720	CA	C	.	.	CA	0.304192	45444	Imputed	0.9885799999999999	.	0.11838599999999999	2.4e-06	0.126838	0.027320799999999996	0.25746609009088894	88224550	89204911
176	11:88916040_GA_G	11	88916040	GA	G	.	.	GA	0.407371	45444	Imputed	0.9907040000000001	.	0.29189699999999996	0.00026000000000000003	0.0876558	0.025523	0.0480327361243447	88224550	89204911
177	11:88922616_CA_C	11	88922616	CA	C	.	.	CA	0.118342	45444	Imputed	0.941224	.	0.8074439999999999	0.1	-0.0747795	0.0397408	0.0665784077103108	88224550	89204911
178	11:88927038_TTC_T	11	88927038	TTC	T	.	.	TTC	0.40880700000000003	45444	Imputed	0.991875	.	0.203952	0.00045	0.0841221	0.0254987	0.0422242992280484	88224550	89204911
179	11:88929062_TTTTA_T	11	88929062	TTTTA	T	.	.	TTTTA	0.048969	45444	Imputed	0.989557	.	0.818976	0.16	-0.0855692	0.05771659999999999	0.0414164540163913	88224550	89204911
180	11:88931066_GCTTC_G	11	88931066	GCTTC	G	.	.	GCTTC	0.094394	45444	Imputed	0.997532	.	0.797147	0.43	-0.0424251	0.042508199999999996	0.0327299252290159	88224550	89204911
181	11:88937565_AT_A	11	88937565	AT	A	.	.	AT	0.15228	45444	Imputed	0.845699	.	0.525818	0.067	-0.0728745	0.0377452	0.0608218241097744	88224550	89204911
182	11:88945737_CCTT_C	11	88945737	CCTT	C	.	.	CCTT	0.104699	45444	Imputed	0.996506	.	0.865022	0.17	-0.0646932	0.0405968	0.0493461680888094	88224550	89204911
183	11:88949870_AAAG_A	11	88949870	AAAG	A	.	.	AAAG	0.10480199999999999	45444	Imputed	0.997338	.	0.954957	0.16	-0.0664303	0.0405603	0.05146595631130099	88224550	89204911
184	11:88962736_AG_A	11	88962736	AG	A	.	.	AG	0.00123799999999996	45444	Imputed	0.9183020000000001	.	1.0	0.61	0.16978800000000002	0.361441	0.036558619660007	88224550	89204911
185	11:88970996_TTTTA_T	11	88970996	TTTTA	T	.	.	TTTTA	0.010464	45444	Imputed	0.9124190000000001	.	0.151159	0.16	-0.18341300000000002	0.127471	0.0636959005407283	88224550	89204911
186	11:88975550_AT_A	11	88975550	AT	A	.	.	AT	0.40671999999999997	45444	Imputed	0.9828180000000001	.	0.116092	0.00026000000000000003	0.0883696	0.025616399999999998	0.0488477941082337	88224550	89204911
187	11:88979088_CA_C	11	88979088	CA	C	.	.	CA	0.45977399999999996	45444	Imputed	0.947154	.	0.130268	0.031	-0.0508949	0.025736099999999998	0.0322960895982768	88224550	89204911
188	11:89003156_CT_C	11	89003156	CT	C	.	.	CT	0.0016089999999999698	45444	Imputed	0.837276	.	1.0	0.51	0.20799499999999999	0.340541	0.0389760329633115	88224550	89204911
189	11:89031368_TA_T	11	89031368	TA	T	.	.	TA	0.35125700000000004	45444	Imputed	0.9374520000000001	.	0.283221	6.6e-06	0.11893800000000002	0.0270078	0.16902505119247901	88224550	89204911
190	11:89044398_CT_C	11	89044398	CT	C	.	.	CT	0.26984	45444	Imputed	0.8430290000000001	.	0.32873800000000003	0.069	-0.058683400000000004	0.0306394	0.0374112199595139	88224550	89204911
191	11:89055580_TA_T	11	89055580	TA	T	.	.	TA	0.32288	45444	Imputed	0.9764729999999999	.	0.0998337	1.7e-05	0.113291	0.027017700000000002	0.10205492566696199	88224550	89204911
192	11:89058276_TTTAA_T	11	89058276	TTTAA	T	.	.	TTTAA	0.184106	45444	Imputed	0.8698870000000001	.	0.202194	4.5e-05	0.141531	0.034487699999999996	0.14933781181985903	88224550	89204911
193	11:89071229_GA_G	11	89071229	GA	G	.	.	GA	0.093797	45444	Imputed	0.8625430000000001	.	0.934644	0.93	0.0150628	0.0461452	0.0449237403033861	88224550	89204911
194	11:89088630_TC_T	11	89088630	TC	T	.	.	TC	0.06789099999999999	45444	Imputed	0.9689399999999999	.	3.8303e-05	0.034	-0.10321300000000001	0.0503745	0.0634364866116459	88224550	89204911
195	11:89091107_CACAT_C	11	89091107	CACAT	C	.	.	CACAT	0.00690999999999997	45444	Imputed	0.8581270000000001	.	0.471941	0.16	-0.236889	0.161002	0.0574871392582522	88224550	89204911
196	11:89092547_AT_A	11	89092547	AT	A	.	.	AT	0.158574	45444	Imputed	0.810134	.	0.661267	0.36	-0.032945800000000004	0.038062900000000004	0.0344294232917511	88224550	89204911
197	11:89098623_GA_G	11	89098623	GA	G	.	.	GA	0.403848	45444	Imputed	0.960986	.	0.0897823	0.2	0.0337858	0.0259894	0.0327347154474836	88224550	89204911
198	11:89115601_TAA_T	11	89115601	TAA	T	.	.	TAA	0.012584999999999999	45444	Imputed	0.999396	.	0.492171	0.079	0.208052	0.11161199999999999	0.0932996160122398	88224550	89204911
199	11:89127492_TTTTG_T	11	89127492	TTTTG	T	.	.	TTTTG	0.011965	45444	Imputed	0.9944430000000001	.	0.5962270000000001	0.086	0.209938	0.11458399999999999	0.0919138860848188	88224550	89204911
200	11:89127526_CA_C	11	89127526	CA	C	.	.	CA	0.42051499999999997	45444	Imputed	0.974555	.	0.186969	0.77	0.00725259	0.025587400000000003	0.0562169568983457	88224550	89204911
201	11:89137436_GA_G	11	89137436	GA	G	.	.	GA	0.011804	45444	Imputed	0.983455	.	0.30988899999999997	0.08800000000000001	0.21146700000000002	0.116093	0.0903451670996793	88224550	89204911
202	11:89140993_GC_G	11	89140993	GC	G	.	.	GC	0.067124	45444	Imputed	0.986139	.	0.940917	0.036000000000000004	-0.10263299999999999	0.05013959999999999	0.0645972361683539	88224550	89204911
203	11:89142265_GA_G	11	89142265	GA	G	.	.	GA	0.066828	45444	Imputed	0.988188	.	0.665423	0.047	-0.0974125	0.050188800000000006	0.05733358084859901	88224550	89204911
204	11:89167943_TA_T	11	89167943	TA	T	.	.	TA	0.06564	45444	Imputed	0.9889129999999999	.	0.812619	0.042	-0.101464	0.0506443	0.0620988649144921	88224550	89204911
205	11:89177692_TAC_T	11	89177692	TAC	T	.	.	TAC	0.524857	45444	Imputed	0.9651620000000001	.	0.979943	0.34	0.0263293	0.0255505	0.0313156831521068	88224550	89204911
206	11:89182928_TA_T	11	89182928	TA	T	.	.	TA	0.00120600000000004	45444	Imputed	0.9124030000000001	.	0.285215	0.88	0.038267699999999995	0.372797	0.0317187513424807	88224550	89204911
207	11:89186202_ACT_A	11	89186202	ACT	A	.	.	ACT	0.443643	45444	Imputed	0.990605	.	0.699372	0.0057	0.0712398	0.0253518	0.0739230312432404	88224550	89204911
0	1:41270831_AAAAC_A	1	41270831	AAAAC	A	.	.	AAAAC	0.40124	45444	Imputed	0.991078	.	0.128322	0.83	0.00640689	0.025593900000000003	0.0510591610232447	41270405	41948991
1	1:41280556_TC_T	1	41280556	TC	T	.	.	TC	0.29088400000000003	45444	Imputed	0.9458280000000001	.	0.9718190000000001	0.3	-0.027592000000000002	0.028198700000000004	0.0710438325166242	41270405	41948991
2	1:41281719_CT_C	1	41281719	CT	C	.	.	CT	0.412448	45444	Imputed	0.976485	.	0.703625	0.091	-0.0421615	0.0257224	0.12761894419709	41270405	41948991
3	1:41282566_TC_T	1	41282566	TC	T	.	.	TC	0.084704	45444	Imputed	0.9736520000000001	.	0.0018047999999999999	0.59	-0.020272400000000003	0.0454824	0.0515816140364044	41270405	41948991
4	1:41299665_AG_A	1	41299665	AG	A	.	.	AG	0.00151500000000004	45444	Imputed	0.801728	.	1.0	0.35	-0.264556	0.354571	0.0620289237183062	41270405	41948991
5	1:41311357_TTCC_T	1	41311357	TTCC	T	.	.	TTCC	0.07575	45444	Imputed	0.848115	.	0.314313	0.31	-0.0479705	0.0511517	0.0599838585343384	41270405	41948991
6	1:41311375_CTCT_C	1	41311375	CTCT	C	.	.	CTCT	0.077723	45444	Imputed	0.866453	.	0.718923	0.21	-0.057826999999999996	0.0499875	0.069150025752843	41270405	41948991
7	1:41314741_CA_C	1	41314741	CA	C	.	.	CA	0.670127	45444	Imputed	0.887394	.	0.802549	0.78	0.00596914	0.028038599999999997	0.0499989483124209	41270405	41948991
8	1:41319597_ATATTT_A	1	41319597	ATATTT	A	.	.	ATATTT	0.012556999999999999	45444	Imputed	0.8617959999999999	.	0.188748	0.31	0.12346199999999999	0.120548	0.063798061755278	41270405	41948991
9	1:41320744_AACAC_A	1	41320744	AACAC	A	.	.	AACAC	0.010444	45444	Imputed	0.912983	.	0.097991	0.5	-0.09424919999999999	0.128224	0.0588672251206464	41270405	41948991
10	1:41320827_ATATTT_A	1	41320827	ATATTT	A	.	.	ATATTT	0.148031	45444	Imputed	0.9955360000000001	.	0.85085	0.32	0.0325018	0.034987300000000006	0.0688926173442048	41270405	41948991
11	1:41322224_CA_C	1	41322224	CA	C	.	.	CA	0.011871	45444	Imputed	0.950575	.	0.29993400000000003	0.32	-0.11057	0.117654	0.0706546679165242	41270405	41948991
12	1:41322310_ATGGTGG_A	1	41322310	ATGGTGG	A	.	.	ATGGTGG	0.013411000000000001	45444	Imputed	0.921107	.	0.203074	0.54	0.092002	0.114348	0.0597535537812935	41270405	41948991
13	1:41327602_G_A	1	41327602	G	A	.	.	G	0.00107299999999999	45444	Imputed	0.802908	.	1.0	0.2	0.593677	0.426149	0.10696616387855802	41270405	41948991
14	1:41329475_TC_T	1	41329475	TC	T	.	.	TC	0.0069730000000000104	45444	Imputed	0.849575	.	0.21948	0.11	0.250911	0.162191	0.11568266558146	41270405	41948991
15	1:41330696_CA_C	1	41330696	CA	C	.	.	CA	0.111098	45444	Imputed	0.9898379999999999	.	0.0189239	0.59	0.0274155	0.0396951	0.059298445317348	41270405	41948991
16	1:41333614_CT_C	1	41333614	CT	C	.	.	CT	0.133076	45444	Imputed	0.981402	.	0.00145123	0.56	0.024926499999999997	0.0368934	0.0555714914531488	41270405	41948991
17	1:41333631_CT_C	1	41333631	CT	C	.	.	CT	0.47737399999999997	45444	Imputed	0.916012	.	0.517047	0.56	0.0177885	0.026134699999999997	0.0554068415121455	41270405	41948991
18	1:41336980_AT_A	1	41336980	AT	A	.	.	AT	0.254456	45444	Imputed	0.973166	.	0.20198	0.34	-0.0279443	0.028930200000000003	0.074154420225313	41270405	41948991
19	1:41340368_CA_C	1	41340368	CA	C	.	.	CA	0.177653	45444	Imputed	0.989915	.	0.146886	0.97	-0.0006364680000000001	0.032698700000000004	0.0494058142972591	41270405	41948991
20	1:41341257_AATT_A	1	41341257	AATT	A	.	.	AATT	0.010111	45444	Imputed	0.9466040000000001	.	0.219739	0.57	-0.0786409	0.128225	0.0550509599359835	41270405	41948991
21	1:41352300_AT_A	1	41352300	AT	A	.	.	AT	0.098855	45444	Imputed	0.9262239999999999	.	0.75846	0.6	-0.0232177	0.0431941	0.0565647137479171	41270405	41948991
22	1:41354246_AC_A	1	41354246	AC	A	.	.	AC	0.071757	45444	Imputed	0.9555809999999999	.	0.197783	0.65	0.019661	0.0494745	0.0494515152996282	41270405	41948991
23	1:41354995_CTAT_C	1	41354995	CTAT	C	.	.	CTAT	0.103152	45444	Imputed	0.986186	.	0.344585	0.54	-0.027148200000000004	0.041236800000000004	0.0599938721003719	41270405	41948991
24	1:41359661_GGAA_G	1	41359661	GGAA	G	.	.	GGAA	0.00151999999999997	45444	Imputed	0.873059	.	1.0	0.54	-0.174708	0.352754	0.0564706230578634	41270405	41948991
25	1:41369980_AAG_A	1	41369980	AAG	A	.	.	AAG	0.00113300000000005	45444	Imputed	0.9205399999999999	.	1.0	0.65	-0.137456	0.38650100000000004	0.0527583683453184	41270405	41948991
26	1:41370192_CA_C	1	41370192	CA	C	.	.	CA	0.00342399999999998	45444	Imputed	0.9641930000000001	.	0.815268	0.5	-0.168954	0.215716	0.06311251126216	41270405	41948991
27	1:41373221_CA_C	1	41373221	CA	C	.	.	CA	0.07371699999999999	45444	Imputed	0.9812860000000001	.	0.35688200000000003	0.37	0.0422401	0.048179900000000005	0.0562912083910382	41270405	41948991
28	1:41377650_CAAAAA_C	1	41377650	CAAAAA	C	.	.	CAAAAA	0.364873	45444	Imputed	0.9253290000000001	.	0.5646479999999999	0.036000000000000004	0.055141499999999996	0.026804	0.130355714217701	41270405	41948991
29	1:41378030_AGAG_A	1	41378030	AGAG	A	.	.	AGAG	0.015456000000000001	45444	Imputed	0.890073	.	0.23340300000000003	0.24	0.118595	0.106464	0.0740896731873265	41270405	41948991
30	1:41378792_G_C	1	41378792	G	C	.	.	G	0.00162200000000001	45444	Imputed	0.842607	.	1.0	0.35	-0.242202	0.337654	0.06228865283379299	41270405	41948991
31	1:41387674_TAAC_T	1	41387674	TAAC	T	.	.	TAAC	0.01185	45444	Imputed	0.954615	.	1.0	0.27	0.11634100000000001	0.116449	0.0786797382464054	41270405	41948991
32	1:41399815_AG_A	1	41399815	AG	A	.	.	AG	0.22789299999999998	45444	Imputed	0.9852629999999999	.	0.467041	0.18	0.042124800000000004	0.029897399999999998	0.0665108547855774	41270405	41948991
33	1:41401441_G_A	1	41401441	G	A	.	.	G	0.00165400000000004	45444	Imputed	0.843002	.	1.0	0.65	-0.14064100000000002	0.332933	0.052483002187248	41270405	41948991
34	1:41404938_GT_G	1	41404938	GT	G	.	.	GT	0.39897699999999997	45444	Imputed	0.994445	.	0.414346	0.86	-0.00023444700000000001	0.025441299999999997	0.0501706557895525	41270405	41948991
35	1:41413494_TA_T	1	41413494	TA	T	.	.	TA	0.00587400000000005	45444	Imputed	0.851967	.	0.45401499999999995	0.15	0.240682	0.174768	0.0858197465395906	41270405	41948991
36	1:41417234_TA_T	1	41417234	TA	T	.	.	TA	0.330538	45444	Imputed	0.920932	.	0.291093	0.41	0.026264999999999997	0.0274722	0.0569789733363998	41270405	41948991
37	1:41419366_CT_C	1	41419366	CT	C	.	.	CT	0.24248000000000003	45444	Imputed	0.827824	.	0.260123	0.022000000000000002	0.07556929999999999	0.031770799999999995	0.20378783529342603	41270405	41948991
38	1:41420370_CA_C	1	41420370	CA	C	.	.	CA	0.125245	45444	Imputed	0.857801	.	0.19475399999999998	0.68	-0.016509599999999996	0.0406499	0.0512218072855059	41270405	41948991
39	1:41421998_CAAAAAA_C	1	41421998	CAAAAAA	C	.	.	CAAAAAA	0.6083609999999999	45444	Imputed	0.9155200000000001	.	0.816294	0.048	-0.048988199999999996	0.026765800000000003	0.0814607114445438	41270405	41948991
40	1:41422871_AAAAG_A	1	41422871	AAAAG	A	.	.	AAAAG	0.292093	45444	Imputed	0.9559620000000001	.	0.0157082	0.0059	-0.0775918	0.0281139	0.24911306704537	41270405	41948991
41	1:41423636_CA_C	1	41423636	CA	C	.	.	CA	0.484641	45444	Imputed	0.9516209999999999	.	0.102339	0.18	-0.0317355	0.025626	0.064481828439521	41270405	41948991
42	1:41426235_CAGA_C	1	41426235	CAGA	C	.	.	CAGA	0.012482	45444	Imputed	0.935516	.	0.431558	0.87	0.030874799999999997	0.116481	0.0494679724711176	41270405	41948991
43	1:41426596_GA_G	1	41426596	GA	G	.	.	GA	0.020288	45444	Imputed	0.979844	.	0.113142	0.55	-0.049099300000000005	0.0892279	0.0621884110817933	41270405	41948991
44	1:41432641_GTTTTC_G	1	41432641	GTTTTC	G	.	.	GTTTTC	0.0192369999999999	45444	Imputed	0.9732649999999999	.	0.596089	0.26	0.089035	0.0917499	0.069636691063691	41270405	41948991
45	1:41442092_CAT_C	1	41442092	CAT	C	.	.	CAT	0.019096000000000002	45444	Imputed	0.9771780000000001	.	0.594252	0.27	0.087686	0.0918279	0.0688564834881043	41270405	41948991
46	1:41444727_TGCA_T	1	41444727	TGCA	T	.	.	TGCA	0.00604199999999999	45444	Imputed	0.832305	.	0.0292221	0.12	-0.293958	0.17564200000000002	0.126918419799494	41270405	41948991
47	1:41445870_GC_G	1	41445870	GC	G	.	.	GC	0.694377	45444	Imputed	0.9857319999999999	.	0.4077	0.0023	-0.0811199	0.0273346	0.303091601163339	41270405	41948991
48	1:41452962_GTTTGT_G	1	41452962	GTTTGT	G	.	.	GTTTGT	0.00624599999999997	45444	Imputed	0.8739979999999999	.	1.0	0.79	0.0387147	0.168914	0.0518231252572192	41270405	41948991
49	1:41463886_CG_C	1	41463886	CG	C	.	.	CG	0.019017	45444	Imputed	0.991079	.	0.185893	0.59	0.0639793	0.0916448	0.0520944933624856	41270405	41948991
50	1:41465646_AC_A	1	41465646	AC	A	.	.	AC	0.002274	45444	Imputed	0.8166260000000001	.	0.349955	0.2	-0.366757	0.286059	0.0942214780816224	41270405	41948991
51	1:41467273_ATAT_A	1	41467273	ATAT	A	.	.	ATAT	0.108298	45444	Imputed	0.9868319999999999	.	0.48924700000000004	0.35	0.0420866	0.0403676	0.0558620200799989	41270405	41948991
52	1:41488222_AAG_A	1	41488222	AAG	A	.	.	AAG	0.08504199999999999	45444	Imputed	0.996324	.	0.821737	0.94	-0.00682766	0.044735199999999996	0.0494161839066073	41270405	41948991
53	1:41490081_TC_T	1	41490081	TC	T	.	.	TC	0.10869100000000001	45444	Imputed	0.9950120000000001	.	0.376342	0.78	0.00812921	0.040107300000000005	0.0494614447039754	41270405	41948991
54	1:41491406_ACT_A	1	41491406	ACT	A	.	.	ACT	0.071806	45444	Imputed	0.990809	.	0.225365	0.34	0.040256	0.0484645	0.0603898556902718	41270405	41948991
55	1:41506570_AAAC_A	1	41506570	AAAC	A	.	.	AAAC	0.182789	45444	Imputed	0.9845360000000001	.	0.765918	0.017	-0.0733038	0.032422700000000006	0.163201488633306	41270405	41948991
56	1:41507104_TATTATA_T	1	41507104	TATTATA	T	.	.	TATTATA	0.101163	45444	Imputed	0.9991549999999999	.	0.46816	0.73	-0.01765	0.0412977	0.0513064245778777	41270405	41948991
57	1:41513768_AG_A	1	41513768	AG	A	.	.	AG	0.101002	45444	Imputed	0.999799	.	0.553308	0.75	-0.016496599999999997	0.0413089	0.0509416078603178	41270405	41948991
58	1:41517372_AAAT_A	1	41517372	AAAT	A	.	.	AAAT	0.00334400000000001	45444	Imputed	0.8692209999999999	.	0.713605	0.95	-0.010429899999999999	0.230553	0.0494086336807206	41270405	41948991
59	1:41522583_TTGAAA_T	1	41522583	TTGAAA	T	.	.	TTGAAA	0.11490399999999999	45444	Imputed	0.9985459999999999	.	0.20547100000000001	0.31	0.0438101	0.0391279	0.0591888450660996	41270405	41948991
60	1:41522928_TG_T	1	41522928	TG	T	.	.	TG	0.0036720000000000103	45444	Imputed	0.9569110000000001	.	0.201784	0.42	-0.194226	0.21071199999999998	0.0713354934798663	41270405	41948991
61	1:41525680_GA_G	1	41525680	GA	G	.	.	GA	0.165322	45444	Imputed	0.9780709999999999	.	0.47885900000000003	0.52	-0.0254731	0.0338724	0.0757930982020921	41270405	41948991
62	1:41528590_C_CA	1	41528590	C	CA	.	.	C	0.43584799999999996	45444	Imputed	0.8888969999999999	.	0.0340106	0.016	-0.0651343	0.026513799999999997	0.400348653710525	41270405	41948991
63	1:41529159_TA_T	1	41529159	TA	T	.	.	TA	0.039112	45444	Imputed	0.9861129999999999	.	0.00857881	0.54	0.0435337	0.064696	0.0509890982760702	41270405	41948991
64	1:41529234_TAAAC_T	1	41529234	TAAAC	T	.	.	TAAAC	0.46586000000000005	45444	Imputed	0.8267620000000001	.	0.757552	0.45	0.022534400000000003	0.027383299999999996	0.0530366082380787	41270405	41948991
65	1:41534081_AT_A	1	41534081	AT	A	.	.	AT	0.08434	45444	Imputed	0.995419	.	0.913233	0.98	-0.00290137	0.0449102	0.049525130266822995	41270405	41948991
66	1:41535893_TA_T	1	41535893	TA	T	.	.	TA	0.116976	45444	Imputed	0.949475	.	0.826858	0.91	-0.00759012	0.0397303	0.0494188703444395	41270405	41948991
67	1:41545019_CA_C	1	41545019	CA	C	.	.	CA	0.258304	45444	Imputed	0.9979629999999999	.	0.777772	0.031	0.056982500000000005	0.0285492	0.111324446039225	41270405	41948991
68	1:41550951_GA_G	1	41550951	GA	G	.	.	GA	0.017428	45444	Imputed	0.971519	.	0.491651	0.31	0.08533550000000001	0.09646539999999999	0.0610684323333253	41270405	41948991
69	1:41551510_CT_C	1	41551510	CT	C	.	.	CT	0.611909	45444	Imputed	0.9636469999999999	.	0.634692	0.13	0.040087199999999996	0.026035900000000004	0.0762030019154124	41270405	41948991
70	1:41551992_CAGTT_C	1	41551992	CAGTT	C	.	.	CAGTT	0.043912	45444	Imputed	0.881708	.	0.013282399999999998	0.053	-0.12138800000000001	0.0645743	0.12417348721763499	41270405	41948991
71	1:41557601_GA_G	1	41557601	GA	G	.	.	GA	0.780177	45444	Imputed	0.998884	.	0.985942	0.27	0.0317418	0.0301342	0.0535956561515651	41270405	41948991
72	1:41570631_CT_C	1	41570631	CT	C	.	.	CT	0.346323	45444	Imputed	0.988655	.	0.182087	0.42	0.021240799999999997	0.0263529	0.0530393695329663	41270405	41948991
73	1:41571549_GT_G	1	41571549	GT	G	.	.	GT	0.164776	45444	Imputed	0.829026	.	0.216554	0.53	-0.0263987	0.0367416	0.055492401341744	41270405	41948991
74	1:41574993_GA_G	1	41574993	GA	G	.	.	GA	0.015956	45444	Imputed	0.993409	.	0.812308	0.42	-0.0810535	0.09987560000000001	0.0645650229953831	41270405	41948991
75	1:41580264_CTT_C	1	41580264	CTT	C	.	.	CTT	0.052379999999999996	45444	Imputed	0.987016	.	0.872674	0.19	-0.07321389999999998	0.056460500000000004	0.0801089185762116	41270405	41948991
76	1:41586153_TG_T	1	41586153	TG	T	.	.	TG	0.00268500000000005	45444	Imputed	0.803614	.	0.6119020000000001	0.3	-0.300572	0.26329600000000003	0.0866047852839249	41270405	41948991
77	1:41597842_TAAA_T	1	41597842	TAAA	T	.	.	TAAA	0.015569999999999999	45444	Imputed	0.940162	.	0.230643	0.51	-0.0632649	0.10421099999999998	0.0543077198040599	41270405	41948991
78	1:41602042_TTTTC_T	1	41602042	TTTTC	T	.	.	TTTTC	0.109098	45444	Imputed	0.921344	.	0.254337	0.57	0.0228421	0.0417082	0.0512444983203412	41270405	41948991
79	1:41605967_CT_C	1	41605967	CT	C	.	.	CT	0.676484	45444	Imputed	0.9792790000000001	.	0.424408	0.22	0.0332635	0.0269387	0.0576968170167976	41270405	41948991
80	1:41606721_TAAAG_T	1	41606721	TAAAG	T	.	.	TAAAG	0.015196000000000001	45444	Imputed	0.937125	.	0.110579	0.75	0.050491	0.104986	0.0541264724802916	41270405	41948991
81	1:41607504_GAGAC_G	1	41607504	GAGAC	G	.	.	GAGAC	0.11550899999999999	45444	Imputed	0.995878	.	0.21367600000000003	0.3	0.044358	0.039093800000000005	0.0596940161492351	41270405	41948991
82	1:41612417_GA_G	1	41612417	GA	G	.	.	GA	0.008305000000000009	45444	Imputed	0.803121	.	0.885431	0.42	0.12338199999999999	0.153218	0.0555838156374006	41270405	41948991
83	1:41621656_CAA_C	1	41621656	CAA	C	.	.	CAA	0.512202	45444	Imputed	0.9595870000000001	.	0.5495220000000001	0.11	0.0414049	0.0254305	0.100640765370223	41270405	41948991
84	1:41633583_TG_T	1	41633583	TG	T	.	.	TG	0.9807345999999999	45444	Imputed	0.9781610000000001	.	0.7437699999999999	0.45	-0.0603893	0.0910812	0.0547092726238633	41270405	41948991
85	1:41634304_CT_C	1	41634304	CT	C	.	.	CT	0.416177	45444	Imputed	0.8765930000000001	.	0.331383	0.63	-0.00866287	0.0269442	0.0494041611130023	41270405	41948991
86	1:41637199_T_TA	1	41637199	T	TA	.	.	T	0.128425	45444	Imputed	0.9575	.	0.8849379999999999	0.38	-0.0347279	0.0379831	0.0662456828552096	41270405	41948991
87	1:41639933_AT_A	1	41639933	AT	A	.	.	AT	0.197054	45444	Imputed	0.894575	.	0.043194800000000005	0.88	0.00927422	0.0330506	0.0495752777691148	41270405	41948991
88	1:41643162_GA_G	1	41643162	GA	G	.	.	GA	0.038838	45444	Imputed	0.99436	.	0.028225999999999998	0.36	0.0626468	0.06462040000000001	0.0571759071738672	41270405	41948991
89	1:41653131_CA_C	1	41653131	CA	C	.	.	CA	0.49461000000000005	45444	Imputed	0.80889	.	0.169728	0.0052	-0.0719789	0.027708799999999995	0.16189003783705402	41270405	41948991
90	1:41653485_CA_C	1	41653485	CA	C	.	.	CA	0.166398	45444	Imputed	0.9023450000000001	.	0.43733599999999995	0.19	0.0443259	0.035193800000000004	0.0799566184730716	41270405	41948991
91	1:41659196_TG_T	1	41659196	TG	T	.	.	TG	0.0249740000000001	45444	Imputed	0.8952209999999999	.	0.68391	0.77	0.019662799999999998	0.0842686	0.0518201543460352	41270405	41948991
92	1:41661671_TTAAC_T	1	41661671	TTAAC	T	.	.	TTAAC	0.0024319999999999897	45444	Imputed	0.803508	.	1.0	0.37	0.233553	0.281112	0.0651596353976972	41270405	41948991
93	1:41661758_AC_A	1	41661758	AC	A	.	.	AC	0.001301	45444	Imputed	0.9176190000000001	.	1.0	0.41	-0.32474000000000003	0.36245700000000003	0.0683369944529806	41270405	41948991
94	1:41666148_CA_C	1	41666148	CA	C	.	.	CA	0.101123	45444	Imputed	0.999554	.	0.515061	0.71	-0.0182589	0.0412893	0.0515298390844112	41270405	41948991
95	1:41687167_CA_C	1	41687167	CA	C	.	.	CA	0.219529	45444	Imputed	0.99639	.	0.890998	0.25	-0.0331435	0.0301803	0.05461542309143701	41270405	41948991
96	1:41687258_CA_C	1	41687258	CA	C	.	.	CA	0.441327	45444	Imputed	0.977333	.	0.141184	0.67	-0.00937269	0.0253465	0.0495387963849328	41270405	41948991
97	1:41694421_GA_G	1	41694421	GA	G	.	.	GA	0.32114299999999996	45444	Imputed	0.9938620000000001	.	0.490054	0.22	-0.033264999999999996	0.0268072	0.0583582473677096	41270405	41948991
98	1:41695760_CA_C	1	41695760	CA	C	.	.	CA	0.101109	45444	Imputed	0.998542	.	0.467217	0.69	-0.0198565	0.04131169999999999	0.0521315131476207	41270405	41948991
99	1:41709308_CA_C	1	41709308	CA	C	.	.	CA	0.11476800000000001	45444	Imputed	0.996765	.	0.201291	0.29	0.0452664	0.0391865	0.0605228707060788	41270405	41948991
100	1:41713000_AT_A	1	41713000	AT	A	.	.	AT	0.9657648000000001	45444	Imputed	0.9300360000000001	.	0.090494	0.88	-0.0140536	0.07078689999999999	0.0499127202679356	41270405	41948991
101	1:41718768_AG_A	1	41718768	AG	A	.	.	AG	0.010666	45444	Imputed	0.9677319999999999	.	0.759781	0.18	0.163374	0.12223900000000001	0.0834885613763392	41270405	41948991
102	1:41728807_AG_A	1	41728807	AG	A	.	.	AG	0.115031	45444	Imputed	0.996266	.	0.199218	0.32	0.0431466	0.039157199999999996	0.0586386517218542	41270405	41948991
103	1:41732126_TGCTGG_T	1	41732126	TGCTGG	T	.	.	TGCTGG	0.317299	45444	Imputed	0.99597	.	0.582657	0.24	-0.0318834	0.026895699999999998	0.0568145214943291	41270405	41948991
104	1:41756825_AC_A	1	41756825	AC	A	.	.	AC	0.0180979999999999	45444	Imputed	0.995607	.	0.06500560000000001	0.61	0.062366599999999994	0.09331060000000001	0.0518400215369891	41270405	41948991
105	1:41774021_AG_A	1	41774021	AG	A	.	.	AG	0.221723	45444	Imputed	0.9952110000000001	.	0.34426999999999996	0.61	-0.0182917	0.0301695	0.054308880575252995	41270405	41948991
106	1:41774023_AG_A	1	41774023	AG	A	.	.	AG	0.221723	45444	Imputed	0.9952110000000001	.	0.34426999999999996	0.61	-0.0182917	0.0301695	0.054308880575252995	41270405	41948991
107	1:41781249_ACACT_A	1	41781249	ACACT	A	.	.	ACACT	0.119719	45444	Imputed	0.929249	.	0.9312520000000001	0.15	0.0575401	0.0396344	0.0930870581159688	41270405	41948991
108	1:41791482_CAG_C	1	41791482	CAG	C	.	.	CAG	0.00326400000000004	45444	Imputed	0.9178700000000001	.	0.608226	0.91	0.00385555	0.227823	0.0494919308594582	41270405	41948991
109	1:41798726_GA_G	1	41798726	GA	G	.	.	GA	0.23144499999999998	45444	Imputed	0.988507	.	0.179703	0.43	-0.0258123	0.029791900000000003	0.0616133340940977	41270405	41948991
110	1:41800701_CAACTT_C	1	41800701	CAACTT	C	.	.	CAACTT	0.00150799999999995	45444	Imputed	0.869575	.	0.460855	0.59	-0.144734	0.340095	0.0526696039858176	41270405	41948991
111	1:41801409_CT_C	1	41801409	CT	C	.	.	CT	0.00284300000000004	45444	Imputed	0.940924	.	0.777803	0.33	-0.217444	0.241945	0.0721996896500371	41270405	41948991
112	1:41808814_CT_C	1	41808814	CT	C	.	.	CT	0.228323	45444	Imputed	0.99115	.	0.12122000000000001	0.44	-0.0250583	0.0299029	0.0603758256708769	41270405	41948991
113	1:41812386_AT_A	1	41812386	AT	A	.	.	AT	0.0193990000000001	45444	Imputed	0.857952	.	0.14765899999999998	0.31	-0.096538	0.097135	0.0856903318334934	41270405	41948991
114	1:41813465_GTT_G	1	41813465	GTT	G	.	.	GTT	0.636055	45444	Imputed	0.9030819999999999	.	0.125756	0.12	0.0433489	0.0272307	0.123505050075527	41270405	41948991
115	1:41815558_AC_A	1	41815558	AC	A	.	.	AC	0.363501	45444	Imputed	0.974145	.	0.346386	0.82	0.00648674	0.026208799999999997	0.0504964455419117	41270405	41948991
116	1:41821297_AG_A	1	41821297	AG	A	.	.	AG	0.180279	45444	Imputed	0.9839110000000001	.	0.334227	0.5	-0.0205847	0.0327876	0.0571147319019454	41270405	41948991
117	1:41824933_ATGTG_A	1	41824933	ATGTG	A	.	.	ATGTG	0.9662299000000001	45444	Imputed	0.924423	.	0.894042	0.2	-0.0854058	0.071117	0.0810554867425145	41270405	41948991
118	1:41835913_CA_C	1	41835913	CA	C	.	.	CA	0.430424	45444	Imputed	0.9595299999999999	.	0.039261800000000006	0.98	-0.00099995	0.0256562	0.0504682700275209	41270405	41948991
119	1:41851502_GTGTC_G	1	41851502	GTGTC	G	.	.	GTGTC	0.032629000000000005	45444	Imputed	0.930112	.	0.0018997	0.58	-0.0382131	0.0722809	0.0533084973627632	41270405	41948991
120	1:41884732_GC_G	1	41884732	GC	G	.	.	GC	0.083996	45444	Imputed	0.942558	.	0.169762	0.53	0.0231319	0.0462977	0.0521455728364481	41270405	41948991
121	1:41887180_GT_G	1	41887180	GT	G	.	.	GT	0.55003	45444	Imputed	0.943617	.	0.600075	0.2	-0.033419	0.025846800000000003	0.0762686529311999	41270405	41948991
122	1:41891099_ATG_A	1	41891099	ATG	A	.	.	ATG	0.49377200000000004	45444	Imputed	0.9482700000000001	.	0.505594	0.091	0.043966000000000005	0.0256836	0.11648373814858601	41270405	41948991
123	1:41891260_GTA_G	1	41891260	GTA	G	.	.	GTA	0.040092	45444	Imputed	0.947068	.	0.431699	0.87	0.01494	0.06504059999999999	0.04941309247465799	41270405	41948991
124	1:41900461_GC_G	1	41900461	GC	G	.	.	GC	0.615741	45444	Imputed	0.988123	.	0.160642	0.7	-0.00913092	0.0256538	0.0507079211880012	41270405	41948991
125	1:41906228_AAC_A	1	41906228	AAC	A	.	.	AAC	0.00254799999999999	45444	Imputed	0.826831	.	0.6900850000000001	0.53	0.15793900000000002	0.27109099999999997	0.0587150125148735	41270405	41948991
126	1:41914693_GGAGA_G	1	41914693	GGAGA	G	.	.	GGAGA	0.0394099999999999	45444	Imputed	0.978125	.	0.598571	0.89	-0.00436613	0.06472	0.0510356220752876	41270405	41948991
127	1:41915927_TTAGGGA_T	1	41915927	TTAGGGA	T	.	.	TTAGGGA	0.015493999999999999	45444	Imputed	0.942602	.	0.28709	0.7	-0.0388777	0.10397999999999999	0.0517083804684902	41270405	41948991
128	1:41926509_AT_A	1	41926509	AT	A	.	.	AT	0.0633629999999999	45444	Imputed	0.968879	.	0.5555770000000001	0.58	-0.0244431	0.0517825	0.0585367855194213	41270405	41948991
129	1:41943435_AT_A	1	41943435	AT	A	.	.	AT	0.11355799999999999	45444	Imputed	0.827362	.	0.0783951	0.77	0.00695399	0.0430651	0.0497537814320597	41270405	41948991
0	1:113350988_TTTTG_T	1	113350988	TTTTG	T	.	.	TTTTG	0.942162	45444	Imputed	0.906834	.	0.28984899999999997	0.39	-0.047165399999999996	0.0559749	0.0960015936368678	113349642	113746288
1	1:113352901_CTCTT_C	1	113352901	CTCTT	C	.	.	CTCTT	0.020465999999999998	45444	Imputed	0.852049	.	0.23786	0.25	-0.118487	0.0949357	0.10064319433262199	113349642	113746288
2	1:113356904_CTT_C	1	113356904	CTT	C	.	.	CTT	0.890408	45444	Imputed	0.985075	.	0.18087999999999999	0.45	-0.0348834	0.0401841	0.0903266243409028	113349642	113746288
3	1:113367688_TG_T	1	113367688	TG	T	.	.	TG	0.187849	45444	Imputed	0.991685	.	0.0114759	0.62	0.0178632	0.032071800000000004	0.0655577546522717	113349642	113746288
4	1:113377535_GA_G	1	113377535	GA	G	.	.	GA	0.064203	45444	Imputed	0.9346899999999999	.	0.540022	0.008	0.124018	0.0522663	0.0732293148375288	113349642	113746288
5	1:113382254_CA_C	1	113382254	CA	C	.	.	CA	0.201266	45444	Imputed	0.817952	.	0.6022390000000001	0.08800000000000001	0.063124	0.03445	0.275461101095661	113349642	113746288
6	1:113385995_CATT_C	1	113385995	CATT	C	.	.	CATT	0.007789999999999959	45444	Imputed	0.9699120000000001	.	0.42112200000000005	0.74	0.0679813	0.14319400000000002	0.0713660551736638	113349642	113746288
7	1:113389037_CTT_C	1	113389037	CTT	C	.	.	CTT	0.06429	45444	Imputed	0.933506	.	0.650334	0.0088	0.122427	0.052278899999999996	0.0722848063392296	113349642	113746288
8	1:113391698_CAAT_C	1	113391698	CAAT	C	.	.	CAAT	0.410016	45444	Imputed	0.818102	.	0.39862800000000004	0.35	0.023832	0.027796800000000003	0.0815903322730521	113349642	113746288
9	1:113394930_GTC_G	1	113394930	GTC	G	.	.	GTC	0.11093900000000001	45444	Imputed	0.998872	.	0.141959	0.42	0.0360082	0.0397461	0.0931144410241117	113349642	113746288
10	1:113399554_AT_A	1	113399554	AT	A	.	.	AT	0.078774	45444	Imputed	0.943098	.	0.5132369999999999	0.28	0.051342700000000005	0.0476741	0.0653483381689782	113349642	113746288
11	1:113403218_ATG_A	1	113403218	ATG	A	.	.	ATG	0.00156299999999998	45444	Imputed	0.8361209999999999	.	1.0	0.032	-0.752746	0.341451	0.235917818656656	113349642	113746288
12	1:113407415_CA_C	1	113407415	CA	C	.	.	CA	0.23643699999999998	45444	Imputed	0.8829319999999999	.	0.0298428	0.0012	0.0992709	0.031168	0.0772429278532886	113349642	113746288
13	1:113410391_CTGTG_C	1	113410391	CTGTG	C	.	.	CTGTG	0.762139	45444	Imputed	0.9395030000000001	.	0.49453500000000006	6.6e-05	-0.11546700000000001	0.030120400000000002	0.0724532828807542	113349642	113746288
14	1:113411722_TA_T	1	113411722	TA	T	.	.	TA	0.00146400000000002	45444	Imputed	0.877977	.	1.0	0.62	-0.09738569999999999	0.381558	0.0709937048882128	113349642	113746288
15	1:113417879_GAA_G	1	113417879	GAA	G	.	.	GAA	0.545829	45444	Imputed	0.9790030000000001	.	0.362281	0.92	-0.00497475	0.025331599999999996	0.0897235676690526	113349642	113746288
16	1:113419339_GAGA_G	1	113419339	GAGA	G	.	.	GAGA	0.0013779999999999901	45444	Imputed	0.9486979999999999	.	0.420807	0.92	0.08503039999999999	0.358066	0.065371129276456	113349642	113746288
17	1:113426827_CAA_C	1	113426827	CAA	C	.	.	CAA	0.339642	45444	Imputed	0.9721290000000001	.	0.8194809999999999	6.9e-05	-0.10696300000000002	0.0267007	0.201875386621	113349642	113746288
18	1:113431718_AAAG_A	1	113431718	AAAG	A	.	.	AAAG	0.529223	45444	Imputed	0.9761219999999999	.	0.571749	0.94	-0.00477425	0.0252889	0.137454623424285	113349642	113746288
19	1:113433187_ATTTAT_A	1	113433187	ATTTAT	A	.	.	ATTTAT	0.040826	45444	Imputed	0.9765959999999999	.	0.875059	0.032	-0.134796	0.0636659	0.11035964712059598	113349642	113746288
20	1:113439157_AT_A	1	113439157	AT	A	.	.	AT	0.531809	45444	Imputed	0.9051309999999999	.	0.707069	0.26	0.026787799999999997	0.0261656	0.0775848301473885	113349642	113746288
21	1:113442912_GA_G	1	113442912	GA	G	.	.	GA	0.025612	45444	Imputed	0.9045340000000001	.	0.384343	0.042	0.172644	0.08320169999999999	0.12338777418293301	113349642	113746288
22	1:113443510_TTTTC_T	1	113443510	TTTTC	T	.	.	TTTTC	0.5561010000000001	45444	Imputed	0.9921270000000001	.	0.426126	0.51	0.0141525	0.0252082	0.0928954613881838	113349642	113746288
23	1:113447182_TAA_T	1	113447182	TAA	T	.	.	TAA	0.02777	45444	Imputed	0.849908	.	0.30945900000000004	0.13	-0.13333699999999998	0.0820738	0.0917613836344617	113349642	113746288
24	1:113448422_CT_C	1	113448422	CT	C	.	.	CT	0.236652	45444	Imputed	0.963622	.	0.00756524	1e-06	0.143181	0.029782299999999998	0.13918792413818698	113349642	113746288
25	1:113451181_CAGG_C	1	113451181	CAGG	C	.	.	CAGG	0.00159399999999998	45444	Imputed	0.914111	.	0.454417	0.33	-0.32956399999999997	0.321707	0.0995780486583718	113349642	113746288
26	1:113451660_CA_C	1	113451660	CA	C	.	.	CA	0.011323999999999999	45444	Imputed	0.8785799999999999	.	0.727648	0.41	0.0927058	0.125397	0.09007610889208	113349642	113746288
27	1:113460676_CAATA_C	1	113460676	CAATA	C	.	.	CAATA	0.825832	45444	Imputed	0.939362	.	0.0892877	4.9000000000000005e-06	-0.158064	0.03387	0.101521516908358	113349642	113746288
28	1:113463230_AAAAAC_A	1	113463230	AAAAAC	A	.	.	AAAAAC	0.0011740000000000099	45444	Imputed	0.937975	.	1.0	0.35	0.388883	0.38001	0.0883486950867233	113349642	113746288
29	1:113463762_CA_C	1	113463762	CA	C	.	.	CA	0.23235300000000003	45444	Imputed	0.9593389999999999	.	0.310234	2.8999999999999997e-05	0.12330999999999999	0.0301373	0.0705613072338309	113349642	113746288
30	1:113467082_AC_A	1	113467082	AC	A	.	Affx-4519614	AC	0.018468000000000002	45444	Imputed	0.9228049999999999	.	0.057744000000000004	0.21	-0.119156	0.0960659	0.0756311309205996	113349642	113746288
31	1:113473346_GT_G	1	113473346	GT	G	.	.	GT	0.163464	45444	Imputed	0.8104359999999999	.	0.0369467	0.069	-0.0700159	0.0373879	0.0892614506516561	113349642	113746288
32	1:113477704_TAGA_T	1	113477704	TAGA	T	.	.	TAGA	0.00106200000000001	45444	Imputed	0.9367629999999999	.	1.0	0.22	0.517644	0.399177	0.11261265747949499	113349642	113746288
33	1:113483900_CT_C	1	113483900	CT	C	.	.	CT	0.504049	45444	Imputed	0.9285479999999999	.	0.895382	0.92	0.00167607	0.025856	0.143166656706463	113349642	113746288
34	1:113487987_AT_A	1	113487987	AT	A	.	.	AT	0.00116400000000005	45444	Imputed	0.9372739999999999	.	1.0	0.35	0.39101199999999997	0.380346	0.08866648159891302	113349642	113746288
35	1:113492767_TATA_T	1	113492767	TATA	T	.	.	TATA	0.140476	45444	Imputed	0.9864780000000001	.	0.217158	0.36	-0.0325568	0.0360513	0.0734665017347161	113349642	113746288
36	1:113501893_TAAGG_T	1	113501893	TAAGG	T	.	.	TAAGG	0.219627	45444	Imputed	0.9894700000000001	.	0.0731677	2.3e-07	0.154254	0.030283499999999998	0.44050842733560897	113349642	113746288
37	1:113501899_AGGT_A	1	113501899	AGGT	A	.	.	AGGT	0.219627	45444	Imputed	0.9894700000000001	.	0.0731677	2.3e-07	0.154254	0.030283499999999998	0.44050842733560897	113349642	113746288
38	1:113506813_CT_C	1	113506813	CT	C	.	.	CT	0.00827299999999998	45444	Imputed	0.884956	.	0.555623	0.29	-0.157106	0.145233	0.0936807318805677	113349642	113746288
39	1:113515007_CA_C	1	113515007	CA	C	.	.	CA	0.229535	45444	Imputed	0.983275	.	0.08049289999999999	1.7e-06	0.142465	0.029861500000000003	0.14484938630996802	113349642	113746288
40	1:113547540_CG_C	1	113547540	CG	C	.	.	CG	0.007731999999999959	45444	Imputed	0.8347100000000001	.	0.00923658	0.94	0.00804032	0.15461	0.0788063508044921	113349642	113746288
41	1:113547686_AAAC_A	1	113547686	AAAC	A	.	.	AAAC	0.43349799999999994	45444	Imputed	0.991914	.	0.78889	0.34	-0.0217141	0.025300299999999998	0.0746893125844043	113349642	113746288
42	1:113553316_CT_C	1	113553316	CT	C	.	.	CT	0.289894	45444	Imputed	0.959118	.	0.990807	0.00011999999999999999	-0.108893	0.0280325	0.0953080757960224	113349642	113746288
43	1:113555119_CT_C	1	113555119	CT	C	.	.	CT	0.527787	45444	Imputed	0.9319540000000001	.	0.808164	0.18	0.032014999999999995	0.025813599999999996	0.0703898510284273	113349642	113746288
44	1:113556463_TA_T	1	113556463	TA	T	.	.	TA	0.45082799999999995	45444	Imputed	0.9600719999999999	.	0.532098	0.34	-0.0226697	0.025547099999999996	0.074476868201822	113349642	113746288
45	1:113558585_TTTTTA_T	1	113558585	TTTTTA	T	.	.	TTTTTA	0.9542723	45444	Imputed	0.8052	.	0.8838600000000001	0.028999999999999998	-0.13558699999999999	0.0672693	0.0738372778453945	113349642	113746288
46	1:113559881_ATAAT_A	1	113559881	ATAAT	A	.	.	ATAAT	0.433618	45444	Imputed	0.993783	.	0.876603	0.33	-0.0221436	0.0252771	0.0736815718426396	113349642	113746288
47	1:113563260_CA_C	1	113563260	CA	C	.	.	CA	0.126977	45444	Imputed	0.825519	.	0.234602	0.22	0.046893699999999996	0.0409982	0.0652361545610036	113349642	113746288
48	1:113575494_CT_C	1	113575494	CT	C	.	.	CT	0.720954	45444	Imputed	0.962094	.	0.062786	0.00045	0.100551	0.028424900000000003	0.0778516123225617	113349642	113746288
49	1:113576180_TA_T	1	113576180	TA	T	.	.	TA	0.696457	45444	Imputed	0.988268	.	0.879459	0.0013	0.0892401	0.027297000000000002	0.0663124822318379	113349642	113746288
50	1:113577422_CAACA_C	1	113577422	CAACA	C	.	.	CAACA	0.00167399999999995	45444	Imputed	0.837467	.	0.215583	0.7	0.163236	0.33899999999999997	0.0694166966396475	113349642	113746288
51	1:113582316_TA_T	1	113582316	TA	T	.	.	TA	0.6988260000000001	45444	Imputed	0.92414	.	0.0410436	0.0074	0.0773198	0.0283267	0.0652282716653697	113349642	113746288
52	1:113586176_TTTTG_T	1	113586176	TTTTG	T	.	.	TTTTG	0.018025	45444	Imputed	0.983906	.	0.434517	0.033	0.201994	0.09443660000000001	0.133582184579811	113349642	113746288
53	1:113592790_TCAG_T	1	113592790	TCAG	T	.	.	TCAG	0.00305900000000003	45444	Imputed	0.8462139999999999	.	0.281332	0.76	-0.09797760000000001	0.243902	0.0683502730716598	113349642	113746288
54	1:113593362_AT_A	1	113593362	AT	A	.	.	AT	0.943843	45444	Imputed	0.802141	.	0.224739	0.13	0.09069289999999999	0.0614184	0.239575245430727	113349642	113746288
55	1:113594211_CAA_C	1	113594211	CAA	C	.	.	CAA	0.9485191999999999	45444	Imputed	0.8048609999999999	.	1.0	0.81	0.0241651	0.06347989999999999	0.0768441097155821	113349642	113746288
56	1:113594516_CA_C	1	113594516	CA	C	.	.	CA	0.018695	45444	Imputed	0.975892	.	0.703557	0.068	0.171733	0.0928722	0.10019755090000801	113349642	113746288
57	1:113594937_AAC_A	1	113594937	AAC	A	.	.	AAC	0.672131	45444	Imputed	0.987799	.	0.8484780000000001	0.0038	0.0792407	0.026751099999999996	0.0663561731926802	113349642	113746288
58	1:113595681_GA_G	1	113595681	GA	G	.	.	GA	0.018907	45444	Imputed	0.988217	.	0.61945	0.07200000000000001	0.167139	0.09199760000000001	0.0967715533686612	113349642	113746288
59	1:113603419_CTAA_C	1	113603419	CTAA	C	.	.	CTAA	0.018292	45444	Imputed	0.9806540000000001	.	0.5759340000000001	0.055	0.174689	0.09398730000000001	0.100871012231394	113349642	113746288
60	1:113605161_ATT_A	1	113605161	ATT	A	.	.	ATT	0.364646	45444	Imputed	0.995016	.	0.20654699999999998	0.02	-0.0615861	0.0259683	0.0712915660269311	113349642	113746288
61	1:113610493_AG_A	1	113610493	AG	A	.	.	AG	0.345933	45444	Imputed	0.9952190000000001	.	0.0962188	0.004	-0.0765668	0.026276	0.0833322971434686	113349642	113746288
62	1:113610664_AG_A	1	113610664	AG	A	.	.	AG	0.039476	45444	Imputed	0.975082	.	0.13763	0.15	0.0965439	0.0649089	0.0667237078832421	113349642	113746288
63	1:113621260_AT_A	1	113621260	AT	A	.	.	AT	0.36322600000000005	45444	Imputed	0.9585379999999999	.	0.164743	0.011000000000000001	-0.06678400000000001	0.0264442	0.0688776150200524	113349642	113746288
64	1:113627903_TTTTG_T	1	113627903	TTTTG	T	.	.	TTTTG	0.344958	45444	Imputed	0.9913860000000001	.	0.10935	0.0048	-0.0747952	0.0263394	0.0807059953550391	113349642	113746288
65	1:113640057_AG_A	1	113640057	AG	A	.	.	AG	0.9806358000000001	45444	Imputed	0.9864440000000001	.	0.9047219999999999	0.069	-0.159389	0.09092810000000001	0.0931646342495627	113349642	113746288
66	1:113640553_GA_G	1	113640553	GA	G	.	.	GA	0.342133	45444	Imputed	0.985476	.	0.159431	0.005	-0.0749366	0.026458199999999998	0.0812187097189843	113349642	113746288
67	1:113641695_ATT_A	1	113641695	ATT	A	.	.	ATT	0.0015479999999999901	45444	Imputed	0.869382	.	1.0	0.82	-0.111997	0.343462	0.0684322300777295	113349642	113746288
68	1:113644004_ACT_A	1	113644004	ACT	A	.	.	ACT	0.00100800000000001	45444	Imputed	0.932616	.	0.366629	0.31	0.47929099999999997	0.410525	0.0974421202404048	113349642	113746288
69	1:113644028_CAG_C	1	113644028	CAG	C	.	.	CAG	0.015323	45444	Imputed	0.940299	.	0.22006900000000001	0.27	0.12104200000000001	0.10433800000000001	0.10710900476203099	113349642	113746288
70	1:113656090_AT_A	1	113656090	AT	A	.	.	AT	0.14084000000000002	45444	Imputed	0.982117	.	0.704149	0.5	-0.021278799999999997	0.03620519999999999	0.0659410908407705	113349642	113746288
71	1:113670003_CTT_C	1	113670003	CTT	C	.	.	CTT	0.8980549999999999	45444	Imputed	0.9309200000000001	.	0.06019490000000001	0.81	0.014733700000000002	0.0427434	0.073285619515408	113349642	113746288
72	1:113670800_TGG_T	1	113670800	TGG	T	.	.	TGG	0.139318	45444	Imputed	0.9973	.	0.649104	0.47	-0.0235655	0.036117500000000004	0.0673367247346056	113349642	113746288
73	1:113672153_AAC_A	1	113672153	AAC	A	.	.	AAC	0.181034	45444	Imputed	0.9078620000000001	.	0.9217700000000001	0.14	-0.046464099999999994	0.033968	0.0931683341523716	113349642	113746288
74	1:113674843_CTACTA_C	1	113674843	CTACTA	C	.	.	CTACTA	0.022269	45444	Imputed	0.9575610000000001	.	0.356792	0.9	0.00621541	0.08659939999999999	0.0787328721209394	113349642	113746288
75	1:113681081_CA_C	1	113681081	CA	C	.	.	CA	0.9148607	45444	Imputed	0.892624	.	0.27881300000000003	0.0054	-0.13304100000000002	0.0474736	0.0825457548830329	113349642	113746288
76	1:113684020_TCTGA_T	1	113684020	TCTGA	T	.	.	TCTGA	0.017994	45444	Imputed	0.997916	.	0.29035700000000003	0.039	0.190159	0.0939855	0.118877012074615	113349642	113746288
77	1:113687886_GT_G	1	113687886	GT	G	.	.	GT	0.341898	45444	Imputed	0.9633790000000001	.	0.239997	0.0012	-0.0880047	0.0267504	0.127475196798884	113349642	113746288
78	1:113689904_TGA_T	1	113689904	TGA	T	.	.	TGA	0.018162	45444	Imputed	0.98916	.	0.176509	0.039	0.187874	0.09376160000000001	0.116684132192522	113349642	113746288
79	1:113694390_CAA_C	1	113694390	CAA	C	.	.	CAA	0.780946	45444	Imputed	0.939909	.	0.6591020000000001	0.36	-0.031410900000000005	0.031116	0.0923026234180066	113349642	113746288
80	1:113694980_TC_T	1	113694980	TC	T	.	.	TC	0.011590999999999999	45444	Imputed	0.834008	.	0.489285	0.19	0.169431	0.12768800000000002	0.176187140038952	113349642	113746288
81	1:113698114_CT_C	1	113698114	CT	C	.	.	CT	0.139822	45444	Imputed	0.9534879999999999	.	0.5888220000000001	0.99	0.00515449	0.0368174	0.0716517638493412	113349642	113746288
82	1:113702156_GTT_G	1	113702156	GTT	G	.	.	GTT	0.162012	45444	Imputed	0.9979600000000001	.	0.5963510000000001	0.8	0.011026799999999998	0.033856	0.0706749886990062	113349642	113746288
83	1:113706359_CT_C	1	113706359	CT	C	.	.	CT	0.860231	45444	Imputed	0.939643	.	0.294536	0.81	0.00500682	0.0371309	0.0663024185053113	113349642	113746288
84	1:113706943_AT_A	1	113706943	AT	A	.	.	AT	0.027691000000000004	45444	Imputed	0.9095690000000001	.	0.620129	0.29	-0.100073	0.0795824	0.0737460603345751	113349642	113746288
85	1:113707355_CT_C	1	113707355	CT	C	.	.	CT	0.196826	45444	Imputed	0.879172	.	0.666509	0.82	0.00848443	0.033425800000000006	0.08125543093165599	113349642	113746288
86	1:113718300_AG_A	1	113718300	AG	A	.	.	AG	0.145963	45444	Imputed	0.991767	.	0.336554	0.53	-0.0188056	0.0354895	0.065828946015487	113349642	113746288
87	1:113719670_AAC_A	1	113719670	AAC	A	.	.	AAC	0.035039999999999995	45444	Imputed	0.802596	.	0.746169	0.47	-0.048532900000000004	0.0753603	0.0679385585256855	113349642	113746288
88	1:113723225_AAAG_A	1	113723225	AAAG	A	.	.	AAAG	0.164596	45444	Imputed	0.990038	.	0.53861	0.71	0.0149594	0.033761	0.0733283874874871	113349642	113746288
89	1:113727185_AAAG_A	1	113727185	AAAG	A	.	.	AAAG	0.16891199999999998	45444	Imputed	0.9737530000000001	.	0.658728	0.74	0.012738600000000001	0.033666	0.0714798227974017	113349642	113746288
90	1:113729326_ATATAT_A	1	113729326	ATATAT	A	.	.	ATATAT	0.161206	45444	Imputed	0.9849319999999999	.	0.23333800000000002	0.64	0.0180739	0.034058	0.077469542727163	113349642	113746288
91	1:113738689_CG_C	1	113738689	CG	C	.	.	CG	0.018055	45444	Imputed	0.936258	.	0.727484	0.03	0.205765	0.0965762	0.13063177037921	113349642	113746288
92	1:113739325_AATT_A	1	113739325	AATT	A	.	.	AATT	0.018011000000000003	45444	Imputed	0.9348690000000001	.	0.8410860000000001	0.027999999999999997	0.208121	0.0967096	0.13325374455391198	113349642	113746288
0	16:19485688_GT_G	16	19485688	GT	G	.	.	GT	0.00946499999999995	45444	Imputed	0.963511	.	1.0	0.49	0.0855858	0.13064	0.0511105826698968	19485435	20142744
1	16:19491254_CA_C	16	19491254	CA	C	.	.	CA	0.192582	45444	Imputed	0.9767100000000001	.	0.35287399999999997	0.21	-0.045489999999999996	0.031943200000000005	0.0586216182240718	19485435	20142744
2	16:19492189_GC_G	16	19492189	GC	G	.	.	GC	0.040175999999999996	45444	Imputed	0.9967389999999999	.	0.0459415	0.97	-0.00458047	0.0635999	0.0595006841338069	19485435	20142744
3	16:19495101_AAAAAG_A	16	19495101	AAAAAG	A	.	.	AAAAAG	0.187136	45444	Imputed	0.9859479999999999	.	0.41626499999999994	0.15	-0.051803800000000004	0.0322307	0.0683572159872138	19485435	20142744
4	16:19496434_CT_C	16	19496434	CT	C	.	.	CT	0.26000700000000004	45444	Imputed	0.864246	.	0.622624	0.53	-0.0230543	0.030496699999999998	0.0529555760033693	19485435	20142744
5	16:19499023_CAATA_C	16	19499023	CAATA	C	.	.	CAATA	0.763039	45444	Imputed	0.859917	.	0.45672700000000005	0.88	-0.00586123	0.031642	0.0437907147782436	19485435	20142744
6	16:19499054_TAA_T	16	19499054	TAA	T	.	.	TAA	0.087902	45444	Imputed	0.9380780000000001	.	0.00640486	0.0031	-0.129471	0.0454778	0.0662428671460551	19485435	20142744
7	16:19500966_AT_A	16	19500966	AT	A	.	.	AT	0.7365010000000001	45444	Imputed	0.94896	.	0.158875	0.27	0.0327936	0.029040499999999997	0.0414996849115141	19485435	20142744
8	16:19502033_TTTCC_T	16	19502033	TTTCC	T	.	.	TTTCC	0.135498	45444	Imputed	0.9009229999999999	.	0.339536	0.00061	-0.124123	0.0381918	0.10048999900461901	19485435	20142744
9	16:19502090_CT_C	16	19502090	CT	C	.	.	CT	0.5922729999999999	45444	Imputed	0.994504	.	0.0628099	0.049	0.053155499999999994	0.0253959	0.0616335131963126	19485435	20142744
10	16:19502128_CCTCT_C	16	19502128	CCTCT	C	.	.	CCTCT	0.027995	45444	Imputed	0.961575	.	0.952802	0.96	0.00491794	0.07706879999999999	0.0416657426829763	19485435	20142744
11	16:19505205_CT_C	16	19505205	CT	C	.	.	CT	0.852033	45444	Imputed	0.984333	.	0.708892	0.39	-0.027048000000000003	0.0354157	0.0414448090574802	19485435	20142744
12	16:19510709_CT_C	16	19510709	CT	C	.	.	CT	0.7386699999999999	45444	Imputed	0.9889950000000001	.	0.354698	0.93	0.00207693	0.0284683	0.0412070356865141	19485435	20142744
13	16:19511229_GCCTC_G	16	19511229	GCCTC	G	.	.	GCCTC	0.737398	45444	Imputed	0.9955040000000001	.	0.40019	0.93	0.00182864	0.0283246	0.0412093639337107	19485435	20142744
14	16:19512621_CTTTT_C	16	19512621	CTTTT	C	.	.	CTTTT	0.743943	45444	Imputed	0.9449069999999999	.	0.741975	0.56	-0.0131265	0.029342400000000005	0.0418806246309771	19485435	20142744
15	16:19517963_AAAAC_A	16	19517963	AAAAC	A	.	.	AAAAC	0.040326999999999995	45444	Imputed	0.995302	.	0.724792	0.9	0.00185596	0.0634591	0.0647042912148796	19485435	20142744
16	16:19518370_AG_A	16	19518370	AG	A	.	.	AG	0.150619	45444	Imputed	0.9942559999999999	.	0.776668	0.4	0.0263394	0.0349833	0.0413689002596306	19485435	20142744
17	16:19520983_GT_G	16	19520983	GT	G	.	.	GT	0.260882	45444	Imputed	0.977483	.	0.244261	0.88	-0.00745733	0.0286154	0.0424634750945265	19485435	20142744
18	16:19521171_CAG_C	16	19521171	CAG	C	.	.	CAG	0.00219599999999998	45444	Imputed	0.8616020000000001	.	0.0307807	0.29	-0.263406	0.282359	0.0567730951670383	19485435	20142744
19	16:19523870_CAGA_C	16	19523870	CAGA	C	.	.	CAGA	0.040345	45444	Imputed	0.995583	.	0.0115369	0.9	0.00224167	0.0635295	0.0648804690060144	19485435	20142744
20	16:19524831_TG_T	16	19524831	TG	T	.	.	TG	0.00306200000000001	45444	Imputed	0.9603510000000001	.	0.45664799999999994	0.064	-0.42708100000000004	0.229685	0.14142595251818602	19485435	20142744
21	16:19533742_ATCAAT_A	16	19533742	ATCAAT	A	.	.	ATCAAT	0.265836	45444	Imputed	0.9960760000000001	.	0.404354	0.87	0.0004851	0.0282125	0.0411372168019697	19485435	20142744
22	16:19535716_TAA_T	16	19535716	TAA	T	.	.	TAA	0.00811700000000004	45444	Imputed	0.948923	.	0.820142	0.33	-0.157838	0.14211	0.0737558934841269	19485435	20142744
23	16:19538001_AT_A	16	19538001	AT	A	.	.	AT	0.19486900000000001	45444	Imputed	0.9952110000000001	.	0.236551	0.34	0.025956	0.031569099999999996	0.050708165826062995	19485435	20142744
24	16:19547027_ACT_A	16	19547027	ACT	A	.	.	ACT	0.04027	45444	Imputed	0.998909	.	0.533022	0.83	0.00785437	0.06341559999999999	0.07115536153478501	19485435	20142744
25	16:19549044_AT_A	16	19549044	AT	A	.	.	AT	0.194627	45444	Imputed	0.999468	.	0.27612800000000004	0.31	0.0280281	0.0315202	0.0532704377237274	19485435	20142744
26	16:19549567_AAGC_A	16	19549567	AAGC	A	.	.	AAGC	0.00566999999999995	45444	Imputed	0.857517	.	0.399814	0.87	-0.034101400000000004	0.179334	0.0415337844876372	19485435	20142744
27	16:19550677_CT_C	16	19550677	CT	C	.	.	CT	0.181059	45444	Imputed	0.914222	.	0.496321	0.93	0.00383902	0.0338694	0.0412695167811693	19485435	20142744
28	16:19550692_AT_A	16	19550692	AT	A	.	.	AT	0.236152	45444	Imputed	0.937549	.	0.37898899999999996	0.91	-0.00610661	0.0302611	0.0434255279769298	19485435	20142744
29	16:19556258_CAT_C	16	19556258	CAT	C	.	.	CAT	0.154441	45444	Imputed	0.99834	.	0.9953219999999999	0.3	0.0324844	0.0345893	0.0426340561313156	19485435	20142744
30	16:19558137_CA_C	16	19558137	CA	C	.	.	CA	0.237406	45444	Imputed	0.8688739999999999	.	0.055651099999999995	0.17	-0.043207	0.031395799999999995	0.0589902400643283	19485435	20142744
31	16:19563848_CAA_C	16	19563848	CAA	C	.	.	CAA	0.116657	45444	Imputed	0.9847379999999999	.	0.9041290000000001	0.15	-0.059501099999999994	0.0389658	0.0545939530975249	19485435	20142744
32	16:19565995_TA_T	16	19565995	TA	T	.	.	TA	0.040161	45444	Imputed	0.998972	.	0.00025001200000000003	0.84	0.00722271	0.0635951	0.0709648877947249	19485435	20142744
33	16:19575652_GC_G	16	19575652	GC	G	.	.	GC	0.15338800000000002	45444	Imputed	0.992951	.	0.914798	0.3	0.0325411	0.0347747	0.0425486691264542	19485435	20142744
34	16:19576382_AT_A	16	19576382	AT	A	.	.	AT	0.279335	45444	Imputed	0.9239280000000001	.	0.886717	0.75	0.00579341	0.0287988	0.0415120143927366	19485435	20142744
35	16:19585797_CAG_C	16	19585797	CAG	C	.	.	CAG	0.015280000000000002	45444	Imputed	0.971615	.	0.675783	0.64	0.0336012	0.10258099999999999	0.0447955739224445	19485435	20142744
36	16:19591060_TTA_T	16	19591060	TTA	T	.	.	TTA	0.402543	45444	Imputed	0.987568	.	0.04968259999999999	0.07200000000000001	-0.0484904	0.0255259	0.054290640722734	19485435	20142744
37	16:19594467_AT_A	16	19594467	AT	A	.	.	AT	0.216682	45444	Imputed	0.9821209999999999	.	0.323123	0.55	0.015436400000000001	0.030535700000000002	0.0435479245834205	19485435	20142744
38	16:19595364_AT_A	16	19595364	AT	A	.	.	AT	0.015284	45444	Imputed	0.9729389999999999	.	0.677235	0.63	0.034609100000000004	0.102522	0.0449826572856676	19485435	20142744
39	16:19598414_GAGAA_G	16	19598414	GAGAA	G	.	.	GAGAA	0.023312	45444	Imputed	0.829828	.	0.183171	0.45	-0.08157510000000001	0.09080139999999999	0.0656111802025557	19485435	20142744
40	16:19598416_GAA_G	16	19598416	GAA	G	.	.	GAA	0.0374370000000001	45444	Imputed	0.9802719999999999	.	0.461768	0.71	0.0156769	0.0664743	0.0413567804858113	19485435	20142744
41	16:19599835_CT_C	16	19599835	CT	C	.	.	CT	0.040656	45444	Imputed	0.9758610000000001	.	0.7768649999999999	0.93	0.0004043	0.0638746	0.0656475639516603	19485435	20142744
42	16:19603403_CTT_C	16	19603403	CTT	C	.	.	CTT	0.01375	45444	Imputed	0.960248	.	0.8545969999999999	0.22	-0.12799100000000002	0.10852200000000001	0.0778859605319284	19485435	20142744
43	16:19610859_CT_C	16	19610859	CT	C	.	.	CT	0.217798	45444	Imputed	0.958068	.	0.550814	0.56	0.0169763	0.0308395	0.0414794052176284	19485435	20142744
44	16:19611580_GA_G	16	19611580	GA	G	.	.	GA	0.57558	45444	Imputed	0.956625	.	0.269534	0.21	0.034112199999999995	0.025736400000000003	0.0412190990036794	19485435	20142744
45	16:19612746_AT_A	16	19612746	AT	A	.	.	AT	0.20665	45444	Imputed	0.9698100000000001	.	0.537393	0.15	0.0485037	0.031297000000000005	0.0706563798831973	19485435	20142744
46	16:19617211_GGATC_G	16	19617211	GGATC	G	.	.	GGATC	0.402307	45444	Imputed	0.995748	.	0.553616	0.17	0.0386161	0.0254985	0.0704934121822122	19485435	20142744
47	16:19632744_CA_C	16	19632744	CA	C	.	.	CA	0.00673999999999997	45444	Imputed	0.815979	.	0.392386	0.92	-0.021154	0.167988	0.0421055132273009	19485435	20142744
48	16:19632937_ATC_A	16	19632937	ATC	A	.	.	ATC	0.00261400000000001	45444	Imputed	0.8942979999999999	.	1.0	0.12	0.437651	0.256391	0.11454468178237598	19485435	20142744
49	16:19636966_GC_G	16	19636966	GC	G	.	.	GC	0.14447000000000002	45444	Imputed	0.9658760000000001	.	0.0668198	4.7e-05	-0.140906	0.0359048	0.0792261281022281	19485435	20142744
50	16:19638602_CA_C	16	19638602	CA	C	.	.	CA	0.06642200000000001	45444	Imputed	0.870458	.	0.176196	0.86	-0.0145446	0.053954499999999996	0.0448011679006788	19485435	20142744
51	16:19639260_GC_G	16	19639260	GC	G	.	.	GC	0.010832	45444	Imputed	0.971183	.	1.0	1.0	-0.00571684	0.122116	0.0414315104005629	19485435	20142744
52	16:19640816_TA_T	16	19640816	TA	T	.	.	TA	0.018645	45444	Imputed	0.888337	.	0.722209	0.57	-0.0532566	0.0980908	0.045452707456168	19485435	20142744
53	16:19643280_AT_A	16	19643280	AT	A	.	.	AT	0.333412	45444	Imputed	0.9922190000000001	.	0.304508	0.036000000000000004	0.0561957	0.0265216	0.0526289454140698	19485435	20142744
54	16:19647716_GA_G	16	19647716	GA	G	.	.	GA	0.00965899999999997	45444	Imputed	0.9451290000000001	.	0.519389	0.9	0.0174897	0.130895	0.0412393523226844	19485435	20142744
55	16:19648388_TAA_T	16	19648388	TAA	T	.	.	TAA	0.00273800000000002	45444	Imputed	0.920745	.	0.514791	0.21	0.349007	0.247554	0.0790034696957246	19485435	20142744
56	16:19652795_GA_G	16	19652795	GA	G	.	.	GA	0.013161	45444	Imputed	0.9711	.	0.411423	0.92	0.0158266	0.11074300000000001	0.0413543204590237	19485435	20142744
57	16:19653121_CA_C	16	19653121	CA	C	.	.	CA	0.32869699999999996	45444	Imputed	0.9955719999999999	.	0.337835	0.053	0.050938699999999996	0.026579900000000004	0.0470364315452466	19485435	20142744
58	16:19653708_TG_T	16	19653708	TG	T	.	.	TG	0.010877	45444	Imputed	0.963791	.	0.815755	0.93	-0.0151345	0.12203900000000001	0.0418659430461679	19485435	20142744
59	16:19654436_TTTC_T	16	19654436	TTTC	T	.	.	TTTC	0.00925399999999998	45444	Imputed	0.900884	.	0.916483	0.16	-0.194916	0.137482	0.10067720883786399	19485435	20142744
60	16:19655725_TTC_T	16	19655725	TTC	T	.	.	TTC	0.010526	45444	Imputed	0.9587379999999999	.	0.7418640000000001	0.92	-0.0212426	0.12476500000000001	0.042198859828257	19485435	20142744
61	16:19659047_GC_G	16	19659047	GC	G	.	.	GC	0.00232299999999996	45444	Imputed	0.967414	.	0.27773000000000003	0.74	0.142739	0.26391	0.0493284499879982	19485435	20142744
62	16:19660196_CAA_C	16	19660196	CAA	C	.	.	CAA	0.305077	45444	Imputed	0.987641	.	0.47426599999999997	0.09300000000000001	0.0452129	0.0272121	0.0430985621511717	19485435	20142744
63	16:19667999_GC_G	16	19667999	GC	G	.	.	GC	0.00350399999999995	45444	Imputed	0.8240700000000001	.	0.732572	0.36	-0.221833	0.23092100000000002	0.0609347854948215	19485435	20142744
64	16:19668666_CTTTCT_C	16	19668666	CTTTCT	C	.	.	CTTTCT	0.011151000000000001	45444	Imputed	0.970356	.	1.0	0.85	-0.0255459	0.119867	0.0427778964819941	19485435	20142744
65	16:19674318_AAAT_A	16	19674318	AAAT	A	.	.	AAAT	0.011687000000000001	45444	Imputed	0.9809200000000001	.	0.793253	0.21	-0.13714	0.117308	0.07461124082783199	19485435	20142744
66	16:19677291_AT_A	16	19677291	AT	A	.	.	AT	0.322571	45444	Imputed	0.9778979999999999	.	0.49241499999999994	0.085	0.045449699999999996	0.026935700000000003	0.0429484486185718	19485435	20142744
67	16:19680981_CTCTT_C	16	19680981	CTCTT	C	.	.	CTCTT	0.278115	45444	Imputed	0.9971389999999999	.	0.500145	0.024	0.062389599999999996	0.027917	0.0589239959903232	19485435	20142744
68	16:19680995_CT_C	16	19680995	CT	C	.	.	CT	0.346585	45444	Imputed	0.937757	.	0.8407389999999999	0.057	0.0501232	0.027027600000000002	0.0443446471016178	19485435	20142744
69	16:19685680_AT_A	16	19685680	AT	A	.	.	AT	0.273117	45444	Imputed	0.9934879999999999	.	0.227929	0.022000000000000002	0.0641764	0.028105500000000002	0.0614977468285671	19485435	20142744
70	16:19685962_CAT_C	16	19685962	CAT	C	.	.	CAT	0.00148899999999996	45444	Imputed	0.9231809999999999	.	0.578142	0.18	0.406649	0.329447	0.0805843317679107	19485435	20142744
71	16:19686572_CT_C	16	19686572	CT	C	.	.	CT	0.23569299999999999	45444	Imputed	0.852563	.	0.8987200000000001	0.43	0.0234575	0.032069400000000005	0.0415396495340916	19485435	20142744
72	16:19688391_CT_C	16	19688391	CT	C	.	.	CT	0.272493	45444	Imputed	0.986028	.	0.330098	0.013999999999999999	0.0693748	0.0282286	0.0717850362528988	19485435	20142744
73	16:19696373_CA_C	16	19696373	CA	C	.	.	CA	0.318385	45444	Imputed	0.972208	.	0.8523290000000001	0.063	0.0491458	0.0270791	0.0465244302660662	19485435	20142744
74	16:19700384_TG_T	16	19700384	TG	T	.	.	TG	0.349499	45444	Imputed	0.9326059999999999	.	0.664072	0.012	0.06584889999999999	0.0269995	0.071555513425535	19485435	20142744
75	16:19702283_CA_C	16	19702283	CA	C	.	.	CA	0.181814	45444	Imputed	0.882439	.	0.382383	0.064	0.0592428	0.0344736	0.0596664152622488	19485435	20142744
76	16:19703884_TTTTTA_T	16	19703884	TTTTTA	T	.	.	TTTTTA	0.00391799999999998	45444	Imputed	0.927832	.	0.49675	0.035	-0.422692	0.20528400000000002	0.14293314325871	19485435	20142744
77	16:19707417_AG_A	16	19707417	AG	A	.	.	AG	0.131242	45444	Imputed	0.9752299999999999	.	0.9835799999999999	7.2999999999999996e-06	-0.15895499999999999	0.0373214	0.0699852877479984	19485435	20142744
78	16:19712254_CTG_C	16	19712254	CTG	C	.	.	CTG	0.013808	45444	Imputed	0.8320780000000001	.	0.07473780000000001	0.11	0.19476500000000002	0.116219	0.11005695952938199	19485435	20142744
79	16:19713174_CA_C	16	19713174	CA	C	.	.	CA	0.177644	45444	Imputed	0.9738690000000001	.	0.414788	5.4000000000000005e-05	-0.127185	0.0329646	0.0556761588430268	19485435	20142744
80	16:19714368_GACTT_G	16	19714368	GACTT	G	.	.	GACTT	0.179493	45444	Imputed	0.9760700000000001	.	0.277621	5.6000000000000006e-05	-0.125879	0.03283219999999999	0.0547212332692478	19485435	20142744
81	16:19721939_TCAGA_T	16	19721939	TCAGA	T	.	.	TCAGA	0.0022429999999999998	45444	Imputed	0.9530139999999999	.	0.039062099999999995	0.42	-0.208828	0.268623	0.0448187350910656	19485435	20142744
82	16:19732909_CT_C	16	19732909	CT	C	.	.	CT	0.207027	45444	Imputed	0.967513	.	0.581929	4.8e-05	-0.11990899999999999	0.03121	0.0623653829024475	19485435	20142744
83	16:19738462_AAAAG_A	16	19738462	AAAAG	A	.	.	AAAAG	0.00124100000000005	45444	Imputed	0.827343	.	1.0	0.047	0.783645	0.388746	0.15036243741413902	19485435	20142744
84	16:19738907_AC_A	16	19738907	AC	A	.	.	AC	0.49494499999999997	45444	Imputed	0.9172799999999999	.	0.662395	0.023	-0.057880600000000004	0.0260495	0.0454622935842919	19485435	20142744
85	16:19742079_CT_C	16	19742079	CT	C	.	.	CT	0.167464	45444	Imputed	0.970044	.	0.0601947	5e-05	-0.130075	0.0338272	0.0596453036835136	19485435	20142744
86	16:19742084_CT_C	16	19742084	CT	C	.	.	CT	0.171677	45444	Imputed	0.977226	.	0.639254	3.4e-05	-0.130762	0.0333496	0.0607644821613804	19485435	20142744
87	16:19756409_ATT_A	16	19756409	ATT	A	.	.	ATT	0.006043000000000021	45444	Imputed	0.9784889999999999	.	0.8901309999999999	0.68	-0.071055	0.16281800000000002	0.0460154213491275	19485435	20142744
88	16:19757512_CT_C	16	19757512	CT	C	.	.	CT	0.191749	45444	Imputed	0.977734	.	0.26557	8.1e-05	-0.116931	0.0319607	0.0513731634298045	19485435	20142744
89	16:19763418_CTG_C	16	19763418	CTG	C	.	.	CTG	0.00173299999999998	45444	Imputed	0.958536	.	1.0	0.85	-0.0559727	0.303611	0.0421778514707616	19485435	20142744
90	16:19765959_CT_C	16	19765959	CT	C	.	.	CT	0.179056	45444	Imputed	0.997041	.	0.347612	4.5e-05	-0.125899	0.032533299999999994	0.0574600578747387	19485435	20142744
91	16:19767677_CAAGAT_C	16	19767677	CAAGAT	C	.	.	CAAGAT	0.00173100000000004	45444	Imputed	0.9587950000000001	.	1.0	0.85	-0.0562692	0.30361	0.0421869954185019	19485435	20142744
92	16:19773542_TTAA_T	16	19773542	TTAA	T	.	.	TTAA	0.012221	45444	Imputed	0.918631	.	1.0	0.23	0.11003099999999999	0.118123	0.0531864657646665	19485435	20142744
[truncated: 524 more rows]
